# Supplementary material for: Integrative Genome-Scale Metabolic Modeling Reveals Versatile Metabolic Strategies for Methane Utilization in Methylomicrobium album BG8
Source: mSystems. 2022 Mar 8;7(2):e00073-22. doi: 10.1128/msystems.00073-22 (PMC9040813; doi:10.1128/msystems.00073-22)
Supplement: TABLE S2 [file msystems.00073-22-st002.xls]

## Sheet: Table_S2
Intersect	Only_in_High_Quality	Only_in_draft
rxn02201_c	R00294	rxn01806_c
rxn00351_c	MDH_PQQ_Cyto	rxn03990_c
rxn00836_c	rxn01256_c	rxn00427_c
rxn00390_c	rxn09952_c	rxn03991_c
rxn08180_c	rxn00239_c	rxn11932_c
rxn00062_c	rxn08954_c	rxn00847_c
rxn00423_c	rxn05390_c	rxn03079_c
rxn00364_c	rxn04794_c	rxn00905_c
rxn03408_c	rxn01258_c	bio1
rxn05250_c	rxn08708_c
rxn00646_c	rxn09436_c
rxn05440_c	rxn05291_c
rxn01673_c	rxn00740_c
rxn05625_c	rxn02898_c
rxn02360_c	rxn08583_c
rxn02342_c	rxn09399_c
rxn10311_c	rxn01207_c
rxn00973_c	rxn10337_c
rxn02000_c	rxn03918_c
rxn03239_c	rxn05618_c
rxn03120_c	rxn05386_c
rxn11962_c	rxn06096_c
rxn05063_c	rxn05144_c
rxn05457_c	rxn05744_c
rxn04271_c	rxn00851_c
rxn13783_c	rxn05381_c
rxn10118_c	rxn02304_c
rxn05392_c	rxn05398_c
rxn12008_c	rxn10570_c
rxn04070_c	rxn00340_c
rxn00199_c	rxn02774_c
rxn10231_c	rxn05108_c
rxn10270_c	rxn01644_c
rxn12637_c	rxn05514_c
rxn03046_c	rxn05369_c
rxn09240_c	rxn10336_c
rxn01219_c	rxn08709_c
rxn00519_c	rxn05361_c
rxn00258_c	rxn03917_c
rxn00800_c	rxn05394_c
rxn09177_c	rxn08131_c
rxn00211_c	rxn09989_c
rxn00179_c	rxn10473_c
rxn02945_c	rxn05039_c
rxn01210_c	rxn10338_c
rxn00730_c	rxn03916_c
rxn00192_c	rxn08620_c
rxn01218_c	rxn08333_c
rxn05367_c	rxn10954_c
rxn08807_c	rxn08618_c
rxn10344_c	rxn02929_c
rxn01547_c	rxn09225_c
rxn02320_c	rxn08619_c
rxn03384_c	rxn10484_c
rxn06488_c	rxn02831_c
rxn02504_c	rxn03164_c
rxn04996_c	rxn02832_c
rxn00262_c	rxn10094_c
rxn05404_c	rxn05402_c
rxn02796_c	rxn08713_c
rxn10262_c	rxn05373_c
rxn10126_c	rxn05406_c
rxn10209_c	rxn05365_c
rxn08084_c	rxn04675_c
rxn10225_c	rxn06848_c
rxn03463_c	rxn06865_c
rxn01486_c	rxn03919_c
rxn00898_c	rxn03397_c
rxn05444_c	rxn00007_c
rxn10205_c	rxn05377_c
rxn05040_c	rxn12376_c
rxn05400_c	rxn05602_c
rxn01636_c	rxn05488_c
rxn02090_c	rxn05559_c
rxn08556_c	ATP_transport
rxn02988_c	Succinate_transport
rxn04792_c	rxn08966
rxn00165_c	biomass1_lowFA_HighGAM
rxn10228_c	EX_H(e)
rxn01117_c	EX_Nitrite(e)
rxn05542_c	EX_ATP
rxn00539_c	EX_Nitrous_oxide(e)
rxn11726_c	EX_Pb(e)
rxn00678_c	EX_L_alanylglycine(e)
rxn00001_c	EX_ala_L_Thr_L(e)
rxn01331_c	EX_PPi(e)
rxn05545_c	EX_ala_L_glu_L(e)
rxn11268_c	EX_Cd2(e)
rxn00710_c	EX_Cbl(e)
rxn02305_c	EX_H2O(e)
rxn00470_c	EX_Cu2(e)
rxn08817_c	EX_L_Leucine(e)
rxn00910_c	EX_Cys_Gly(e)
rxn11944_c	EX_NH3(e)
rxn08296_c	EX_hexanesulfonate(e)
rxn05541_c	EX_Fe2(e)
rxn00717_c	EX_Gly_Met(e)
rxn08710_c	EX_Phosphate(e)
rxn10254_c	EX_Zn2(e)
rxn05459_c	EX_L_Histidine(e)
rxn05453_c	EX_ala_L_asp_L(e)
rxn01682_c	EX_ethanesulfonate(e)
rxn08796_c	EX_Taurine(e)
rxn03181_c	EX_glycogenn_1_c
rxn02331_c	EX_Gly_Phe(e)
rxn06493_c	EX_Gly_Cys(e)
rxn10214_c	EX_Gly_Gln(e)
rxn12846_c	EX_Vitamin_B12r(e)
rxn00337_c	EX_Mg(e)
rxn08308_c	EX_S_Adenosyl_4_methylthio_2_oxobutanoate_c
rxn00152_c	EX_Isethionate(e)
rxn08823_c	EX_butanesulfonate(e)
rxn05031_c	EX_K(e)
rxn05434_c	EX_Gly_Tyr(e)
rxn00140_c	EX_Sulfate(e)
rxn05346_c	EX_fe3(e)
rxn07680_c	EX_Na(e)
rxn03248_c	EX_Co2(e)
rxn08127_c	EX_Hg2(e)
rxn05516_c	EX_Ala_Leu(e)
rxn05142_c	EX_L_Cysteate(e)
rxn05733_c	EX_gly_asp_L(e)
rxn09206_c	EX_MOPS(e)
rxn01134_c	EX_Sulfoacetate(e)
rxn02376_c	EX_gly_pro_L(e)
rxn10147_c	EX_H2S2O3(e)
rxn09209_c	EX_Gly_Leu(e)
rxn12512_c	EX_L_Isoleucine(e)
rxn08669_c	EX_Vitamin_B12(e)
rxn00902_c	EX_gly_glu_L(e)
rxn06672_c	EX_methanesulfonate(e)
rxn02961_c	EX_Ala_Gln(e)
rxn03872_c	EX_met_L_ala_L(e)
rxn00649_c	EX_L_Valine(e)
rxn01739_c	EX_Mn2(e)
rxn02400_c	EX_Ca2(e)
rxn01268_c	EX_Cl(e)
rxn00361_c	EX_gly_asn_L(e)
rxn01974_c	EX_Ala_His(e)
rxn00242_c	EX_4_Hydroxy_benzylalcohol(e)
rxn12641_c	EX_Nitrate(e)
rxn00568_c	EX_O2(e)
rxn08971_c	EX_Methane(e)
rxn05104_c	EX_Biomass_c
rxn01635_c	EX_CO2(e)
rxn03015_c	EX_Methanol(e)
rxn08471_c	EX_L_Lactate(e)
rxn03057_c	EX_Acetate(e)
rxn03887_c	EX_Formate(e)
rxn00060_c	EX_Succinate(e)
rxn00225_c	rxn_formald_H4F
rxn05350_c	rxn11945_c
rxn02046_c	pMMO
rxn09198_c	rxn00377
rxn08838_c	rxn11680
rxn05064_c	rxn03643
rxn00148_c	rxn00250
rxn01102_c	rxn00934
rxn05358_c	rxn06294_mod
rxn00100_c	rxn07848
rxn00789_c	rxn07847
rxn02374_c	rxn07849
rxn03436_c	rxn00907
rxn05437_c	rxn00424
rxn08976_c	rxn08647
rxn00781_c	rxn00069
rxn05319_c	rxn00570
rxn00881_c	rxn14010
rxn05408_c	rxn12017_mod
rxn00292_c	rxn11699_mod
rxn08336_c	rxn06369_mod
rxn05293_c	rxn06251
rxn05401_c	rxn11700
rxn02264_c	rxn07578
rxn03185_c	rxn07577
rxn09202_c	rxn07576
rxn07177_c	rxn00014
rxn01451_c	NADH16
rxn02687_c	rxn06294
rxn03903_c	Ubiquinol_cyt_uphill
rxn00097_c
rxn02212_c
rxn00695_c
rxn07670_c
rxn05116_c
rxn05324_c
rxn10481_c
rxn03535_c
rxn00655_c
rxn00692_c
rxn00802_c
rxn02160_c
rxn08802_c
rxn10230_c
rxn05413_c
rxn00913_c
rxn01997_c
rxn08809_c
rxn06194_c
rxn03958_c
rxn00259_c
rxn00345_c
rxn00178_c
rxn01362_c
rxn03174_c
rxn10125_c
rxn05161_c
rxn00549_c
rxn03951_c
rxn02938_c
rxn07875_c
rxn01022_c
rxn05418_c
rxn00506_c
rxn11723_c
rxn10060_c
rxn02933_c
rxn00727_c
rxn10307_c
rxn12638_c
rxn02268_c
rxn05127_c
rxn09105_c
rxn00305_c
rxn01445_c
rxn05248_c
rxn00612_c
rxn05539_c
rxn08841_c
rxn05461_c
rxn07312_c
rxn02159_c
rxn08083_c
rxn10222_c
rxn00269_c
rxn10263_c
rxn02791_c
rxn05466_c
rxn08814_c
rxn00917_c
rxn08845_c
rxn00300_c
rxn02380_c
rxn02026_c
rxn08792_c
rxn05417_c
rxn08799_c
rxn05585_c
rxn01157_c
rxn05957_c
rxn05938_c
rxn03419_c
rxn08551_c
rxn10256_c
rxn00758_c
rxn02975_c
rxn05555_c
rxn10314_c
rxn09111_c
rxn06078_c
rxn00471_c
rxn03848_c
rxn05348_c
rxn05435_c
rxn00798_c
rxn11946_c
rxn05458_c
rxn10213_c
rxn05229_c
rxn08300_c
rxn02404_c
rxn08297_c
rxn00012_c
rxn10067_c
rxn01280_c
rxn07721_c
rxn05450_c
rxn12847_c
rxn05410_c
rxn05443_c
rxn09320_c
rxn09114_c
rxn05535_c
rxn09188_c
rxn03974_c
rxn08822_c
rxn10208_c
rxn05345_c
rxn04068_c
rxn05422_c
rxn03891_c
rxn01465_c
rxn03052_c
rxn10204_c
rxn09997_c
rxn05145_c
rxn01872_c
rxn01301_c
rxn01643_c
rxn04457_c
rxn00248_c
rxn00295_c
rxn00499_c
rxn08844_c
rxn05385_c
rxn00707_c
rxn06937_c
rxn01637_c
rxn03095_c
rxn00708_c
rxn03762_c
rxn01269_c
rxn00392_c
rxn00747_c
rxn01334_c
rxn10113_c
rxn03406_c
rxn00029_c
rxn06673_c
rxn07734_c
rxn12646_c
rxn06777_c
rxn05256_c
rxn05448_c
rxn05446_c
rxn02175_c
rxn03014_c
rxn02835_c
rxn03884_c
rxn01675_c
rxn08839_c
rxn03289_c
rxn03536_c
rxn01575_c
rxn05150_c
rxn02009_c
rxn05359_c
rxn06098_c
rxn00555_c
rxn03282_c
rxn03435_c
rxn03080_c
rxn10237_c
rxn01044_c
rxn12644_c
rxn00147_c
rxn00849_c
rxn08843_c
rxn04723_c
rxn00213_c
rxn01629_c
rxn00777_c
rxn05164_c
rxn13784_c
rxn01740_c
rxn05533_c
rxn00190_c
rxn05327_c
rxn04841_c
rxn08801_c
rxn00503_c
rxn00927_c
rxn04043_c
rxn00139_c
rxn07261_c
rxn00920_c
rxn00790_c
rxn03910_c
rxn00237_c
rxn01489_c
rxn07100_c
rxn03540_c
rxn08086_c
rxn08311_c
rxn03175_c
rxn10264_c
rxn03421_c
rxn10227_c
rxn01146_c
rxn05336_c
rxn09210_c
rxn04712_c
rxn00162_c
rxn00285_c
rxn05371_c
rxn00182_c
rxn05552_c
rxn02181_c
rxn01119_c
rxn00532_c
rxn05172_c
rxn00132_c
rxn11724_c
rxn04052_c
rxn02819_c
rxn01479_c
rxn08615_c
rxn12850_c
rxn08815_c
rxn00126_c
rxn08712_c
rxn01015_c
rxn12844_c
rxn10216_c
rxn08798_c
rxn00058_c
rxn05034_c
rxn08306_c
rxn08821_c
rxn00206_c
rxn01871_c
rxn05340_c
rxn00405_c
rxn04704_c
rxn01169_c
rxn14301_c
rxn00299_c
rxn08546_c
rxn05389_c
rxn07230_c
rxn04737_c
rxn05735_c
rxn03921_c
rxn02484_c
rxn02916_c
rxn03618_c
rxn12639_c
rxn03159_c
rxn01000_c
rxn00363_c
rxn01462_c
rxn08128_c
rxn01281_c
rxn01670_c
rxn12643_c
rxn03484_c
rxn02334_c
rxn00321_c
rxn00786_c
rxn14054_c
rxn03012_c
rxn10195_c
rxn03908_c
rxn09197_c
rxn01100_c
rxn00838_c
rxn08707_c
rxn00102_c
rxn02283_c
rxn03287_c
rxn05396_c
rxn00831_c
rxn12634_c
rxn00883_c
rxn01255_c
rxn05872_c
rxn04727_c
rxn00776_c
rxn05251_c
rxn14089_c
rxn00214_c
rxn01211_c
rxn00527_c
rxn00095_c
rxn12224_c
rxn05322_c
rxn12848_c
rxn03537_c
rxn08804_c
rxn00966_c
rxn13782_c
rxn04270_c
rxn01654_c
rxn05430_c
rxn06099_c
rxn11838_c
rxn01917_c
rxn10236_c
rxn08527_c
rxn02011_c
rxn08528_c
rxn01145_c
rxn02548_c
rxn09205_c
rxn05364_c
rxn09201_c
rxn03035_c
rxn02115_c
rxn10122_c
rxn05547_c
rxn11721_c
rxn08352_c
rxn09106_c
rxn00187_c
rxn00376_c
rxn02431_c
rxn08850_c
rxn05734_c
rxn00772_c
rxn09103_c
rxn02229_c
rxn00721_c
rxn08812_c
rxn00006_c
rxn02503_c
rxn05338_c
rxn03135_c
rxn08085_c
rxn01345_c
rxn05429_c
rxn10265_c
rxn08310_c
rxn00915_c
rxn02853_c
rxn10224_c
rxn05337_c
rxn01477_c
rxn01653_c
rxn00474_c
rxn03147_c
rxn03843_c
rxn05376_c
rxn08557_c
rxn11809_c
rxn01116_c
rxn02182_c
rxn02811_c
rxn03062_c
rxn10258_c
rxn08847_c
rxn00868_c
rxn01544_c
rxn00863_c
rxn09113_c
rxn11719_c
rxn00711_c
rxn01270_c
rxn08299_c
rxn08711_c
rxn05515_c
rxn00986_c
rxn10215_c
rxn14090_c
rxn02402_c
rxn00682_c
rxn05452_c
rxn01607_c
rxn05465_c
rxn12845_c
rxn08820_c
rxn05380_c
rxn05347_c
rxn06077_c
rxn04413_c
rxn00404_c
rxn00145_c
rxn08126_c
rxn03407_c
rxn08547_c
rxn05143_c
rxn05388_c
rxn01870_c
rxn01303_c
rxn00113_c
rxn04736_c
rxn07579_c
rxn00297_c
rxn02131_c
rxn00137_c
rxn00745_c
rxn06023_c
rxn00611_c
rxn01678_c
rxn02286_c
rxn05919_c
rxn00832_c
rxn05871_c
rxn01106_c
rxn12640_c
rxn00690_c
rxn08438_c
rxn00931_c
rxn02418_c
rxn08756_c
rxn08470_c
rxn09450_c
rxn00938_c
rxn04938_c
rxn00412_c
rxn02339_c
rxn00650_c
rxn03167_c
rxn02737_c
rxn01103_c
rxn00515_c
rxn08846_c
rxn05397_c
rxn05012_c
rxn03437_c
rxn01353_c
rxn10235_c
rxn12633_c
rxn00882_c
rxn03244_c
rxn04139_c
rxn00616_c
rxn01639_c
rxn05409_c
rxn06723_c
rxn00313_c
rxn06570_c
rxn00735_c
rxn04278_c
rxn00775_c
rxn02680_c
rxn05405_c
rxn10571_c
rxn05363_c
rxn00547_c
rxn00505_c
rxn04750_c
rxn05325_c
rxn11040_c
rxn03842_c
rxn03366_c
rxn02421_c
rxn10042_c
rxn08803_c
rxn02312_c
rxn02895_c
rxn07295_c
rxn01066_c
rxn02934_c
rxn08089_c
rxn07688_c
rxn00189_c
rxn10269_c
rxn02508_c
rxn05442_c
rxn00543_c
rxn00428_c
rxn00420_c
rxn10253_c
rxn10207_c
rxn10221_c
rxn02792_c
rxn05451_c
rxn10476_c
rxn10266_c
rxn02804_c
rxn05005_c
rxn00548_c
rxn02795_c
rxn10203_c
rxn00048_c
rxn07876_c
rxn12191_c
rxn05231_c
rxn09200_c
rxn00283_c
rxn11722_c
rxn00726_c
rxn00379_c
rxn01025_c
rxn08851_c
rxn02155_c
rxn02187_c
rxn09102_c
rxn02228_c
rxn01754_c
rxn08552_c
rxn02475_c
rxn05339_c
rxn05460_c
rxn03108_c
rxn10313_c
rxn07449_c
rxn00675_c
rxn01018_c
rxn04132_c
rxn08813_c
rxn10219_c
rxn11801_c
rxn08793_c
rxn00947_c
rxn10210_c
rxn00278_c
rxn01476_c
rxn00205_c
rxn02576_c
rxn03146_c
rxn11650_c
rxn03893_c
rxn02789_c
rxn00988_c
rxn01600_c
rxn05455_c
rxn00410_c
rxn03063_c
rxn01333_c
rxn10257_c
rxn12510_c
rxn00151_c
rxn03933_c
rxn07684_c
rxn05342_c
rxn00407_c
rxn05737_c
rxn00414_c
rxn09110_c
rxn03970_c
rxn05594_c
rxn05349_c
rxn00303_c
rxn05512_c
rxn00799_c
rxn01977_c
rxn01073_c
rxn02405_c
rxn00011_c
rxn01986_c
rxn02200_c
rxn01069_c
rxn05528_c
rxn00791_c
rxn03150_c
rxn00065_c
rxn01672_c
rxn05312_c
rxn08975_c
rxn00105_c
rxn03243_c
rxn03446_c
rxn01302_c
rxn00230_c
rxn00101_c
rxn00223_c
rxn05029_c
rxn10119_c
rxn05393_c
rxn00328_c
rxn02285_c
rxn02303_c
rxn05315_c
rxn00227_c
rxn08848_c
rxn07883_c
rxn10194_c
rxn08840_c
rxn06577_c
rxn03907_c
rxn01987_c
rxn03538_c
rxn09310_c
rxn02834_c
rxn01213_c
rxn06647_c
rxn03860_c
rxn05092_c
rxn00459_c
rxn12851_c
rxn00770_c
rxn05153_c
rxn08806_c
rxn05436_c
rxn05195_c
rxn05209_c
rxn06377_c
rxn02359_c
rxn10234_c
rxn00175_c
rxn10121_c
rxn06197_c
rxn01208_c
rxn10310_c
rxn10474_c
rxn00260_c
rxn10120_c
rxn07454_c
rxn00461_c
rxn06037_c
rxn00181_c
rxn00669_c
rxn05247_c
rxn02460_c
rxn03136_c
rxn10229_c
rxn05287_c
rxn01387_c
rxn11727_c
rxn09101_c
rxn02693_c
rxn02937_c
rxn08088_c
rxn08810_c
rxn00350_c
rxn03137_c
rxn10343_c
rxn05544_c
rxn08087_c
rxn01115_c
rxn08818_c
rxn10267_c
rxn05239_c
rxn08312_c
rxn00952_c
rxn00161_c
rxn01961_c
rxn00371_c
rxn06750_c
rxn10226_c
rxn08040_c
rxn09211_c
rxn05006_c
rxn12206_c
rxn02107_c
rxn08309_c
rxn05379_c
rxn02476_c
rxn01512_c
rxn03841_c
rxn04954_c
rxn05517_c
rxn03249_c
rxn04113_c
rxn00676_c
rxn06515_c
rxn10218_c
rxn05599_c
rxn01257_c
rxn09272_c
rxn03845_c
rxn00903_c
rxn08469_c
rxn01216_c
rxn02213_c
rxn05441_c
rxn03365_c
rxn03892_c
rxn03871_c
rxn05454_c
rxn01127_c
rxn01461_c
rxn05537_c
rxn04908_c
rxn08548_c
rxn00615_c
rxn08468_c
rxn05445_c
rxn00569_c
rxn05341_c
rxn03393_c
rxn05449_c
rxn06805_c
rxn03971_c
rxn10206_c
rxn00083_c
rxn06870_c
rxn07438_c
rxn00743_c
rxn10202_c
rxn06735_c
rxn06804_c
rxn03236_c
rxn01265_c
rxn00874_c
rxn00834_c
rxn01187_c
rxn00704_c
rxn01459_c
rxn05252_c
rxn01671_c
rxn02362_c
rxn05627_c
rxn12642_c
rxn10117_c
rxn05620_c
rxn07673_c
rxn01332_c
rxn08433_c
rxn01530_c
rxn00785_c
rxn00693_c
rxn03909_c
rxn10806_c
rxn01101_c
rxn00551_c
rxn03084_c
rxn10233_c
rxn06600_c
rxn03439_c
rxn00216_c
rxn06728_c
rxn08808_c
rxn00558_c
rxn12635_c
rxn00346_c
rxn04726_c
rxn00550_c
rxn07841_c
rxn00806_c
rxn00177_c
rxn05328_c
rxn01851_c
rxn11834_c
rxn09449_c
rxn05323_c
rxn00314_c
rxn05656_c
rxn05538_c
rxn05616_c
rxn08805_c
rxn01507_c
rxn01790_c
rxn05651_c
rxn00077_c
rxn01388_c
rxn02391_c
rxn03638_c
rxn05438_c
rxn02897_c
rxn05126_c
rxn10217_c
rxn01406_c
rxn10309_c
rxn05249_c
rxn02056_c
rxn10043_c
rxn01068_c
rxn02277_c
rxn10223_c
rxn04658_c
rxn10260_c
rxn03915_c
rxn03242_c
rxn00134_c
rxn01480_c
rxn09199_c
rxn05233_c
rxn09109_c
rxn00141_c
rxn02003_c
rxn07056_c
rxn05375_c
rxn14294_c
rxn01200_c
rxn08558_c
rxn01241_c
rxn11720_c
rxn00859_c
rxn00438_c
rxn04744_c
rxn00288_c
rxn02185_c
rxn00763_c
rxn08550_c
rxn05176_c
rxn08811_c
rxn02473_c
rxn00577_c
rxn06060_c
rxn06690_c
rxn10315_c
rxn01434_c
rxn00912_c
rxn08819_c
rxn03849_c
rxn03512_c
rxn00122_c
rxn11938_c
rxn06076_c
rxn00985_c
rxn10212_c
rxn12849_c
rxn08294_c
rxn05179_c
rxn10259_c
rxn01602_c
rxn07720_c
rxn08094_c
rxn03068_c
rxn08467_c
rxn05433_c
rxn05344_c
rxn00114_c
rxn01521_c
rxn00331_c
rxn12636_c
rxn03394_c
rxn11759_c
rxn05414_c
rxn05596_c
rxn00338_c
rxn05384_c
rxn01975_c
rxn00700_c
rxn02373_c
rxn00567_c
rxn03094_c
rxn00085_c
rxn00119_c
rxn02529_c
rxn04453_c
rxn00876_c
rxn08549_c
rxn05468_c
rxn09345_c
rxn04454_c
rxn05447_c
rxn01466_c
rxn05106_c
rxn05187_c
rxn01304_c
rxn03409_c
rxn00974_c
rxn02962_c
rxn00605_c
rxn02008_c
rxn05740_c
rxn09203_c
rxn03904_c
rxn01225_c
rxn07842_c
rxn02288_c
rxn10199_c
rxn00783_c
rxn00409_c
rxn01107_c
rxn07885_c
rxn05534_c
rxn08842_c
rxn00778_c
rxn03901_c
rxn05621_c
rxn10052_c
rxn07672_c
rxn04133_c
rxn05540_c
rxn00193_c
rxn05326_c
rxn04840_c
rxn00653_c
rxn00033_c
rxn00929_c
rxn08800_c
rxn02166_c
rxn00342_c
rxn00256_c
rxn03644_c
rxn08335_c
rxn10232_c
rxn00138_c
rxn05536_c
rxn06729_c
rxn00921_c
rxn05168_c
rxn02015_c
rxn05546_c
rxn05368_c
rxn01858_c
rxn01621_c
rxn10770_c
rxn05360_c
rxn02297_c
rxn05421_c
rxn01485_c
rxn09104_c
rxn05206_c
rxn03031_c
rxn09207_c
rxn09296_c
rxn00441_c
rxn00302_c
rxn02465_c
rxn03130_c
rxn01791_c
rxn00183_c
rxn00623_c
rxn09107_c
rxn03333_c
rxn11725_c
rxn10308_c
rxn06526_c
rxn05543_c
rxn01329_c
rxn00002_c
rxn02507_c
rxn10268_c
rxn02480_c
rxn01029_c
rxn10220_c
rxn05464_c
rxn10261_c
rxn01964_c
rxn08816_c
rxn02341_c
rxn03511_c
rxn01923_c
rxn06591_c
rxn01519_c
rxn01137_c
rxn03182_c
rxn10255_c
rxn08797_c
rxn00127_c
rxn06759_c
rxn09108_c
rxn00224_c
rxn14293_c
rxn03323_c
rxn01513_c
rxn05372_c
rxn06510_c
rxn02105_c
rxn02186_c
rxn08307_c
rxn05426_c
rxn01274_c
rxn02474_c
rxn02230_c
rxn03246_c
rxn04783_c
rxn02144_c
rxn00604_c
rxn12645_c
rxn00274_c
rxn10312_c
rxn01019_c
rxn08849_c
rxn09448_c
rxn09208_c
rxn05439_c
rxn10211_c
rxn08295_c
rxn02914_c
rxn01603_c
rxn00055_c
rxn00686_c
rxn05456_c
rxn09112_c
rxn05105_c
rxn03194_c
rxn06075_c
rxn00689_c
rxn08129_c
rxn01286_c
rxn05289_c
rxn01973_c
rxn05467_c
rxn00117_c
rxn01308_c
rxn05343_c
rxn01520_c
rxn05425_c
rxn03395_c
rxn05736_c
rxn03445_c
rxn01641_c
rxn11663_c
rxn00493_c
rxn08298_c
rxn00560_c
rxn01834_c
rxn00293_c
rxn05383_c
rxn10196_c
rxn00741_c
rxn00839_c
rxn10471_c
