# Supplementary material for: Integrative Genome-Scale Metabolic Modeling Reveals Versatile Metabolic Strategies for Methane Utilization in Methylomicrobium album BG8
Source: mSystems. 2022 Mar 8;7(2):e00073-22. doi: 10.1128/msystems.00073-22 (PMC9040813; doi:10.1128/msystems.00073-22)
Supplement: TABLE S1 [file msystems.00073-22-st001.xls]

## Sheet: Summary
geneID_GEM	geneID_Refseq_NCBI	geneID_JGI	geneID__Kbase	geneID_GeneBank_OLD	function_Kbase	Aliases_Kbase	geneID2_JGI	geneName_Refseq	protein_Refseq	protein_id_Refseq
Malb_0	METAL_RS02750	2508546905	kb|g.2969.peg.0	MetalDRAFT_1592	Pirin	334110592,ZP_08484867.1,IPR008778,MetalDRAFT_1592,IPR003829,IPR012093	JGI_MetalDRAFT_0557		hypothetical protein	WP_005369401.1
Malb_1	METAL_RS16705	2508549792	kb|g.2969.peg.1	MetalDRAFT_0106	Ribulose-phosphate 3-epimerase (EC 5.1.3.1)	334109101,0004750,IPR000056,MetalDRAFT_0106,ZP_08483381.1,5.1.3.1	JGI_MetalDRAFT_3445		ribulose-phosphate 3-epimerase	WP_005374186.1
Malb_10	NA	2508547592	kb|g.2969.peg.10	NA	hypothetical protein		JGI_MetalDRAFT_1244	NA	NA	NA
Malb_100	METAL_RS14850	2508549414	kb|g.2969.peg.100	MetalDRAFT_1456	hypothetical protein	334110455,ZP_08484731.1,MetalDRAFT_1456,IPR000504,0003676	JGI_MetalDRAFT_3067		RNA-binding protein	WP_005373545.1
Malb_1000	METAL_RS04630	2508547294	kb|g.2969.peg.1000	MetalDRAFT_2227	16S rRNA processing protein RimM	334111231,MetalDRAFT_2227,IPR011961,ZP_08485502.1,IPR002676,IPR007903,0043022	JGI_MetalDRAFT_0946		ribosome maturation factor RimM	WP_005370083.1
Malb_1001	METAL_RS11110	2508548635	kb|g.2969.peg.1001	MetalDRAFT_2193	hypothetical protein	334111196,MetalDRAFT_2193,ZP_08485468.1,IPR019825	JGI_MetalDRAFT_2288		DUF1887 domain-containing protein	WP_005372352.1
Malb_1002	METAL_RS10580	2508548524	kb|g.2969.peg.1002	MetalDRAFT_1899	Prophage antirepressor	334110901,ZP_08485174.1,MetalDRAFT_1899	JGI_MetalDRAFT_2177		antirepressor	WP_005372185.1
Malb_1003	METAL_RS19950	2508548417	kb|g.2969.peg.1003	MetalDRAFT_2001	hypothetical protein	334111003,ZP_08485276.1,MetalDRAFT_2001	JGI_MetalDRAFT_2070		hypothetical protein	WP_005372017.1
Malb_1004	METAL_RS11045	2508548622	kb|g.2969.peg.1004	MetalDRAFT_2178	Ammonium transporter	334111181,ZP_08485453.1,IPR018047,MetalDRAFT_2178,0008519,IPR001905	JGI_MetalDRAFT_2275		ammonium transporter	WP_005372329.1
Malb_1005	METAL_RS09960	2508548398	kb|g.2969.peg.1005	MetalDRAFT_2019	DNA repair protein RecN	334111021,MetalDRAFT_2019,0005524,ZP_08485294.1,IPR004604,IPR003395	JGI_MetalDRAFT_2051		DNA repair protein RecN	WP_005371992.1
Malb_1006	METAL_RS15930	2508549633	kb|g.2969.peg.1006	MetalDRAFT_1840	4Fe-4S ferredoxin, iron-sulfur binding	334110841,IPR017896,IPR000813,MetalDRAFT_1840,ZP_08485115.1,IPR017900	JGI_MetalDRAFT_3286		ferredoxin	WP_005373915.1
Malb_1007	METAL_RS04005	2508547162	kb|g.2969.peg.1007	MetalDRAFT_2555	hypothetical protein	334111561,ZP_08485830.1,MetalDRAFT_2555	JGI_MetalDRAFT_0814		hypothetical protein	WP_005369875.1
Malb_1008	METAL_RS11080	2508548629	kb|g.2969.peg.1008	MetalDRAFT_2185	Nitrogen regulation protein NtrC	334111188,0000156,ZP_08485460.1,0005524,MetalDRAFT_2185,IPR003593,0003677,IPR002197,IPR002078,IPR001789,IPR020441,IPR010114	JGI_MetalDRAFT_2282	glnG	nitrogen regulation protein NR(I)	WP_005372344.1
Malb_1009	METAL_RS05090	2508547385	kb|g.2969.peg.1009	MetalDRAFT_2310	Ubiquinone/menaquinone biosynthesis methyltransferase	334111314,0008168,MetalDRAFT_2310,ZP_08485585.1,IPR013216	JGI_MetalDRAFT_1037		ubiquinone biosynthesis protein UbiE	WP_005370256.1
Malb_101	METAL_RS14710	2508549386	kb|g.2969.peg.101	MetalDRAFT_1428	response regulator receiver	334110427,MetalDRAFT_1428,ZP_08484703.1,0000156,IPR001789	JGI_MetalDRAFT_3039		two-component system response regulator	WP_005373502.1
Malb_1010	METAL_RS05125	2508547392	kb|g.2969.peg.1010	MetalDRAFT_2303	DNA-binding protein inhibitor Id-2-related protein	334111307,ZP_08485578.1,IPR013468,MetalDRAFT_2303	JGI_MetalDRAFT_1044		DNA-binding protein	WP_005370266.1
Malb_1011	METAL_RS10335	2508548477	kb|g.2969.peg.1011	MetalDRAFT_1945	Alcohol dehydrogenase (EC 1.1.1.1)	334110947,ZP_08485220.1,0016491,IPR001670,MetalDRAFT_1945,0046872	JGI_MetalDRAFT_2130		alcohol dehydrogenase	WP_005372110.1
Malb_1012	METAL_RS10660	2508548540	kb|g.2969.peg.1012	MetalDRAFT_1882	hypothetical protein	334110884,ZP_08485157.1,MetalDRAFT_1882	JGI_MetalDRAFT_2193		hypothetical protein	WP_051040485.1
Malb_1013	METAL_RS20015	2508548965	kb|g.2969.peg.1013	NA	hypothetical protein		JGI_MetalDRAFT_2618		hypothetical protein	WP_005372893.1
Malb_1014	METAL_RS12985	2508549028	kb|g.2969.peg.1014	MetalDRAFT_2109	AmpG permease	334111112,IPR011701,MetalDRAFT_2109,ZP_08485384.1	JGI_MetalDRAFT_2681		MFS transporter	WP_005372989.1
Malb_1015	METAL_RS17160	2508549885	kb|g.2969.peg.1015	MetalDRAFT_0197	Ferrous iron transport protein A	334109192,ZP_08483472.1,IPR007167,MetalDRAFT_0197,0005506	JGI_MetalDRAFT_3538		iron transporter FeoA	WP_005374366.1
Malb_1016	METAL_RS13240	2508549084	kb|g.2969.peg.1016	MetalDRAFT_2412	Adenylate cyclase (EC 4.6.1.1)	334111417,IPR001054,MetalDRAFT_2412,0016849,ZP_08485687.1,IPR007890	JGI_MetalDRAFT_2737		guanylate cyclase	WP_005373055.1
Malb_1017	METAL_RS13325	2508549102	kb|g.2969.peg.1017	MetalDRAFT_2395	3'-to-5' exoribonuclease RNase R	334111400,IPR011129,0004518,0004540,0003723,IPR004476,IPR003029,IPR011805,ZP_08485670.1,IPR001900,MetalDRAFT_2395,IPR013223,IPR013668	JGI_MetalDRAFT_2755		ribonuclease R	WP_005373075.1
Malb_1018	METAL_RS17425	2508549939	kb|g.2969.peg.1018	MetalDRAFT_0250	Particulate methane monooxygenase A-subunit (EC 1.14.13.25)	334109245,IPR003393,MetalDRAFT_0250,ZP_08483525.1	JGI_MetalDRAFT_3592		ammonia monooxygenase	WP_005374467.1
Malb_1019	METAL_RS09830	2508548372	kb|g.2969.peg.1019	MetalDRAFT_2045	Outer membrane protein A precursor	334111047,IPR006664,IPR006665,MetalDRAFT_2045,ZP_08485320.1	JGI_MetalDRAFT_2025		hypothetical protein	WP_040578319.1
Malb_102	METAL_RS08970	2508548194	kb|g.2969.peg.102	MetalDRAFT_1175	hypothetical protein	334110173,ZP_08484450.1,MetalDRAFT_1175	JGI_MetalDRAFT_1847		hypothetical protein	WP_005371605.1
Malb_1020	METAL_RS10465	2508548502	kb|g.2969.peg.1020	MetalDRAFT_1922	Aspartokinase (EC 2.7.2.4)	334110924,IPR002912,IPR001048,IPR005260,IPR018042,MetalDRAFT_1922,ZP_08485197.1,IPR001341,0004072	JGI_MetalDRAFT_2155		aspartate kinase	WP_005372149.1
Malb_1021	METAL_RS04730	2508547314	kb|g.2969.peg.1021	MetalDRAFT_2381	Acyl-[acyl-carrier-protein]--UDP-N-acetylglucosamine O-acyltransferase (EC 2.3.1.129)	334111385,0008780,2.3.1.129,ZP_08485656.1,IPR001451,IPR010137,MetalDRAFT_2381	JGI_MetalDRAFT_0966		acyl-[acyl-carrier-protein]--UDP-N-acetylglucosamine O-acyltransferase	WP_005370125.1
Malb_1022	METAL_RS10565	2508548521	kb|g.2969.peg.1022	MetalDRAFT_1902	hypothetical protein	334110904,MetalDRAFT_1902,ZP_08485177.1	JGI_MetalDRAFT_2174		hypothetical protein	WP_040578521.1
Malb_1023	METAL_RS05340	2508547435	kb|g.2969.peg.1023	MetalDRAFT_2259	Acetolactate synthase large subunit (EC 2.2.1.6)	334111263,ZP_08485534.1,0030976,IPR012001,0003984,0050660,IPR011766,0000287,MetalDRAFT_2259,IPR012000,IPR012846	JGI_MetalDRAFT_1087		acetolactate synthase: large subunit: biosynthetic type	WP_005370348.1
Malb_1024	METAL_RS10460	2508548501	kb|g.2969.peg.1024	MetalDRAFT_1923	Alanyl-tRNA synthetase (EC 6.1.1.7)	334110925,IPR018164,IPR018165,MetalDRAFT_1923,ZP_08485198.1,IPR012947,IPR002318,0000166,IPR003156	JGI_MetalDRAFT_2154		alanine--tRNA ligase	WP_036304525.1
Malb_1025	METAL_RS08680	2508548135	kb|g.2969.peg.1025	MetalDRAFT_2455	Flagellar protein FlgJ [peptidoglycan hydrolase] (EC 3.2.1.-)	334111460,IPR018247,IPR002901,MetalDRAFT_2455,IPR000423,ZP_08485730.1,0005198,IPR013338,IPR019301,IPR013377	JGI_MetalDRAFT_1788		flagellar rod assembly protein/muramidase FlgJ	WP_005371505.1
Malb_1026	METAL_RS17295	2508549912	kb|g.2969.peg.1026	MetalDRAFT_0224	hypothetical protein	334109219,ZP_08483499.1,MetalDRAFT_0224	JGI_MetalDRAFT_3565		hypothetical protein	WP_036303736.1
Malb_1027	METAL_RS09965	2508548399	kb|g.2969.peg.1027	MetalDRAFT_2018	Agmatine deiminase (EC 3.5.3.12)	334111020,3.5.3.12,IPR007466,ZP_08485293.1,MetalDRAFT_2018	JGI_MetalDRAFT_2052		peptidylarginine deiminase-like enzyme	WP_005371993.1
Malb_1028	METAL_RS05055	2508547379	kb|g.2969.peg.1028	MetalDRAFT_2316	diguanylate cyclase/phosphodiesterase (GGDEF & EAL domains) with PAS/PAC sensor(s)	334111320,MetalDRAFT_2316,IPR000160,ZP_08485591.1,IPR001638,IPR000014,0004871	JGI_MetalDRAFT_1031		PAS domain S-box/diguanylate cyclase (GGDEF) domain-containing protein	WP_005370245.1
Malb_1029	METAL_RS15685	2508549583	kb|g.2969.peg.1029	MetalDRAFT_1790	L. lactis predicted coding region ORF00041	334110791,0005524,0003676,IPR014021,IPR006555,IPR014001,ZP_08485065.1,MetalDRAFT_1790,0008026	JGI_MetalDRAFT_3236		helicase	WP_005373836.1
Malb_103	METAL_RS02900	2508546937	kb|g.2969.peg.103	MetalDRAFT_1621	hypothetical protein	334110621,MetalDRAFT_1621,ZP_08484896.1,IPR011486	JGI_MetalDRAFT_0589		Protein of unknown function (DUF1597)	WP_005369458.1
Malb_1030	NA	NA	kb|g.2969.peg.1030	NA	hypothetical protein		NA	NA	NA	NA
Malb_1031	METAL_RS08360	2508548065	kb|g.2969.peg.1031	MetalDRAFT_2522	hypothetical protein	334111527,MetalDRAFT_2522,ZP_08485797.1	JGI_MetalDRAFT_1718		hypothetical protein	WP_005371383.1
Malb_1032	METAL_RS04785	2508547325	kb|g.2969.peg.1032	MetalDRAFT_2370	Nucleoside:H+ symporter:Major facilitator superfamily	334111374,MetalDRAFT_2370,IPR011701,ZP_08485645.1	JGI_MetalDRAFT_0977		MFS transporter	WP_005370142.1
Malb_1033	METAL_RS17480	2508549950	kb|g.2969.peg.1033	MetalDRAFT_0261	hypothetical protein	334109256,MetalDRAFT_0261,ZP_08483536.1	JGI_MetalDRAFT_3603		CAAX amino protease	WP_005374489.1
Malb_1034	METAL_RS03625	2508547085	kb|g.2969.peg.1034	MetalDRAFT_2630	tRNA-t(6)A37 methylthiotransferase	334111636,0003824,MetalDRAFT_2630,IPR020612,IPR013848,IPR005839,IPR006638,ZP_08485905.1,IPR006467,IPR007197	JGI_MetalDRAFT_0737		tRNA (N(6)-L-threonylcarbamoyladenosine(37)-C(2))-methylthiotransferase MtaB	WP_005369723.1
Malb_1035	METAL_RS03705	2508547101	kb|g.2969.peg.1035	MetalDRAFT_2615	hypothetical protein	334111621,MetalDRAFT_2615,ZP_08485890.1	JGI_MetalDRAFT_0753		hypothetical protein	WP_005369759.1
Malb_1036	METAL_RS19275	2508550319	kb|g.2969.peg.1036	NA	hypothetical protein		JGI_MetalDRAFT_3972		hypothetical protein	WP_051040435.1
Malb_1037	METAL_RS03800	2508547121	kb|g.2969.peg.1037	MetalDRAFT_2596	Cytochrome c peroxidase	334111602,MetalDRAFT_2596,IPR009056,ZP_08485871.1	JGI_MetalDRAFT_0773		cytochrome b6	WP_051040296.1
Malb_1038	METAL_RS10905	2508548596	kb|g.2969.peg.1038	MetalDRAFT_2152	hypothetical protein	334111155,MetalDRAFT_2152,ZP_08485427.1	JGI_MetalDRAFT_2249		hypothetical protein	WP_040578330.1
Malb_1039	METAL_RS08365	2508548066	kb|g.2969.peg.1039	NA	hypothetical protein		JGI_MetalDRAFT_1719		hypothetical protein	WP_040578309.1
Malb_104	METAL_RS09450	2508548294	kb|g.2969.peg.104	MetalDRAFT_1075	Inner membrane component of tripartite multidrug resistance system	334110073,IPR004638,IPR011701,MetalDRAFT_1075,ZP_08484350.1	JGI_MetalDRAFT_1947		multidrug transporter	WP_005371776.1
Malb_1040	METAL_RS04780	2508547324	kb|g.2969.peg.1040	MetalDRAFT_2371	Chorismate synthase (EC 4.2.3.5)	334111375,IPR020541,4.2.3.5,0004107,IPR005829,MetalDRAFT_2371,ZP_08485646.1,IPR000453	JGI_MetalDRAFT_0976		chorismate synthase	WP_005370141.1
Malb_1041	METAL_RS05245	2508547415	kb|g.2969.peg.1041	MetalDRAFT_2279	Bifunctional protein: zinc-containing alcohol dehydrogenase; quinone oxidoreductase ( NADPH:quinone reductase) (EC 1.1.1.-); Similar to arginate lyase	334111283,ZP_08485554.1,IPR002364,0008270,IPR013149,0016491,MetalDRAFT_2279,IPR013154	JGI_MetalDRAFT_1067		Zn-dependent oxidoreductase NADPH:quinone reductase	WP_005370301.1
Malb_1042	METAL_RS03655	2508547091	kb|g.2969.peg.1042	MetalDRAFT_2625	tRNA-specific 2-thiouridylase MnmA	334111631,ZP_08485900.1,0016740,IPR004506,MetalDRAFT_2625	JGI_MetalDRAFT_0743	mnmA	tRNA 2-thiouridine(34) synthase MnmA	WP_005369732.1
Malb_1043	METAL_RS08250	2508548042	kb|g.2969.peg.1043	MetalDRAFT_2545	D-tyrosyl-tRNA(Tyr) deacylase (EC 3.6.1.n1)	334111550,MetalDRAFT_2545,0004003,ZP_08485820.1,IPR003732	JGI_MetalDRAFT_1695		D-tyrosyl-tRNA(Tyr) deacylase	WP_005371337.1
Malb_1044	METAL_RS13050	2508549041	kb|g.2969.peg.1044	MetalDRAFT_2122	hypothetical protein	334111125,MetalDRAFT_2122,ZP_08485397.1	JGI_MetalDRAFT_2694		hypothetical protein	WP_005373003.1
Malb_1045	METAL_RS10310	2508548472	kb|g.2969.peg.1045	MetalDRAFT_1950	hypothetical protein	334110952,ZP_08485225.1,MetalDRAFT_1950	JGI_MetalDRAFT_2125		hypothetical protein	WP_005372099.1
Malb_1046	METAL_RS12910	2508549013	kb|g.2969.peg.1046	MetalDRAFT_2094	Nicotinate-nucleotide adenylyltransferase (EC 2.7.7.18)	334111097,0003824,0016779,2.7.7.18,IPR005248,IPR004820,IPR004821,ZP_08485369.1,MetalDRAFT_2094	JGI_MetalDRAFT_2666		nicotinate-nicotinamide nucleotide adenylyltransferase	WP_005372964.1
Malb_1047	METAL_RS11180	2508548650	kb|g.2969.peg.1047	MetalDRAFT_2208	RND efflux system, outer membrane lipoprotein, NodT family	334111211,0005215,IPR003423,0008289,ZP_08485483.1,MetalDRAFT_2208,IPR010131	JGI_MetalDRAFT_2303		efflux transporter: outer membrane factor lipoprotein: NodT family	WP_005372390.1
Malb_1048	METAL_RS13080	2508549047	kb|g.2969.peg.1048	MetalDRAFT_2128	Nitrite transporter from formate/nitrite family	334111131,0005215,MetalDRAFT_2128,IPR000292,ZP_08485403.1	JGI_MetalDRAFT_2700		formate transporter	WP_005373012.1
Malb_1049	METAL_RS08685	2508548136	kb|g.2969.peg.1049	MetalDRAFT_2454	Flagellar hook-associated protein FlgK	334111459,IPR002371,IPR010930,MetalDRAFT_2454,IPR001444,0005198,ZP_08485729.1	JGI_MetalDRAFT_1789		flagellar hook protein FlgK	WP_005371507.1
Malb_105	METAL_RS06315	2508547642	kb|g.2969.peg.105	MetalDRAFT_1040	hypothetical protein	334110037,ZP_08484315.1,IPR015032,MetalDRAFT_1040	JGI_MetalDRAFT_1294		hypothetical protein	WP_040578301.1
Malb_1050	METAL_RS13290	2508549095	kb|g.2969.peg.1050	MetalDRAFT_2402	anti-sigma-factor antagonist	334111407,ZP_08485677.1,MetalDRAFT_2402,IPR003658,0045152,IPR002645	JGI_MetalDRAFT_2748		anti-anti-sigma factor	WP_005373068.1
Malb_1051	METAL_RS13155	2508549067	kb|g.2969.peg.1051	MetalDRAFT_2430	FecR-like transmembrane sensor	334111435,IPR006860,IPR012373,MetalDRAFT_2430,ZP_08485705.1	JGI_MetalDRAFT_2720		anti-FecI sigma factor FecR	WP_005373035.1
Malb_1052	METAL_RS08605	2508548117	kb|g.2969.peg.1052	MetalDRAFT_2471	hypothetical protein	334111476,MetalDRAFT_2471,IPR007412,0016564,ZP_08485746.1	JGI_MetalDRAFT_1770		flagellar biosynthesis anti-sigma factor FlgM	WP_005371464.1
Malb_1053	METAL_RS15980	2508549644	kb|g.2969.peg.1053	MetalDRAFT_1850	LSU ribosomal protein L18p (L5e)	334110851,IPR004389,0003735,MetalDRAFT_1850,ZP_08485125.1,IPR005484	JGI_MetalDRAFT_3297		50S ribosomal protein L18	WP_005373937.1
Malb_1054	METAL_RS08740	2508548147	kb|g.2969.peg.1054	MetalDRAFT_2443	Sulfate adenylyltransferase subunit 1 (EC 2.7.7.4)	334111448,IPR000795,0005525,ZP_08485718.1,IPR004161,0004781,IPR005225,MetalDRAFT_2443,IPR011779,2.7.7.4	JGI_MetalDRAFT_1800		adenylyl-sulfate kinase	WP_005371520.1
Malb_1055	METAL_RS04640	2508547296	kb|g.2969.peg.1055	MetalDRAFT_2225	LSU ribosomal protein L19p	334111229,MetalDRAFT_2225,IPR018257,0003735,IPR001857,ZP_08485500.1	JGI_MetalDRAFT_0948		50S ribosomal protein L19	WP_005370087.1
Malb_1056	METAL_RS08315	2508548055	kb|g.2969.peg.1056	MetalDRAFT_2532	Methionine ABC transporter ATP-binding protein	334111537,IPR017871,0005524,IPR003593,0016887,IPR003439,MetalDRAFT_2532,ZP_08485807.1	JGI_MetalDRAFT_1708		ABC transporter ATP-binding protein	WP_005371363.1
Malb_1057	METAL_RS10070	2508548422	kb|g.2969.peg.1057	MetalDRAFT_1997	hypothetical protein	334110999,MetalDRAFT_1997,ZP_08485272.1	JGI_MetalDRAFT_2075		hypothetical protein	WP_005372023.1
Malb_1058	METAL_RS08650	2508548129	kb|g.2969.peg.1058	MetalDRAFT_2461	Flagellar basal-body rod modification protein FlgD	334111466,IPR005648,ZP_08485736.1,MetalDRAFT_2461	JGI_MetalDRAFT_1782		flagellar hook capping protein	WP_005371494.1
Malb_1059	METAL_RS09930	2508548392	kb|g.2969.peg.1059	MetalDRAFT_2025	Chaperone protein DnaJ	334111027,MetalDRAFT_2025,IPR018253,0005524,IPR002939,0051082,IPR001305,IPR001623,ZP_08485300.1,IPR012724,IPR003095	JGI_MetalDRAFT_2045		molecular chaperone DnaJ	WP_005371981.1
Malb_106	METAL_RS19755	2508546914	kb|g.2969.peg.106	MetalDRAFT_1600	hypothetical protein	334110600,ZP_08484875.1,MetalDRAFT_1600	JGI_MetalDRAFT_0566		hypothetical protein	WP_005369415.1
Malb_1060	METAL_RS10210	2508548453	kb|g.2969.peg.1060	MetalDRAFT_1968	ChrB domain protein	334110970,ZP_08485243.1,MetalDRAFT_1968	JGI_MetalDRAFT_2106		PaaX-like protein	WP_005372066.1
Malb_1061	METAL_RS03770	2508547115	kb|g.2969.peg.1061	MetalDRAFT_2602	Rare lipoprotein A precursor	334111608,IPR005132,ZP_08485877.1,IPR012997,MetalDRAFT_2602,IPR007730	JGI_MetalDRAFT_0767		hypothetical protein	WP_005369777.1
Malb_1062	METAL_RS04695	2508547306	kb|g.2969.peg.1062	MetalDRAFT_2214	protein of unknown function DUF125, transmembrane	334111218,IPR008217,MetalDRAFT_2214,ZP_08485489.1	JGI_MetalDRAFT_0958		membrane protein	WP_005370094.1
Malb_1063	METAL_RS13190	2508549073	kb|g.2969.peg.1063	MetalDRAFT_2423	hypothetical protein	334111428,MetalDRAFT_2423,ZP_08485698.1	JGI_MetalDRAFT_2726		hypothetical protein	WP_031429456.1
Malb_1064	METAL_RS13235	2508549083	kb|g.2969.peg.1064	MetalDRAFT_2413	hypothetical protein	334111418,MetalDRAFT_2413,ZP_08485688.1	JGI_MetalDRAFT_2736		hypothetical protein	WP_005373052.1
Malb_1065	METAL_RS04855	2508547339	kb|g.2969.peg.1065	MetalDRAFT_2356	Cyclic pyranopterin monophosphate synthase (EC 4.1.99.18)	334111360,IPR005829,IPR006638,IPR000385,MetalDRAFT_2356,IPR013483,ZP_08485631.1,IPR010505,0046872,IPR007197	JGI_MetalDRAFT_0991		cyclic pyranopterin phosphate synthase MoaA	WP_005370167.1
Malb_1066	METAL_RS09970	2508548400	kb|g.2969.peg.1066	MetalDRAFT_2017	hypothetical protein	334111019,MetalDRAFT_2017,ZP_08485292.1	JGI_MetalDRAFT_2053		hypothetical protein	WP_040578321.1
Malb_1067	METAL_RS03740	2508547109	kb|g.2969.peg.1067	MetalDRAFT_2608	Rod shape-determining protein MreB	334111614,MetalDRAFT_2608,ZP_08485883.1,IPR004753	JGI_MetalDRAFT_0761		rod shape-determining protein	WP_005369767.1
Malb_1068	METAL_RS10075	2508548423	kb|g.2969.peg.1068	MetalDRAFT_1996	hypothetical protein	334110998,ZP_08485271.1,MetalDRAFT_1996,IPR002636	JGI_MetalDRAFT_2076		hypothetical protein	WP_005372028.1
Malb_1069	METAL_RS03910	2508547143	kb|g.2969.peg.1069	MetalDRAFT_2574	hypothetical protein	334111580,MetalDRAFT_2574,ZP_08485849.1	JGI_MetalDRAFT_0795		hypothetical protein	WP_005369848.1
Malb_107	METAL_RS14570	2508549358	kb|g.2969.peg.107	MetalDRAFT_1403	lipoprotein, putative	334110402,ZP_08484678.1,MetalDRAFT_1403	JGI_MetalDRAFT_3011		hypothetical protein	WP_005373441.1
Malb_1070	METAL_RS10180	2508548447	kb|g.2969.peg.1070	MetalDRAFT_1974	DNA-binding heavy metal response regulator	334110976,0000156,ZP_08485249.1,IPR006291,0003677,IPR001867,IPR001789,MetalDRAFT_1974	JGI_MetalDRAFT_2100		DNA-binding response regulator	WP_005372060.1
Malb_1071	METAL_RS03785	2508547118	kb|g.2969.peg.1071	MetalDRAFT_2599	Proposed lipoate regulatory protein YbeD	334111605,IPR007454,ZP_08485874.1,MetalDRAFT_2599	JGI_MetalDRAFT_0770		hypothetical protein	WP_005369786.1
Malb_1072	METAL_RS04585	2508547285	kb|g.2969.peg.1072	MetalDRAFT_2236	hypothetical protein	334111240,MetalDRAFT_2236,ZP_08485511.1	JGI_MetalDRAFT_0937		hypothetical protein	WP_005370058.1
Malb_1073	METAL_RS20125	2508549616	kb|g.2969.peg.1073	MetalDRAFT_1823	hypothetical protein	334110824,MetalDRAFT_1823,ZP_08485098.1	JGI_MetalDRAFT_3269		hypothetical protein	WP_005373891.1
Malb_1074	METAL_RS17270	2508549907	kb|g.2969.peg.1074	MetalDRAFT_0219	hypothetical protein	334109214,ZP_08483494.1,MetalDRAFT_0219	JGI_MetalDRAFT_3560		hypothetical protein	WP_005374406.1
Malb_1075	METAL_RS08410	2508548077	kb|g.2969.peg.1075	MetalDRAFT_2511	Flagellar hook-associated protein FliD	334111516,ZP_08485786.1,IPR003481,IPR010810,IPR010809,MetalDRAFT_2511	JGI_MetalDRAFT_1730		flagellar cap protein	WP_005371396.1
Malb_1076	METAL_RS04975	2508547363	kb|g.2969.peg.1076	MetalDRAFT_2332	23S rRNA (guanosine-2'-O-) -methyltransferase rlmB (EC 2.1.1.-)	334111336,ZP_08485607.1,IPR004441,IPR001537,0008173,MetalDRAFT_2332,IPR013123	JGI_MetalDRAFT_1015		23S rRNA (guanosine(2251)-2&apos;-O)-methyltransferase RlmB	WP_005370216.1
Malb_1077	METAL_RS09890	2508548384	kb|g.2969.peg.1077	MetalDRAFT_2033	Butyryl-CoA dehydrogenase (EC 1.3.8.1)	334111035,MetalDRAFT_2033,ZP_08485308.1	JGI_MetalDRAFT_2037	fadE	acyl-CoA dehydrogenase	pseudo=true
Malb_1078	METAL_RS17210	2508549895	kb|g.2969.peg.1078	MetalDRAFT_0207	hypothetical protein	334109202,IPR006166,MetalDRAFT_0207,ZP_08483482.1,0003677,0005515,0004518	JGI_MetalDRAFT_3548		nuclease	WP_005374383.1
Malb_1079	METAL_RS09925	2508548391	kb|g.2969.peg.1079	MetalDRAFT_2026	4-hydroxy-tetrahydrodipicolinate reductase (EC 1.17.1.8)	334111028,IPR000846,MetalDRAFT_2026,0008839,1.3.1.26,IPR011770,ZP_08485301.1	JGI_MetalDRAFT_2044		4-hydroxy-tetrahydrodipicolinate reductase	WP_005371976.1
Malb_108	METAL_RS14120	2508549268	kb|g.2969.peg.108	MetalDRAFT_1313	GTP-binding protein HflX	334110312,IPR006073,IPR016496,IPR002917,MetalDRAFT_1313,ZP_08484588.1	JGI_MetalDRAFT_2921		GTPase HflX	WP_005373294.1
Malb_1080	METAL_RS04500	2508547266	kb|g.2969.peg.1080	MetalDRAFT_2254	RND efflux system, outer membrane lipoprotein CmeC	334111258,0005215,IPR003423,ZP_08485529.1,0008289,MetalDRAFT_2254,IPR010131	JGI_MetalDRAFT_0918		transporter	WP_005370025.1
Malb_1081	NA	NA	kb|g.2969.peg.1081	NA	hypothetical protein		NA	NA	NA	NA
Malb_1082	METAL_RS12765	2508548985	kb|g.2969.peg.1082	MetalDRAFT_2066	hypothetical protein	334111069,ZP_08485341.1,MetalDRAFT_2066,IPR020012,IPR020011	JGI_MetalDRAFT_2638		hypothetical protein	WP_040578351.1
Malb_1083	METAL_RS10385	2508548487	kb|g.2969.peg.1083	MetalDRAFT_1937	Preprotein translocase subunit SecG (TC 3.A.5.1.1)	334110939,MetalDRAFT_1937,ZP_08485212.1,0015450,IPR004692	JGI_MetalDRAFT_2140		preprotein translocase subunit SecG	WP_005372126.1
Malb_1084	METAL_RS13335	2508549104	kb|g.2969.peg.1084	MetalDRAFT_2394	Putative cytoplasmic protein	334111399,ZP_08485669.1,IPR004183,0016491,MetalDRAFT_2394,IPR014436,0008198	JGI_MetalDRAFT_2757		dioxygenase	WP_005373076.1
Malb_1085	METAL_RS10435	2508548496	kb|g.2969.peg.1085	MetalDRAFT_1928	metalloprotease MEP1-like protein	334110930,ZP_08485203.1,MetalDRAFT_1928	JGI_MetalDRAFT_2149		Pregnancy-associated plasma protein-A	WP_005372137.1
Malb_1086	METAL_RS10545	2508548517	kb|g.2969.peg.1086	MetalDRAFT_1906	hypothetical protein	334110908,ZP_08485181.1,MetalDRAFT_1906	JGI_MetalDRAFT_2170		hypothetical protein	WP_005372166.1
Malb_1087	METAL_RS16065	2508549662	kb|g.2969.peg.1087	MetalDRAFT_1867	Translation elongation factor Tu	334110868,IPR000795,0005525,IPR004541,IPR004161,IPR004160,IPR005225,ZP_08485142.1,MetalDRAFT_1867,0003746	JGI_MetalDRAFT_3315	tuf	elongation factor Tu	WP_005373968.1
Malb_1088	METAL_RS16060	2508549661	kb|g.2969.peg.1088	MetalDRAFT_1866	SSU ribosomal protein S10p (S20e)	334110867,ZP_08485141.1,0003735,IPR005731,IPR018268,IPR001848,MetalDRAFT_1866	JGI_MetalDRAFT_3314	rpsJ	30S ribosomal protein S10	WP_005373966.1
Malb_1089	METAL_RS05295	2508547425	kb|g.2969.peg.1089	MetalDRAFT_2269	Aspartate aminotransferase (EC 2.6.1.1)	334111273,IPR004839,IPR004838,0005524,0030170,MetalDRAFT_2269,IPR001176,ZP_08485544.1	JGI_MetalDRAFT_1077		aminotransferase	WP_031431121.1
Malb_109	METAL_RS14600	2508549364	kb|g.2969.peg.109	MetalDRAFT_1409	Metal transporter, ZIP family	334110408,IPR003689,0046873,MetalDRAFT_1409,ZP_08484684.1	JGI_MetalDRAFT_3017		ZIP family metal transporter	WP_005373453.1
Malb_1090	METAL_RS17230	2508549899	kb|g.2969.peg.1090	MetalDRAFT_0211	Quinolinate phosphoribosyltransferase [decarboxylating] (EC 2.4.2.19)	334109206,ZP_08483486.1,MetalDRAFT_0211,IPR002638,2.4.2.19,IPR004393,0004514	JGI_MetalDRAFT_3552		nicotinate-nucleotide diphosphorylase (carboxylating)	WP_005374392.1
Malb_1091	METAL_RS10285	2508548467	kb|g.2969.peg.1091	MetalDRAFT_1955	hypothetical protein	334110957,MetalDRAFT_1955,ZP_08485230.1	JGI_MetalDRAFT_2120		hypothetical protein	WP_005372085.1
Malb_1092	METAL_RS03920	2508547145	kb|g.2969.peg.1092	MetalDRAFT_2572	Heavy-metal-associated domain (N-terminus) and membrane-bounded cytochrome biogenesis cycZ-like domain, possible membrane copper tolerance protein	334111578,MetalDRAFT_2572,ZP_08485847.1	JGI_MetalDRAFT_0797		hypothetical protein	WP_051040458.1
Malb_1093	METAL_RS04945	2508547357	kb|g.2969.peg.1093	MetalDRAFT_2338	2-hydroxy-3-oxopropionate reductase (EC 1.1.1.60)	334111342,IPR006183,0004616,IPR002204,ZP_08485613.1,MetalDRAFT_2338,IPR006115	JGI_MetalDRAFT_1009		oxidoreductase	WP_005370204.1
Malb_1094	METAL_RS10840	2508548580	kb|g.2969.peg.1094	MetalDRAFT_2137	Exonuclease SbcD	334111140,IPR004593,ZP_08485412.1,IPR004843,0004527,MetalDRAFT_2137	JGI_MetalDRAFT_2233		exonuclease sbcCD subunit D	WP_005372278.1
Malb_1095	METAL_RS04955	2508547359	kb|g.2969.peg.1095	MetalDRAFT_2336	Phosphopantothenoylcysteine decarboxylase (EC 4.1.1.36) / Phosphopantothenoylcysteine synthetase (EC 6.3.2.5)	334111340,ZP_08485611.1,0004632,0004633,0010181,IPR005252,IPR007085,6.3.2.5,MetalDRAFT_2336,IPR003382	JGI_MetalDRAFT_1011		phosphopantothenoylcysteine decarboxylase	WP_031431066.1
Malb_1096	METAL_RS11050	2508548623	kb|g.2969.peg.1096	MetalDRAFT_2179	Nitrogen regulatory protein P-II	334111182,0030234,MetalDRAFT_2179,ZP_08485454.1,IPR017918,IPR002332,IPR002187	JGI_MetalDRAFT_2276		nitrogen regulatory protein P-II 1	WP_005372330.1
Malb_1097	NA	NA	kb|g.2969.peg.1097	NA	hypothetical protein		NA	NA	NA	NA
Malb_1098	METAL_RS10595	2508548527	kb|g.2969.peg.1098	MetalDRAFT_1895	Type I restriction-modification system, DNA-methyltransferase subunit M (EC 2.1.1.72)	334110897,IPR004546,2.1.1.72,ZP_08485170.1,IPR003356,0003677,IPR002052,0009007,IPR002296,MetalDRAFT_1895	JGI_MetalDRAFT_2180		restriction endonuclease	pseudo=true
Malb_1099	METAL_RS08490	2508548093	kb|g.2969.peg.1099	MetalDRAFT_2495	RNA polymerase sigma factor for flagellar operon	334111500,0003899,IPR000943,MetalDRAFT_2495,ZP_08485770.1,IPR014284,0003677,IPR007630,IPR007624,IPR007627,IPR012845,0003700,0016987	JGI_MetalDRAFT_1746	fliA	RNA polymerase sigma factor FliA	WP_040578311.1
Malb_11	METAL_RS06575	2508547697	kb|g.2969.peg.11	MetalDRAFT_0986	Mobile element protein	334109983,IPR002559,ZP_08484261.1,MetalDRAFT_0986,0003677,0004803	JGI_MetalDRAFT_1349		transposase	WP_005370803.1
Malb_110	METAL_RS09455	2508548295	kb|g.2969.peg.110	MetalDRAFT_1074	Transposase and inactivated derivatives	334110072,ZP_08484349.1,MetalDRAFT_1074	JGI_MetalDRAFT_1948		transposase	WP_005371778.1
Malb_1100	NA	2508548437	kb|g.2969.peg.1100	NA	hypothetical protein		JGI_MetalDRAFT_2090	NA	NA	NA
Malb_1101	METAL_RS10515	2508548508	kb|g.2969.peg.1101	MetalDRAFT_1912	hypothetical protein	334110914,MetalDRAFT_1912,ZP_08485187.1	JGI_MetalDRAFT_2161		hypothetical protein	WP_040578519.1
Malb_1102	METAL_RS15820	2508549610	kb|g.2969.peg.1102	MetalDRAFT_1817	peptidase M48 Ste24p	334110818,MetalDRAFT_1817,IPR001915,ZP_08485092.1,0004222	JGI_MetalDRAFT_3263		peptidase M48	WP_005373880.1
Malb_1103	METAL_RS05105	2508547388	kb|g.2969.peg.1103	MetalDRAFT_2307	hypothetical protein	334111311,IPR014555,MetalDRAFT_2307,0005524,ZP_08485582.1,IPR003395	JGI_MetalDRAFT_1040		chromosome segregation protein SMC	WP_005370261.1
Malb_1104	METAL_RS04905	2508547349	kb|g.2969.peg.1104	MetalDRAFT_2346	Transcriptional regulator, TetR family	334111350,ZP_08485621.1,IPR001647,MetalDRAFT_2346,0003700	JGI_MetalDRAFT_1001		TetR family transcriptional regulator	WP_005370188.1
Malb_1105	METAL_RS03855	2508547132	kb|g.2969.peg.1105	MetalDRAFT_2585	hypothetical protein	334111591,MetalDRAFT_2585,ZP_08485860.1	JGI_MetalDRAFT_0784		hypothetical protein	WP_040578282.1
Malb_1106	METAL_RS10220	2508548455	kb|g.2969.peg.1106	MetalDRAFT_1966	FIG00858582: hypothetical protein	334110968,MetalDRAFT_1966,ZP_08485241.1	JGI_MetalDRAFT_2108		esterase	pseudo=true
Malb_1107	METAL_RS17445	2508549943	kb|g.2969.peg.1107	MetalDRAFT_0254	hypothetical protein	334109249,IPR010916,ZP_08483529.1,IPR007840,MetalDRAFT_0254	JGI_MetalDRAFT_3596		membrane protein	WP_005374472.1
Malb_1108	METAL_RS08265	2508548045	kb|g.2969.peg.1108	MetalDRAFT_2542	PilT protein-like	334111547,ZP_08485817.1,IPR002716,MetalDRAFT_2542	JGI_MetalDRAFT_1698		nucleotide-binding protein	WP_005371342.1
Malb_1109	METAL_RS05190	2508547404	kb|g.2969.peg.1109	MetalDRAFT_2291	Nucleoside triphosphate pyrophosphohydrolase MazG (EC 3.6.1.8)	334111295,MetalDRAFT_2291,IPR004518,ZP_08485566.1,IPR011551	JGI_MetalDRAFT_1056	mazG	nucleoside triphosphate pyrophosphohydrolase	WP_036304442.1
Malb_111	METAL_RS02595	2508546875	kb|g.2969.peg.111	MetalDRAFT_1562	hypothetical protein	334110562,MetalDRAFT_1562,ZP_08484837.1	JGI_MetalDRAFT_0527		hypothetical protein	WP_005369359.1
Malb_1110	METAL_RS05095	2508547386	kb|g.2969.peg.1110	MetalDRAFT_2309	WD40 domain protein beta Propeller	334111313,ZP_08485584.1,IPR011659,MetalDRAFT_2309	JGI_MetalDRAFT_1038		hypothetical protein	WP_005370258.1
Malb_1111	METAL_RS17350	2508549923	kb|g.2969.peg.1111	MetalDRAFT_0235	Magnesium and cobalt transport protein CorA	334109230,MetalDRAFT_0235,0015087,0015095,ZP_08483510.1,IPR002523,IPR004488	JGI_MetalDRAFT_3576		magnesium transporter	WP_031430010.1
Malb_1112	METAL_RS08380	2508548071	kb|g.2969.peg.1112	MetalDRAFT_2516	Flagellar biosynthesis protein FlhB	334111521,MetalDRAFT_2516,IPR006135,ZP_08485791.1	JGI_MetalDRAFT_1724		flagellar protein FhlB	WP_005371391.1
Malb_1113	METAL_RS17405	2508549933	kb|g.2969.peg.1113	MetalDRAFT_0245	FIGfam010717	334109240,MetalDRAFT_0245,ZP_08483520.1	JGI_MetalDRAFT_3586		hypothetical protein	WP_005374461.1
Malb_1114	METAL_RS17335	2508549920	kb|g.2969.peg.1114	MetalDRAFT_0232	Circadian input kinase A	334109227,MetalDRAFT_0232,ZP_08483507.1,0000156,IPR001789	JGI_MetalDRAFT_3573		two-component system response regulator	WP_005374430.1
Malb_1115	METAL_RS16240	2508549698	kb|g.2969.peg.1115	MetalDRAFT_0019	ABC-type phosphate/phosphonate transport system periplasmic component	334109014,MetalDRAFT_0019,ZP_08483294.1,IPR002645	JGI_MetalDRAFT_3351		anti-anti-sigma regulatory factor (antagonist of anti-sigma factor)	WP_005374045.1
Malb_1116	METAL_RS13365	2508549113	kb|g.2969.peg.1116	MetalDRAFT_2388	hypothetical protein	334111393,ZP_08485663.1,IPR003220,MetalDRAFT_2388	JGI_MetalDRAFT_2766		transposase	WP_005373082.1
Malb_1117	METAL_RS10835	2508548579	kb|g.2969.peg.1117	MetalDRAFT_2136	Exonuclease SbcC	334111139,MetalDRAFT_2136,ZP_08485411.1,IPR003395,0005524	JGI_MetalDRAFT_2232		ATPase involved in DNA repair	WP_005372273.1
Malb_1118	METAL_RS12865	2508549004	kb|g.2969.peg.1118	MetalDRAFT_2084	TsaE protein, required for threonylcarbamoyladenosine t(6)A37 formation in tRNA	334111087,MetalDRAFT_2084,ZP_08485359.1,IPR003442	JGI_MetalDRAFT_2657		tRNA threonylcarbamoyladenosine biosynthesis protein TsaE	WP_005372942.1
Malb_1119	METAL_RS12890	2508549009	kb|g.2969.peg.1119	MetalDRAFT_2090	Membrane carboxypeptidase (penicillin-binding protein)	334111093,ZP_08485365.1,MetalDRAFT_2090	JGI_MetalDRAFT_2662		carboxypeptidase	WP_031429409.1
Malb_112	METAL_RS08100	2508549420	kb|g.2969.peg.112	NA	hypothetical protein		JGI_MetalDRAFT_3073		hypothetical protein	WP_040578305.1
Malb_1120	METAL_RS09905	2508548387	kb|g.2969.peg.1120	MetalDRAFT_2030	hypothetical protein	334111032,MetalDRAFT_2030,ZP_08485305.1	JGI_MetalDRAFT_2040		alpha/beta hydrolase	WP_005371965.1
Malb_1121	METAL_RS10030	2508548413	kb|g.2969.peg.1121	MetalDRAFT_2005	DEAD-box ATP-dependent RNA helicase CshA (EC 3.6.4.13)	334111007,IPR014021,ZP_08485280.1,IPR000629,IPR011545,IPR001650,0005524,IPR014014,0003676,IPR005580,IPR014001,MetalDRAFT_2005,0008026,0004386	JGI_MetalDRAFT_2066		RNA helicase	WP_005372013.1
Malb_1122	METAL_RS10400	2508548490	kb|g.2969.peg.1122	MetalDRAFT_1934	Cell division protein FtsH (EC 3.4.24.-)	334110936,ZP_08485209.1,IPR003960,MetalDRAFT_1934,IPR000642,IPR005936,0004222,3.6.4.3,IPR003959,IPR003593	JGI_MetalDRAFT_2143	hflB	ATP-dependent metalloprotease	WP_051040367.1
Malb_1123	METAL_RS17440	2508549942	kb|g.2969.peg.1123	MetalDRAFT_0253	hypothetical protein	334109248,MetalDRAFT_0253,IPR003675,ZP_08483528.1	JGI_MetalDRAFT_3595		abortive infection protein	WP_005374470.1
Malb_1124	METAL_RS10140	2508548437	kb|g.2969.peg.1124	NA	hypothetical protein		JGI_MetalDRAFT_2090		hypothetical protein	WP_005372048.1
Malb_1125	METAL_RS04710	2508547309	kb|g.2969.peg.1125	MetalDRAFT_2211	Choline dehydrogenase (EC 1.1.99.1)	334111215,MetalDRAFT_2211,0004803,ZP_08485486.1,IPR007867	JGI_MetalDRAFT_0961		glucose-methanol-choline oxidoreductase	WP_005370099.1
Malb_1126	METAL_RS15705	2508549587	kb|g.2969.peg.1126	MetalDRAFT_1794	hypothetical protein	334110795,IPR007712,ZP_08485069.1,MetalDRAFT_1794	JGI_MetalDRAFT_3240		plasmid stabilization protein	WP_005373842.1
Malb_1127	METAL_RS08440	2508548083	kb|g.2969.peg.1127	MetalDRAFT_2505	Flagellar motor switch protein FliM	334111510,IPR001543,IPR001689,0003774,ZP_08485780.1,MetalDRAFT_2505	JGI_MetalDRAFT_1736		flagellar motor switch protein FliM	WP_005371406.1
Malb_1128	METAL_RS10560	2508548520	kb|g.2969.peg.1128	MetalDRAFT_1903	hypothetical protein	334110905,MetalDRAFT_1903,ZP_08485178.1	JGI_MetalDRAFT_2173		hypothetical protein	WP_005372174.1
Malb_1129	METAL_RS10455	2508548500	kb|g.2969.peg.1129	MetalDRAFT_1924	Regulatory protein RecX	334110926,IPR003783,ZP_08485199.1,MetalDRAFT_1924	JGI_MetalDRAFT_2153		RecX family transcriptional regulator	WP_005372145.1
Malb_113	METAL_RS03050	2508546968	kb|g.2969.peg.113	MetalDRAFT_1652	IncF plasmid conjugative transfer pilus assembly protein TraU	334110652,MetalDRAFT_1652,ZP_08484927.1,IPR009649,IPR020610	JGI_MetalDRAFT_0620		conjugal transfer protein TraU	WP_005369511.1
Malb_1130	METAL_RS10375	2508548485	kb|g.2969.peg.1130	MetalDRAFT_1938	hypothetical protein	334110940,MetalDRAFT_1938,ZP_08485213.1	JGI_MetalDRAFT_2138		hypothetical protein	WP_005372125.1
Malb_1131	METAL_RS03600	2508547080	kb|g.2969.peg.1131	MetalDRAFT_2635	Inosine-5'-monophosphate dehydrogenase (EC 1.1.1.205)	334111641,IPR018529,MetalDRAFT_2635,IPR015875,IPR000644,IPR001093,1.1.1.205,0003938,IPR005990,ZP_08485910.1	JGI_MetalDRAFT_0732		IMP dehydrogenase	WP_005369714.1
Malb_1132	METAL_RS05335	2508547434	kb|g.2969.peg.1132	MetalDRAFT_2260	Acetolactate synthase small subunit (EC 2.2.1.6)	334111264,ZP_08485535.1,2.2.1.6,IPR002912,0003984,IPR004789,MetalDRAFT_2260,IPR019455	JGI_MetalDRAFT_1086		acetolactate synthase small subunit	WP_005370347.1
Malb_1133	NA	NA	kb|g.2969.peg.1133	NA	hypothetical protein		NA	NA	NA	NA
Malb_1134	METAL_RS13310	2508549099	kb|g.2969.peg.1134	MetalDRAFT_2398	Pyrimidine ABC transporter, substrate-binding component	334111403,ZP_08485673.1,MetalDRAFT_2398	JGI_MetalDRAFT_2752		ABC transporter substrate-binding protein	WP_005373072.1
Malb_1135	METAL_RS12870	2508549005	kb|g.2969.peg.1135	MetalDRAFT_2085	NAD(P)HX epimerase / NAD(P)HX dehydratase	334111088,IPR017953,IPR004443,IPR000631,ZP_08485360.1,MetalDRAFT_2085	JGI_MetalDRAFT_2658		bifunctional ADP-dependent (S)-NAD(P)H-hydrate dehydratase/NAD(P)H-hydrate epimerase	WP_005372943.1
Malb_1136	METAL_RS10315	2508548473	kb|g.2969.peg.1136	MetalDRAFT_1949	Cytochrome c oxidase (B(O/a)3-type) chain II (EC 1.9.3.1)	334110951,IPR001505,0005507,IPR002429,0004129,MetalDRAFT_1949,ZP_08485224.1	JGI_MetalDRAFT_2126		cytochrome c oxidase subunit II	WP_005372104.1
Malb_1137	METAL_RS15960	2508549640	kb|g.2969.peg.1137	MetalDRAFT_1846	Preprotein translocase secY subunit (TC 3.A.5.1.1)	334110847,IPR002208,IPR017970,MetalDRAFT_1846,0015450,ZP_08485121.1	JGI_MetalDRAFT_3293	secY	preprotein translocase subunit SecY	WP_005373929.1
Malb_1138	METAL_RS15750	2508549596	kb|g.2969.peg.1138	MetalDRAFT_1803	Site-specific tyrosine recombinase XerC	334110804,IPR002104,0003677,IPR004107,IPR011931,ZP_08485078.1,MetalDRAFT_1803	JGI_MetalDRAFT_3249		tyrosine recombinase XerC	WP_005373855.1
Malb_1139	METAL_RS08610	2508548118	kb|g.2969.peg.1139	MetalDRAFT_2470	hypothetical protein	334111475,MetalDRAFT_2470,IPR007809,ZP_08485745.1	JGI_MetalDRAFT_1771		hypothetical protein	WP_005371466.1
Malb_114	METAL_RS09360	2508548276	kb|g.2969.peg.114	MetalDRAFT_1093	Adenylylsulfate kinase (EC 2.7.1.25)	334110091,MetalDRAFT_1093,0005524,2.7.1.25,ZP_08484368.1,IPR002891,0016301	JGI_MetalDRAFT_1929		adenylyl-sulfate kinase	WP_005371751.1
Malb_1140	METAL_RS13340	2508549106	kb|g.2969.peg.1140	MetalDRAFT_2393	Flavodoxin reductases (ferredoxin-NADPH reductases) family 1	334111398,ZP_08485668.1,IPR017927,IPR001221,IPR001433,IPR008333,0016491,MetalDRAFT_2393	JGI_MetalDRAFT_2759		oxidoreductase	WP_005373077.1
Malb_1141	METAL_RS10665	2508548541	kb|g.2969.peg.1141	MetalDRAFT_1881	hypothetical protein	334110883,MetalDRAFT_1881,IPR002109,0015035,0009055,IPR011767,ZP_08485156.1	JGI_MetalDRAFT_2194		glutaredoxin	WP_051040487.1
Malb_1142	METAL_RS10330	2508548476	kb|g.2969.peg.1142	MetalDRAFT_1946	Autoinducer 2 (AI-2) modifying protein LsrG	334110948,MetalDRAFT_1946,ZP_08485221.1,0016491,IPR007138	JGI_MetalDRAFT_2129		antibiotic biosynthesis monooxygenase	WP_005372108.1
Malb_1143	METAL_RS10050	2508548416	kb|g.2969.peg.1143	MetalDRAFT_2002	Phosphoribosylformylglycinamidine synthase, synthetase subunit (EC 6.3.5.3) / Phosphoribosylformylglycinamidine synthase, glutamine amidotransferase subunit (EC 6.3.5.3)	334111004,6.3.5.3,IPR017926,IPR010918,IPR000728,ZP_08485277.1,MetalDRAFT_2002,IPR010073,0004642	JGI_MetalDRAFT_2069		phosphoribosylformylglycinamidine synthase	WP_005372016.1
Malb_1144	METAL_RS10155	2508548442	kb|g.2969.peg.1144	MetalDRAFT_1979	DNA-3-methyladenine glycosylase (EC 3.2.2.20)	334110981,MetalDRAFT_1979,ZP_08485254.1,3.2.2.20,IPR005019	JGI_MetalDRAFT_2095		DNA-3-methyladenine glycosylase	WP_005372054.1
Malb_1145	METAL_RS10405	2508548491	kb|g.2969.peg.1145	MetalDRAFT_1933	Cell division protein FtsJ / Ribosomal RNA large subunit methyltransferase E (EC 2.1.1.-)	334110935,IPR016448,IPR002877,ZP_08485208.1,MetalDRAFT_1933,0003676,0008168	JGI_MetalDRAFT_2144		23S rRNA methyltransferase	WP_005372131.1
Malb_1146	METAL_RS16095	2508549668	kb|g.2969.peg.1146	MetalDRAFT_1873	LSU ribosomal protein L7/L12 (P1/P2)	334110874,IPR000206,0003735,MetalDRAFT_1873,IPR013823,ZP_08485148.1	JGI_MetalDRAFT_3321	rplL	50S ribosomal protein L7/L12	WP_005373982.1
Malb_1147	METAL_RS08220	2508548035	kb|g.2969.peg.1147	MetalDRAFT_2552	Quaternary ammonium compound-resistance protein SugE	334111557,MetalDRAFT_2552,ZP_08485827.1,IPR000390	JGI_MetalDRAFT_1688		QacE family quaternary ammonium compound efflux SMR transporter	WP_005371313.1
Malb_1148	METAL_RS03825	2508547126	kb|g.2969.peg.1148	MetalDRAFT_2591	MutS domain protein, family 6	334111597,0005524,IPR000432,MetalDRAFT_2591,0030983,ZP_08485866.1	JGI_MetalDRAFT_0778		DNA mismatch repair protein MutS	WP_005369806.1
Malb_1149	METAL_RS15785	2508549603	kb|g.2969.peg.1149	MetalDRAFT_1810	hypothetical protein	334110811,IPR005490,ZP_08485085.1,MetalDRAFT_1810	JGI_MetalDRAFT_3256		hypothetical protein	WP_005373867.1
Malb_115	METAL_RS06360	2508547651	kb|g.2969.peg.115	MetalDRAFT_1196	Mobile element protein	334110194,IPR002559,MetalDRAFT_1196,0003677,0004803,ZP_08484471.1	JGI_MetalDRAFT_1303		transposase	WP_005369880.1
Malb_1150	METAL_RS17300	2508549913	kb|g.2969.peg.1150	MetalDRAFT_0225	Glucose-6-phosphate 1-dehydrogenase (EC 1.1.1.49)	334109220,IPR001282,IPR019796,0004345,ZP_08483500.1,1.1.1.49,MetalDRAFT_0225	JGI_MetalDRAFT_3566		glucose-6-phosphate dehydrogenase	WP_005374417.1
Malb_1151	METAL_RS03695	2508547099	kb|g.2969.peg.1151	MetalDRAFT_2617	DNA translocase FtsK	334111623,ZP_08485892.1,0005524,IPR002543,0003677,MetalDRAFT_2617,IPR018541,0000166	JGI_MetalDRAFT_0751		cell division protein FtsK	WP_005369757.1
Malb_1152	METAL_RS10150	2508548441	kb|g.2969.peg.1152	MetalDRAFT_1980	Lactoylglutathione lyase (EC 4.4.1.5)	334110982,MetalDRAFT_1980,ZP_08485255.1,IPR004360	JGI_MetalDRAFT_2094		lactoylglutathione lyase	WP_005372052.1
Malb_1153	NA	2508547102	kb|g.2969.peg.1153	NA	hypothetical protein		JGI_MetalDRAFT_0754	NA	NA	NA
Malb_1154	METAL_RS13180	2508549072	kb|g.2969.peg.1154	MetalDRAFT_2424	Mobile element protein	334111429,IPR001584,ZP_08485699.1,0003677,MetalDRAFT_2424	JGI_MetalDRAFT_2725		hypothetical protein	pseudo=true
Malb_1155	METAL_RS11000	2508548613	kb|g.2969.peg.1155	MetalDRAFT_2169	cytochrome c class I	334111172,ZP_08485444.1,IPR009056,0005506,0009055,IPR003088,MetalDRAFT_2169,0020037	JGI_MetalDRAFT_2266		cytochrome c	WP_005372315.1
Malb_1156	METAL_RS17355	2508549924	kb|g.2969.peg.1156	MetalDRAFT_0236	Pyrroloquinoline-quinone synthase (EC 1.3.3.11)	334109231,IPR004305,MetalDRAFT_0236,ZP_08483511.1,IPR011845,1.3.3.11	JGI_MetalDRAFT_3577		pyrroloquinoline quinone biosynthesis protein C	WP_031430012.1
Malb_1157	METAL_RS12835	2508548998	kb|g.2969.peg.1157	MetalDRAFT_2080	two component transcriptional regulator, LuxR family	334111083,0000156,IPR000792,0043565,0003700,MetalDRAFT_2080,ZP_08485355.1,IPR001789	JGI_MetalDRAFT_2651		DNA-binding response regulator	WP_005372938.1
Malb_1158	METAL_RS08750	2508548149	kb|g.2969.peg.1158	MetalDRAFT_2441	Sulfate adenylyltransferase subunit 2 (EC 2.7.7.4)	334111446,IPR002500,0004781,MetalDRAFT_2441,ZP_08485716.1,IPR011784	JGI_MetalDRAFT_1802		sulfate adenylyltransferase small subunit	WP_005371523.1
Malb_1159	METAL_RS15680	2508549582	kb|g.2969.peg.1159	NA	hypothetical protein		JGI_MetalDRAFT_3235		DNA methylase	WP_005373834.1
Malb_116	METAL_RS15415	2508549525	kb|g.2969.peg.116	MetalDRAFT_1733	Topoisomerase IV subunit B (EC 5.99.1.-)	334110734,ZP_08485008.1,0005524,IPR005737,0003677,IPR003594,IPR018522,IPR013506,5.99.1.3,IPR001241,MetalDRAFT_1733,IPR002288,0003918	JGI_MetalDRAFT_3178		DNA topoisomerase IV subunit B	WP_005373750.1
Malb_1160	METAL_RS10015	2508548410	kb|g.2969.peg.1160	MetalDRAFT_2008	hypothetical protein	334111010,ZP_08485283.1,MetalDRAFT_2008	JGI_MetalDRAFT_2063		hypothetical protein	WP_005372008.1
Malb_1161	NA	NA	kb|g.2969.peg.1161	NA	hypothetical protein		NA	NA	NA	NA
Malb_1162	METAL_RS08635	2508548126	kb|g.2969.peg.1162	MetalDRAFT_2464	hypothetical protein	334111469,MetalDRAFT_2464,ZP_08485739.1	JGI_MetalDRAFT_1779		hypothetical protein	WP_005371489.1
Malb_1163	METAL_RS13285	2508549094	kb|g.2969.peg.1163	MetalDRAFT_2403	Serine phosphatase RsbU, regulator of sigma subunit	334111408,MetalDRAFT_2403,ZP_08485678.1,IPR003594,0005524	JGI_MetalDRAFT_2747		serine/threonine protein kinase	WP_005373067.1
Malb_1164	NA	NA	kb|g.2969.peg.1164	NA	hypothetical protein		NA	NA	NA	NA
Malb_1165	METAL_RS15910	2508549629	kb|g.2969.peg.1165	MetalDRAFT_1836	Putative TEGT family carrier/transport protein	334110837,IPR006214,MetalDRAFT_1836,ZP_08485111.1	JGI_MetalDRAFT_3282		BAX inhibitor protein	WP_005373908.1
Malb_1166	METAL_RS03975	2508547156	kb|g.2969.peg.1166	MetalDRAFT_2561	Phosphate regulon transcriptional regulatory protein PhoB (SphR)	334111567,0000156,IPR011879,MetalDRAFT_2561,0003677,ZP_08485836.1,IPR001867,IPR001789	JGI_MetalDRAFT_0808		DNA-binding response regulator	WP_005369868.1
Malb_1167	METAL_RS08690	2508548137	kb|g.2969.peg.1167	MetalDRAFT_2453	Flagellar hook-associated protein FlgL	334111458,IPR001492,MetalDRAFT_2453,ZP_08485728.1,IPR013384	JGI_MetalDRAFT_1790		flagellar hook protein	WP_005371509.1
Malb_1168	METAL_RS17190	2508549891	kb|g.2969.peg.1168	MetalDRAFT_0203	hypothetical protein	334109198,ZP_08483478.1,MetalDRAFT_0203	JGI_MetalDRAFT_3544		hypothetical protein	WP_005374373.1
Malb_1169	METAL_RS03585	2508547077	kb|g.2969.peg.1169	MetalDRAFT_2638	hypothetical protein	334111644,ZP_08485913.1,MetalDRAFT_2638	JGI_MetalDRAFT_0729		membrane protein	WP_005369704.1
Malb_117	METAL_RS05970	2508547562	kb|g.2969.peg.117	MetalDRAFT_1213	Peptide methionine sulfoxide reductase MsrA (EC 1.8.4.11) / Thiol:disulfide oxidoreductase associated with MetSO reductase / Peptide methionine sulfoxide reductase MsrB (EC 1.8.4.12)	334110211,MetalDRAFT_1213,IPR002569,0008289,1.8.4.11,ZP_08484488.1	JGI_MetalDRAFT_1214		peptide-methionine (S)-S-oxide reductase	WP_005370581.1
Malb_1170	METAL_RS08335	2508548060	kb|g.2969.peg.1170	MetalDRAFT_2527	Chromosomal replication initiator protein DnaA	334111532,MetalDRAFT_2527,IPR013317,IPR017788,ZP_08485802.1	JGI_MetalDRAFT_1713		DnaA regulatory inactivator Hda	WP_040578308.1
Malb_1171	METAL_RS12725	2508548977	kb|g.2969.peg.1171	MetalDRAFT_2058	hypothetical protein	334111061,ZP_08485333.1,MetalDRAFT_2058	JGI_MetalDRAFT_2630		hypothetical protein	WP_005372910.1
Malb_1172	METAL_RS05120	2508547391	kb|g.2969.peg.1172	MetalDRAFT_2304	O-methyltransferase, family 3	334111308,0008171,MetalDRAFT_2304,IPR002935,ZP_08485579.1	JGI_MetalDRAFT_1043		methyltransferase	WP_005370265.1
Malb_1173	METAL_RS19825	2508547397	kb|g.2969.peg.1173	MetalDRAFT_2298	Phytochrome, two-component sensor histidine kinase (EC 2.7.3.-)	334111302,ZP_08485573.1,IPR011495,IPR013767,IPR003594,IPR000700,IPR001610,MetalDRAFT_2298,IPR000014,0004871,IPR019775	JGI_MetalDRAFT_1049		PAS domain S-box	WP_005370272.1
Malb_1174	METAL_RS04680	2508547300	kb|g.2969.peg.1174	MetalDRAFT_2217	Glucose-1-phosphate adenylyltransferase (EC 2.7.7.27)	334111221,IPR005835,IPR005836,2.7.7.27,MetalDRAFT_2217,ZP_08485492.1,IPR017871	JGI_MetalDRAFT_0952		glucose-1-phosphate adenylyltransferase	pseudo=true
Malb_1175	METAL_RS10105	2508548430	kb|g.2969.peg.1175	MetalDRAFT_1989	hypothetical protein	334110991,ZP_08485264.1,MetalDRAFT_1989	JGI_MetalDRAFT_2083		hypothetical protein	WP_005372041.1
Malb_1176	METAL_RS10990	2508548611	kb|g.2969.peg.1176	MetalDRAFT_2167	5'-nucleotidase (EC 3.1.3.5)	334111170,MetalDRAFT_2167,3.1.3.5,IPR010394,ZP_08485442.1	JGI_MetalDRAFT_2264		5&apos;-nucleotidase	WP_005372313.1
Malb_1177	METAL_RS03915	2508547144	kb|g.2969.peg.1177	MetalDRAFT_2573	Lead, cadmium, zinc and mercury transporting ATPase (EC 3.6.3.3) (EC 3.6.3.5); Copper-translocating P-type ATPase (EC 3.6.3.4)	334111579,IPR005834,IPR017969,IPR008250,0005524,IPR018303,0046873,IPR006121,IPR006403,0004008,IPR006416,MetalDRAFT_2573,ZP_08485848.1,IPR001757,IPR001756	JGI_MetalDRAFT_0796		copper/silver-translocating P-type ATPase	WP_005369849.1
Malb_1178	METAL_RS12670	2508548966	kb|g.2969.peg.1178	MetalDRAFT_2048	Short chain dehydrogenase	334111051,MetalDRAFT_2048,IPR014054,ZP_08485323.1,IPR019104	JGI_MetalDRAFT_2619		hypothetical protein	WP_051040381.1
Malb_1179	METAL_RS15690	2508549584	kb|g.2969.peg.1179	MetalDRAFT_1791	Transposase and inactivated derivatives	334110792,MetalDRAFT_1791,ZP_08485066.1	JGI_MetalDRAFT_3237		transposase	WP_005373838.1
Malb_118	METAL_RS06025	2508547573	kb|g.2969.peg.118	MetalDRAFT_1201	periplasmic binding protein	334110199,IPR002491,ZP_08484476.1,MetalDRAFT_1201,0005381	JGI_MetalDRAFT_1225		ABC-type Fe3+-hydroxamate transport system: periplasmic component	WP_005370591.1
Malb_1180	METAL_RS04615	2508547291	kb|g.2969.peg.1180	MetalDRAFT_2230	CcsA-related protein	334111234,IPR002541,ZP_08485505.1,MetalDRAFT_2230	JGI_MetalDRAFT_0943		cytochrome c biogenesis protein	WP_005370078.1
Malb_1181	METAL_RS11115	2508548636	kb|g.2969.peg.1181	MetalDRAFT_2194	Adenosine deaminase (EC 3.5.4.4)	334111197,IPR001365,ZP_08485469.1,MetalDRAFT_2194,IPR019092,3.5.4.4	JGI_MetalDRAFT_2289		adenosine deaminase	WP_005372354.1
Malb_1182	METAL_RS17895	2508550033	kb|g.2969.peg.1182	MetalDRAFT_2072	Mobile element protein	334111075,ZP_08485347.1,MetalDRAFT_2072	JGI_MetalDRAFT_3686		transposase	WP_031429487.1
Malb_1183	METAL_RS08655	2508548130	kb|g.2969.peg.1183	MetalDRAFT_2460	Flagellar hook protein FlgE	334111465,MetalDRAFT_2460,IPR010930,IPR019776,IPR011491,ZP_08485735.1,IPR001444,IPR020013	JGI_MetalDRAFT_1783		flagellar hook-basal body protein	WP_005371496.1
Malb_1184	METAL_RS12935	2508549018	kb|g.2969.peg.1184	MetalDRAFT_2099	hypothetical protein	334111102,ZP_08485374.1,IPR007730,MetalDRAFT_2099	JGI_MetalDRAFT_2671		sporulation related protein	WP_005372975.1
Malb_1185	METAL_RS03805	2508547122	kb|g.2969.peg.1185	NA	hypothetical protein		JGI_MetalDRAFT_0774		hypothetical protein	WP_051040297.1
Malb_1186	METAL_RS10880	2508548590	kb|g.2969.peg.1186	MetalDRAFT_2147	reverse transcriptase	334111150,ZP_08485422.1,MetalDRAFT_2147	JGI_MetalDRAFT_2243		hypothetical protein	WP_040578329.1
Malb_1187	METAL_RS20035	2508549115	kb|g.2969.peg.1187	MetalDRAFT_2144	integrase, catalytic region	334111147,MetalDRAFT_2144,ZP_08485419.1	JGI_MetalDRAFT_2768		hypothetical protein	WP_051040387.1
Malb_1188	METAL_RS11055	2508548624	kb|g.2969.peg.1188	MetalDRAFT_2180	Ammonium transporter	334111183,IPR018047,0008519,MetalDRAFT_2180,ZP_08485455.1,IPR001905	JGI_MetalDRAFT_2277		ammonia channel protein	WP_031431769.1
Malb_1189	METAL_RS11160	2508548646	kb|g.2969.peg.1189	NA	hypothetical protein		JGI_MetalDRAFT_2299		hypothetical protein	WP_005372383.1
Malb_119	METAL_RS15330	2508549509	kb|g.2969.peg.119	MetalDRAFT_1717	Nitrite reductase [NAD(P)H] large subunit (EC 1.7.1.4)	334110718,0050660,0050661,IPR006066,IPR006067,MetalDRAFT_1717,IPR007419,IPR017121,0008942,ZP_08484992.1,IPR012744,IPR013027,IPR005117	JGI_MetalDRAFT_3162		nitrite reductase large subunit	WP_005373719.1
Malb_1190	NA	NA	kb|g.2969.peg.1190	NA	hypothetical protein		NA	NA	NA	NA
Malb_1191	METAL_RS08475	2508548090	kb|g.2969.peg.1191	MetalDRAFT_2498	Flagellar biosynthesis protein FlhA	334111503,ZP_08485773.1,MetalDRAFT_2498,IPR006301,IPR001712	JGI_MetalDRAFT_1743		flagellar biosynthesis protein FlhA	WP_005371414.1
Malb_1192	METAL_RS03885	2508547138	kb|g.2969.peg.1192	MetalDRAFT_2579	hypothetical protein	334111585,MetalDRAFT_2579,ZP_08485854.1	JGI_MetalDRAFT_0790		hypothetical protein	WP_005369829.1
Malb_1193	METAL_RS05240	2508547414	kb|g.2969.peg.1193	MetalDRAFT_2280	HtrA protease/chaperone protein / Serine protease (Protease DO) (EC 3.4.21.-)	334111284,IPR001478,IPR001254,ZP_08485555.1,IPR001940,MetalDRAFT_2280,3.4.21.108,0004252,IPR011782	JGI_MetalDRAFT_1066		peptidase	WP_005370300.1
Malb_1194	METAL_RS17525	2508549958	kb|g.2969.peg.1194	MetalDRAFT_2135	Mobile element protein	334111138,IPR002559,ZP_08485410.1,0003677,0004803,MetalDRAFT_2135	JGI_MetalDRAFT_3611		transposase	WP_005369238.1
Malb_1195	METAL_RS15845	2508549615	kb|g.2969.peg.1195	MetalDRAFT_1822	Glycosyl transferase, group 2 family protein	334110823,ZP_08485097.1,MetalDRAFT_1822	JGI_MetalDRAFT_3268		hypothetical protein	WP_005373889.1
Malb_1196	METAL_RS04900	2508547348	kb|g.2969.peg.1196	MetalDRAFT_2347	CDP-diacylglycerol--glycerol-3-phosphate 3-phosphatidyltransferase (EC 2.7.8.5)	334111351,IPR004570,0008444,IPR000462,2.7.8.5,ZP_08485622.1,MetalDRAFT_2347	JGI_MetalDRAFT_1000		CDP-diacylglycerol--glycerol-3-phosphate 3-phosphatidyltransferase	WP_036304433.1
Malb_1197	METAL_RS10185	2508548448	kb|g.2969.peg.1197	MetalDRAFT_1973	membrane protein, putative	334110975,MetalDRAFT_1973,ZP_08485248.1,IPR002781	JGI_MetalDRAFT_2101		permease	WP_005372061.1
Malb_1198	METAL_RS08735	2508548146	kb|g.2969.peg.1198	MetalDRAFT_2444	Toluene tolerance precursor	334111449,MetalDRAFT_2444,ZP_08485719.1,IPR008869	JGI_MetalDRAFT_1799		organic solvent ABC transporter	WP_005371519.1
Malb_1199	METAL_RS12895	2508549010	kb|g.2969.peg.1199	MetalDRAFT_2091	Transcription accessory protein (S1 RNA-binding domain)	334111094,IPR006641,0003723,IPR003029,MetalDRAFT_2091,ZP_08485366.1,IPR018974	JGI_MetalDRAFT_2663		RNA-binding protein	WP_005372958.1
Malb_12	METAL_RS14555	2508549354	kb|g.2969.peg.12	MetalDRAFT_1399	Uptake hydrogenase large subunit (EC 1.12.99.6)	334110398,IPR001501,ZP_08484674.1,1.12.2.1,MetalDRAFT_1399,IPR018194	JGI_MetalDRAFT_3007		hydrogenase	WP_005373434.1
Malb_120	METAL_RS15050	2508549452	kb|g.2969.peg.120	MetalDRAFT_1493	Protein of avirulence locus ImpE	334110492,MetalDRAFT_1493,IPR009211,ZP_08484768.1	JGI_MetalDRAFT_3105		protein of avirulence locus involved in temperature-dependent protein secretion	WP_005373617.1
Malb_1200	METAL_RS13110	2508549053	kb|g.2969.peg.1200	MetalDRAFT_2133	hypothetical protein	334111136,ZP_08485408.1,MetalDRAFT_2133	JGI_MetalDRAFT_2706		hypothetical protein	WP_005373020.1
Malb_1201	METAL_RS16070	2508549663	kb|g.2969.peg.1201	MetalDRAFT_1868	Translation elongation factor G	334110869,IPR005517,IPR000795,0005525,IPR004540,IPR000640,IPR004161,ZP_08485143.1,IPR005225,MetalDRAFT_1868,0003746	JGI_MetalDRAFT_3316	fusA	elongation factor G	WP_005373970.1
Malb_1202	METAL_RS17275	2508549908	kb|g.2969.peg.1202	MetalDRAFT_0220	hypothetical protein	334109215,ZP_08483495.1,MetalDRAFT_0220	JGI_MetalDRAFT_3561		hypothetical protein	WP_005374409.1
Malb_1203	METAL_RS04545	2508547275	kb|g.2969.peg.1203	MetalDRAFT_2245	Alkanesulfonate monooxygenase (EC 1.14.14.5)	334111249,1.14.14.5,IPR019911,MetalDRAFT_2245,IPR016048,ZP_08485520.1	JGI_MetalDRAFT_0927		alkanesulfonate monooxygenase	WP_005370043.1
Malb_1204	METAL_RS10145	2508548440	kb|g.2969.peg.1204	MetalDRAFT_1981	Nicel/Cobalt-specific TonB-dependent outer membrane receptor	334110983,0005215,ZP_08485256.1,IPR012910,0004872,MetalDRAFT_1981,IPR000531	JGI_MetalDRAFT_2093		biotin synthase	WP_005372050.1
Malb_1205	METAL_RS08470	2508548089	kb|g.2969.peg.1205	MetalDRAFT_2499	Flagellar biosynthesis protein FlhB	334111504,ZP_08485774.1,IPR006135,MetalDRAFT_2499,IPR006136	JGI_MetalDRAFT_1742		flagellar biosynthesis protein FlhB	WP_005371413.1
Malb_1206	METAL_RS04580	2508547284	kb|g.2969.peg.1206	MetalDRAFT_2237	RNA polymerase associated protein RapA (EC 3.6.1.-)	334111241,IPR000330,MetalDRAFT_2237,0005524,IPR001650,0003677,0003676,IPR014021,IPR014001,ZP_08485512.1,0004386	JGI_MetalDRAFT_0936		RNA polymerase-binding ATPase	WP_005370056.1
Malb_1207	METAL_RS04810	2508547330	kb|g.2969.peg.1207	MetalDRAFT_2365	3-deoxy-manno-octulosonate cytidylyltransferase (EC 2.7.7.38)	334111369,ZP_08485640.1,IPR003329,2.7.7.38,0008690,MetalDRAFT_2365,IPR004528	JGI_MetalDRAFT_0982		3-deoxy-manno-octulosonate cytidylyltransferase	WP_005370154.1
Malb_1208	METAL_RS03745	2508547110	kb|g.2969.peg.1208	MetalDRAFT_2607	Rod shape-determining protein MreC	334111613,IPR005223,ZP_08485882.1,MetalDRAFT_2607,IPR007221	JGI_MetalDRAFT_0762		rod shape-determining protein MreC	WP_005369768.1
Malb_1209	METAL_RS17375	2508549928	kb|g.2969.peg.1209	MetalDRAFT_0240	sensory box histidine kinase/response regulator	334109235,IPR004358,IPR013656,0004871,IPR013767,IPR003594,IPR000700,IPR001610,IPR005467,IPR000014,IPR001789,MetalDRAFT_0240,IPR003661,IPR008207,ZP_08483515.1	JGI_MetalDRAFT_3581		hybrid sensor histidine kinase/response regulator	WP_051040416.1
Malb_121	METAL_RS06105	2508547595	kb|g.2969.peg.121	MetalDRAFT_1183	Mobile element protein	334110181,MetalDRAFT_1183,ZP_08484458.1,0003677,0004803,IPR001207	JGI_MetalDRAFT_1247		transposase	WP_005370625.1
Malb_1210	METAL_RS05100	2508547387	kb|g.2969.peg.1210	MetalDRAFT_2308	hypothetical protein	334111312,ZP_08485583.1,MetalDRAFT_2308	JGI_MetalDRAFT_1039		hypothetical protein	WP_005370260.1
Malb_1211	METAL_RS09845	2508548375	kb|g.2969.peg.1211	MetalDRAFT_2043	possible (AF047705) unknown [Nitrosococcus oceani]	334111045,ZP_08485318.1,MetalDRAFT_2043	JGI_MetalDRAFT_2028		hypothetical protein	WP_005371938.1
Malb_1212	METAL_RS10215	2508548454	kb|g.2969.peg.1212	MetalDRAFT_1967	MFS transporter family protein	334110969,ZP_08485242.1,MetalDRAFT_1967,IPR011701,IPR020584	JGI_MetalDRAFT_2107		MFS transporter permease	WP_005372069.1
Malb_1213	METAL_RS10280	2508548466	kb|g.2969.peg.1213	MetalDRAFT_1956	Ribonucleotide reductase of class II (coenzyme B12-dependent), alpha subunit (EC 1.17.4.1)	334110958,MetalDRAFT_1956,ZP_08485231.1	JGI_MetalDRAFT_2119		TSCPD domain-containing protein	WP_005372083.1
Malb_1214	METAL_RS08355	2508548064	kb|g.2969.peg.1214	MetalDRAFT_2523	4-hydroxybenzoate polyprenyltransferase (EC 2.5.1.39)	334111528,IPR006370,0004659,MetalDRAFT_2523,ZP_08485798.1,IPR000537	JGI_MetalDRAFT_1717	ubiA	4-hydroxybenzoate octaprenyltransferase	WP_040578499.1
Malb_1215	METAL_RS12960	2508549021	kb|g.2969.peg.1215	MetalDRAFT_2104	Type IV pilus biogenesis protein PilQ	334111107,MetalDRAFT_2104,ZP_08485379.1	JGI_MetalDRAFT_2674		AMIN domain-containing protein	WP_040578352.1
Malb_1216	METAL_RS03775	2508547116	kb|g.2969.peg.1216	MetalDRAFT_2601	D-alanyl-D-alanine carboxypeptidase (EC 3.4.16.4)	334111607,IPR018044,IPR012907,ZP_08485876.1,3.5.2.6,IPR001967,MetalDRAFT_2601	JGI_MetalDRAFT_0768		D-alanyl-D-alanine carboxypeptidase	WP_005369778.1
Malb_1217	METAL_RS08560	2508548108	kb|g.2969.peg.1217	MetalDRAFT_2480	Flagellar regulatory protein FleQ	334111485,MetalDRAFT_2480,0005524,0003700,IPR003593,0008134,IPR002078,ZP_08485755.1,IPR020441,IPR002197,IPR010518	JGI_MetalDRAFT_1761		sigma-54-dependent Fis family transcriptional regulator	WP_005371448.1
Malb_1218	METAL_RS17345	2508549922	kb|g.2969.peg.1218	MetalDRAFT_0234	Lead, cadmium, zinc and mercury transporting ATPase (EC 3.6.3.3) (EC 3.6.3.5); Copper-translocating P-type ATPase (EC 3.6.3.4)	334109229,IPR005834,IPR008250,MetalDRAFT_0234,0005524,IPR004014,IPR006068,IPR006069,ZP_08483509.1,IPR018303,IPR001757	JGI_MetalDRAFT_3575		ATPase	WP_005374437.1
Malb_1219	METAL_RS04980	2508547364	kb|g.2969.peg.1219	MetalDRAFT_2331	ABC transporter involved in cytochrome c biogenesis, ATPase component CcmA	334111335,0005215,IPR017871,IPR005895,IPR003593,IPR003439,ZP_08485606.1,MetalDRAFT_2331	JGI_MetalDRAFT_1016		heme ABC exporter ATP-binding protein CcmA	WP_005370217.1
Malb_122	METAL_RS02760	2508546907	kb|g.2969.peg.122	MetalDRAFT_1594	Transcriptional regulator, LysR family	334110594,IPR000847,ZP_08484869.1,0003700,IPR005119,MetalDRAFT_1594	JGI_MetalDRAFT_0559		LysR family transcriptional regulator	WP_005369404.1
Malb_1220	METAL_RS13010	2508549033	kb|g.2969.peg.1220	MetalDRAFT_2114	Periplasmic septal ring factor with murein hydrolase activity EnvC/YibP	334111117,IPR016047,ZP_08485389.1,MetalDRAFT_2114	JGI_MetalDRAFT_2686		hypothetical protein	WP_051040383.1
Malb_1221	METAL_RS17195	2508549892	kb|g.2969.peg.1221	MetalDRAFT_0204	Putative transcriptional regulator	334109199,MetalDRAFT_0204,ZP_08483479.1	JGI_MetalDRAFT_3545		DNA-binding protein	WP_005374374.1
Malb_1222	METAL_RS04770	2508547322	kb|g.2969.peg.1222	MetalDRAFT_2373	putative signal transduction protein	334111377,IPR003607,MetalDRAFT_2373,ZP_08485648.1,IPR006675,IPR013976	JGI_MetalDRAFT_0974		histidine kinase	WP_005370139.1
Malb_1223	METAL_RS17450	2508549944	kb|g.2969.peg.1223	MetalDRAFT_0255	Deoxycytidine triphosphate deaminase (EC 3.5.4.13)	334109250,ZP_08483530.1,IPR011962,0008829,0005515,MetalDRAFT_0255	JGI_MetalDRAFT_3597	dcd	deoxycytidine triphosphate deaminase	WP_005374477.1
Malb_1224	METAL_RS13360	2508549112	kb|g.2969.peg.1224	MetalDRAFT_2389	Mobile element protein	334111394,IPR005063,0003677,0004803,ZP_08485664.1,MetalDRAFT_2389	JGI_MetalDRAFT_2765		transposase	WP_040578552.1
Malb_1225	METAL_RS10955	2508548604	kb|g.2969.peg.1225	MetalDRAFT_2160	Carbamoylphosphate synthase large subunit (split gene in MJ)	334111163,ZP_08485435.1,MetalDRAFT_2160	JGI_MetalDRAFT_2257		hypothetical protein	WP_005372302.1
Malb_1226	METAL_RS20025	2508549082	kb|g.2969.peg.1226	MetalDRAFT_2414	ABC-type amino acid transport, signal transduction systems, periplasmic component/domain	334111419,ZP_08485689.1,MetalDRAFT_2414	JGI_MetalDRAFT_2735		hypothetical protein	WP_051040385.1
Malb_1227	METAL_RS10935	2508548600	kb|g.2969.peg.1227	MetalDRAFT_2156	Similar to citrate lyase beta subunit	334111159,MetalDRAFT_2156,IPR011206,ZP_08485431.1	JGI_MetalDRAFT_2253		ATP-binding protein	WP_005372297.1
Malb_1228	METAL_RS15900	2508549626	kb|g.2969.peg.1228	MetalDRAFT_1834	antigen	334110835,MetalDRAFT_1834,IPR007903,ZP_08485109.1	JGI_MetalDRAFT_3279		photosystem reaction center subunit H	WP_005373904.1
Malb_1229	METAL_RS10020	2508548411	kb|g.2969.peg.1229	MetalDRAFT_2007	hypothetical protein	334111009,IPR021133,IPR000357,ZP_08485282.1,IPR004155,MetalDRAFT_2007	JGI_MetalDRAFT_2064		HEAT repeat-containing protein	WP_005372010.1
Malb_123	METAL_RS02840	2508546924	kb|g.2969.peg.123	MetalDRAFT_1609	hypothetical protein	334110609,ZP_08484884.1,MetalDRAFT_1609	JGI_MetalDRAFT_0576		N-acetyltransferase GCN5	WP_005369440.1
Malb_1230	METAL_RS17100	2508549873	kb|g.2969.peg.1230	MetalDRAFT_0185	beta-ribofuranosylaminobenzene 5'-phosphate synthase	334109180,IPR006204,ZP_08483460.1,IPR004422,MetalDRAFT_0185,IPR013750	JGI_MetalDRAFT_3526		GHMP kinase	WP_040578586.1
Malb_1231	METAL_RS05300	2508547426	kb|g.2969.peg.1231	MetalDRAFT_2268	C4-type zinc finger protein, DksA/TraR family	334111272,IPR020460,IPR000962,0008270,IPR020458,MetalDRAFT_2268,IPR012784,ZP_08485543.1	JGI_MetalDRAFT_1078		RNA polymerase-binding protein DksA	WP_005370331.1
Malb_1232	METAL_RS08500	2508548095	kb|g.2969.peg.1232	MetalDRAFT_2493	hypothetical protein	334111498,MetalDRAFT_2493,ZP_08485768.1	JGI_MetalDRAFT_1748		hypothetical protein	WP_005371423.1
Malb_1233	METAL_RS04595	2508547287	kb|g.2969.peg.1233	MetalDRAFT_2234	lipoprotein, putative	334111238,ZP_08485509.1,MetalDRAFT_2234	JGI_MetalDRAFT_0939		hypothetical protein	WP_005370062.1
Malb_1234	METAL_RS04990	2508547366	kb|g.2969.peg.1234	MetalDRAFT_2329	FIG00860998: hypothetical protein	334111333,MetalDRAFT_2329,ZP_08485604.1	JGI_MetalDRAFT_1018		hypothetical protein	WP_005370219.1
Malb_1235	METAL_RS09875	2508548381	kb|g.2969.peg.1235	MetalDRAFT_2037	Thiamin-phosphate pyrophosphorylase (EC 2.5.1.3)	334111039,IPR003733,ZP_08485312.1,MetalDRAFT_2037,0004789	JGI_MetalDRAFT_2034		thiamine phosphate synthase	WP_005371948.1
Malb_1236	METAL_RS10510	2508548511	kb|g.2969.peg.1236	MetalDRAFT_1913	Mobile element protein	334110915,MetalDRAFT_1913,ZP_08485188.1	JGI_MetalDRAFT_2164		transposase	WP_005372160.1
Malb_1237	METAL_RS15825	2508549611	kb|g.2969.peg.1237	MetalDRAFT_1818	lipoprotein, putative	334110819,ZP_08485093.1,MetalDRAFT_1818	JGI_MetalDRAFT_3264		hypothetical protein	WP_005373882.1
Malb_1238	NA	NA	kb|g.2969.peg.1238	NA	hypothetical protein		NA	NA	NA	NA
Malb_1239	METAL_RS17265	2508549906	kb|g.2969.peg.1239	MetalDRAFT_0218	expressed protein	334109213,ZP_08483493.1,MetalDRAFT_0218	JGI_MetalDRAFT_3559		hypothetical protein	WP_005374404.1
Malb_124	NA	NA	kb|g.2969.peg.124	NA	hypothetical protein		NA	NA	NA	NA
Malb_1240	METAL_RS17235	2508549900	kb|g.2969.peg.1240	MetalDRAFT_0212	Membrane-bound lytic murein transglycosylase B precursor (EC 3.2.1.-)	334109207,ZP_08483487.1,MetalDRAFT_0212,IPR011757	JGI_MetalDRAFT_3553		lytic murein transglycosylase	WP_005374394.1
Malb_1241	METAL_RS10025	2508548412	kb|g.2969.peg.1241	MetalDRAFT_2006	hypothetical protein	334111008,MetalDRAFT_2006,ZP_08485281.1	JGI_MetalDRAFT_2065		hypothetical protein	WP_005372012.1
Malb_1242	METAL_RS10075	2508548423	kb|g.2969.peg.1242	NA	hypothetical protein		JGI_MetalDRAFT_2076		hypothetical protein	WP_005372028.1
Malb_1243	METAL_RS08425	2508548080	kb|g.2969.peg.1243	MetalDRAFT_2508	FIG00984115: hypothetical protein	334111513,ZP_08485783.1,MetalDRAFT_2508,IPR002716,IPR000209	JGI_MetalDRAFT_1733		DNA-binding protein	WP_005371402.1
Malb_1244	METAL_RS05275	2508547421	kb|g.2969.peg.1244	MetalDRAFT_2273	FIG003573: hypothetical protein	334111277,MetalDRAFT_2273,ZP_08485548.1,IPR018710	JGI_MetalDRAFT_1073		membrane protein	WP_005370317.1
Malb_1245	METAL_RS11075	2508548628	kb|g.2969.peg.1245	MetalDRAFT_2184	Nitrogen regulation protein NtrB (EC 2.7.13.3)	334111187,0000155,IPR004358,0005524,MetalDRAFT_2184,ZP_08485459.1,IPR013656,IPR003594,IPR005467,IPR000014,IPR003661	JGI_MetalDRAFT_2281		PAS domain-containing sensor histidine kinase	WP_005372342.1
Malb_1246	METAL_RS15780	2508549602	kb|g.2969.peg.1246	MetalDRAFT_1809	lipoprotein, putative	334110810,MetalDRAFT_1809,ZP_08485084.1	JGI_MetalDRAFT_3255		hypothetical protein	WP_005373865.1
Malb_1247	METAL_RS15735	2508549593	kb|g.2969.peg.1247	MetalDRAFT_1800	Diaminopimelate decarboxylase (EC 4.1.1.20)	334110801,IPR000183,ZP_08485075.1,0008836,IPR002986,MetalDRAFT_1800	JGI_MetalDRAFT_3246		diaminopimelate decarboxylase	WP_005373850.1
Malb_1248	NA	NA	kb|g.2969.peg.1248	NA	hypothetical protein		NA	NA	NA	NA
Malb_1249	METAL_RS15810	2508549608	kb|g.2969.peg.1249	MetalDRAFT_1815	Probable component of the lipoprotein assembly complex (forms a complex with YaeT, YfgL, and NlpB)	334110816,IPR019734,IPR017689,ZP_08485090.1,MetalDRAFT_1815,IPR013026	JGI_MetalDRAFT_3261		competence protein ComL	WP_005373877.1
Malb_125	METAL_RS05715	2508547509	kb|g.2969.peg.125	MetalDRAFT_1266	NAD-reducing hydrogenase subunit delta (EC 1.12.1.2)	334110264,0008137,0048038,MetalDRAFT_1266,IPR006137,ZP_08484541.1	JGI_MetalDRAFT_1161		NADP oxidoreductase	WP_005370478.1
Malb_1250	METAL_RS17105	2508549874	kb|g.2969.peg.1250	MetalDRAFT_0186	HAD-superfamily hydrolase, subfamily IA, variant 3 family protein	334109181,IPR005834,MetalDRAFT_0186,IPR005833,ZP_08483461.1,IPR006402	JGI_MetalDRAFT_3527		haloacid dehalogenase	WP_005374345.1
Malb_1251	METAL_RS04805	2508547329	kb|g.2969.peg.1251	MetalDRAFT_2366	FIG002473: Protein YcaR in KDO2-Lipid A biosynthesis cluster	334111370,IPR005651,MetalDRAFT_2366,ZP_08485641.1	JGI_MetalDRAFT_0981		tetraacyldisaccharide 4&apos;-kinase	WP_031431040.1
Malb_1252	METAL_RS12700	2508548972	kb|g.2969.peg.1252	NA	hypothetical protein		JGI_MetalDRAFT_2625		hypothetical protein	WP_005372904.1
Malb_1253	NA	NA	kb|g.2969.peg.1253	NA	hypothetical protein		NA	NA	NA	NA
Malb_1254	METAL_RS12950	2508549021	kb|g.2969.peg.1254	MetalDRAFT_2102	Type IV pilus biogenesis protein PilQ	334111105,IPR005644,IPR013355,ZP_08485377.1,IPR011662,MetalDRAFT_2102,IPR001775,IPR004846	JGI_MetalDRAFT_2674		pilus assembly protein PilQ	WP_051040382.1
Malb_1255	METAL_RS15655	2508549576	kb|g.2969.peg.1255	MetalDRAFT_1783	conserved hypothetical protein	334110784,ZP_08485058.1,MetalDRAFT_1783,IPR006442	JGI_MetalDRAFT_3229		prevent-host-death protein	WP_005373823.1
Malb_1256	METAL_RS10860	2508548584	kb|g.2969.peg.1256	MetalDRAFT_2141	CRISPR-associated protein Cas2	334111144,MetalDRAFT_2141,IPR021127,ZP_08485416.1	JGI_MetalDRAFT_2237		CRISPR-associated endonuclease Cas2	WP_005372284.1
Malb_1257	METAL_RS12840	2508548999	kb|g.2969.peg.1257	NA	hypothetical protein		JGI_MetalDRAFT_2652		hypothetical protein	WP_031429399.1
Malb_1258	METAL_RS15790	2508549604	kb|g.2969.peg.1258	MetalDRAFT_1811	Phosphoglucomutase (EC 5.4.2.2)	334110812,ZP_08485086.1,MetalDRAFT_1811,0003677,IPR005841,IPR005843,IPR005845,IPR016066,IPR005846,IPR005844	JGI_MetalDRAFT_3257		alpha-D-glucose phosphate-specific phosphoglucomutase	WP_031429783.1
Malb_1259	METAL_RS10670	2508548542	kb|g.2969.peg.1259	MetalDRAFT_1880	hypothetical protein	334110882,MetalDRAFT_1880,ZP_08485155.1	JGI_MetalDRAFT_2195		hypothetical protein	WP_005372210.1
Malb_126	METAL_RS06440	2508547667	kb|g.2969.peg.126	MetalDRAFT_1015	Cell division protein FtsH (EC 3.4.24.-)	334110012,MetalDRAFT_1015,IPR003960,IPR000642,IPR005936,0004222,ZP_08484290.1,3.6.4.3,IPR003959,IPR003593	JGI_MetalDRAFT_1319		ATP-dependent metalloprotease	WP_005370748.1
Malb_1260	METAL_RS08275	2508548047	kb|g.2969.peg.1260	MetalDRAFT_2540	Chorismate--pyruvate lyase (EC 4.1.3.40)	334111545,IPR007440,MetalDRAFT_2540,ZP_08485815.1,0008813	JGI_MetalDRAFT_1700		chorismate--pyruvate lyase	WP_005371346.1
Malb_1261	METAL_RS17400	2508549932	kb|g.2969.peg.1261	MetalDRAFT_0244	hypothetical protein	334109239,ZP_08483519.1,IPR000160,0004871,IPR001633,IPR003660,MetalDRAFT_0244	JGI_MetalDRAFT_3585		hypothetical protein	WP_005374460.1
Malb_1262	METAL_RS12875	2508549006	kb|g.2969.peg.1262	MetalDRAFT_2086	hypothetical protein	334111089,ZP_08485361.1,MetalDRAFT_2086,IPR013097	JGI_MetalDRAFT_2659		stress protein	WP_005372951.1
Malb_1263	METAL_RS11170	2508548648	kb|g.2969.peg.1263	MetalDRAFT_2206	Acriflavin resistance protein	334111209,MetalDRAFT_2206,0005215,ZP_08485481.1,IPR001036	JGI_MetalDRAFT_2301		acriflavin resistance protein	WP_005372387.1
Malb_1264	METAL_RS04535	2508547273	kb|g.2969.peg.1264	MetalDRAFT_2247	hypothetical protein	334111251,MetalDRAFT_2247,ZP_08485522.1	JGI_MetalDRAFT_0925		hypothetical protein	WP_005370039.1
Malb_1265	METAL_RS04705	2508547308	kb|g.2969.peg.1265	MetalDRAFT_2212	hypothetical protein	334111216,MetalDRAFT_2212,ZP_08485487.1	JGI_MetalDRAFT_0960		hypothetical protein	WP_005370097.1
Malb_1266	METAL_RS04760	2508547320	kb|g.2969.peg.1266	MetalDRAFT_2375	Predicted membrane fusion protein (MFP) component of efflux pump, membrane anchor protein YbhG	334111379,ZP_08485650.1,IPR006143,0008565,MetalDRAFT_2375	JGI_MetalDRAFT_0972		secretion protein HlyD	WP_040578289.1
Malb_1267	METAL_RS04985	2508547365	kb|g.2969.peg.1267	MetalDRAFT_2330	ABC transporter involved in cytochrome c biogenesis, CcmB subunit	334111334,IPR003544,ZP_08485605.1,0015232,MetalDRAFT_2330	JGI_MetalDRAFT_1017		heme exporter protein CcmB	WP_005370218.1
Malb_1268	METAL_RS16075	2508549664	kb|g.2969.peg.1268	MetalDRAFT_1869	SSU ribosomal protein S7p (S5e)	334110870,IPR020606,ZP_08485144.1,0003735,IPR000235,IPR005717,MetalDRAFT_1869	JGI_MetalDRAFT_3317		30S ribosomal protein S7	WP_005373974.1
Malb_1269	METAL_RS03845	2508547131	kb|g.2969.peg.1269	MetalDRAFT_2587	hypothetical protein	334111593,ZP_08485862.1,IPR014966,MetalDRAFT_2587	JGI_MetalDRAFT_0783		FRG domain-containing protein	WP_051040299.1
Malb_127	METAL_RS15370	2508549516	kb|g.2969.peg.127	MetalDRAFT_1724	hypothetical protein	334110725,ZP_08484999.1,MetalDRAFT_1724,0043565,IPR001387	JGI_MetalDRAFT_3169		hypothetical protein	pseudo=true
Malb_1270	METAL_RS10995	2508548612	kb|g.2969.peg.1270	MetalDRAFT_2168	Cytochrome cd1 nitrite reductase (EC:1.7.2.1)	334111171,IPR009056,IPR008168,ZP_08485443.1,MetalDRAFT_2168	JGI_MetalDRAFT_2265		cytochrome c	WP_005372314.1
Malb_1271	METAL_RS17155	2508549884	kb|g.2969.peg.1271	MetalDRAFT_0196	Fructose-1,6-bisphosphatase, type I (EC 3.1.3.11)	334109191,IPR000146,MetalDRAFT_0196,ZP_08483471.1,0042578	JGI_MetalDRAFT_3537		fructose-bisphosphatase	WP_005374365.1
Malb_1272	METAL_RS05265	2508547419	kb|g.2969.peg.1272	MetalDRAFT_2275	Methylene tetrahydromethanopterin dehydrogenase (EC 1.5.99.9)	334111279,IPR015259,MetalDRAFT_2275,ZP_08485550.1,1.5.1.5	JGI_MetalDRAFT_1071		methylenetetrahydromethanopterin dehydrogenase	WP_005370305.1
Malb_1273	METAL_RS10085	2508548425	kb|g.2969.peg.1273	MetalDRAFT_1994	Zona occludens toxin	334110996,ZP_08485269.1,MetalDRAFT_1994	JGI_MetalDRAFT_2078		zonula occludens toxin	WP_005372032.1
Malb_1274	METAL_RS08585	2508548113	kb|g.2969.peg.1274	MetalDRAFT_2475	Flagellum-specific ATP synthase FliI	334111480,IPR000194,0005524,IPR003593,0016887,IPR005714,IPR020003,MetalDRAFT_2475,IPR020005,ZP_08485750.1	JGI_MetalDRAFT_1766	fliI	flagellum-specific ATP synthase FliL	WP_005371457.1
Malb_1275	NA	2508547432	kb|g.2969.peg.1275	MetalDRAFT_2262	hypothetical protein	334111266,MetalDRAFT_2262,ZP_08485537.1	JGI_MetalDRAFT_1084	NA	NA	NA
Malb_1276	METAL_RS17455	2508549945	kb|g.2969.peg.1276	MetalDRAFT_0256	2,3-diketo-5-methylthiopentyl-1-phosphate enolase-phosphatase (EC 3.1.3.77)	334109251,IPR005834,3.1.3.77,ZP_08483531.1,IPR005833,IPR006402,0043874,IPR010041,0046872,MetalDRAFT_0256	JGI_MetalDRAFT_3598		2:3-diketo-5-methylthio-1-phosphopentane phosphatase	WP_005374478.1
Malb_1277	METAL_RS03780	2508547117	kb|g.2969.peg.1277	MetalDRAFT_2600	D-alanine aminotransferase (EC 2.6.1.21)	334111606,IPR018300,IPR001544,0003824,ZP_08485875.1,MetalDRAFT_2600	JGI_MetalDRAFT_0769		cytochrome c550	WP_005369779.1
Malb_1278	METAL_RS17340	2508549921	kb|g.2969.peg.1278	MetalDRAFT_0233	hypothetical protein	334109228,0000155,IPR004358,0000156,0005524,ZP_08483508.1,IPR018187,IPR003594,IPR005467,IPR001789,MetalDRAFT_0233,IPR003661	JGI_MetalDRAFT_3574		signal transduction histidine kinase	WP_005374432.1
Malb_1279	METAL_RS08630	2508548125	kb|g.2969.peg.1279	MetalDRAFT_2465	Signal transduction histidine kinase	334111470,IPR004358,MetalDRAFT_2465,IPR013767,IPR003594,IPR013655,IPR000700,IPR001610,ZP_08485740.1,IPR005467,IPR000014,IPR001789,IPR003018,IPR003661,IPR008207,0004871	JGI_MetalDRAFT_1778		histidine kinase	WP_005371487.1
Malb_128	NA	NA	kb|g.2969.peg.128	NA	hypothetical protein		NA	NA	NA	NA
Malb_1280	METAL_RS16110	2508549671	kb|g.2969.peg.1280	MetalDRAFT_1876	LSU ribosomal protein L11p (L12e)	334110877,0003735,IPR020784,IPR020785,IPR006519,IPR020783,IPR000911,MetalDRAFT_1876,ZP_08485151.1	JGI_MetalDRAFT_3324		50S ribosomal protein L11	WP_005373988.1
Malb_1281	METAL_RS12835	2508548998	kb|g.2969.peg.1281	NA	hypothetical protein		JGI_MetalDRAFT_2651		DNA-binding response regulator	WP_005372938.1
Malb_1282	METAL_RS04575	2508547283	kb|g.2969.peg.1282	MetalDRAFT_2238	hypothetical protein	334111242,ZP_08485513.1,MetalDRAFT_2238	JGI_MetalDRAFT_0935		hypothetical protein	WP_005370055.1
Malb_1283	METAL_RS05255	2508547417	kb|g.2969.peg.1283	MetalDRAFT_2277	5-formyltetrahydrofolate cyclo-ligase (EC 6.3.3.2)	334111281,0005524,ZP_08485552.1,IPR002698,0030272,MetalDRAFT_2277	JGI_MetalDRAFT_1069		5-formyltetrahydrofolate cyclo-ligase	WP_005370303.1
Malb_1284	METAL_RS10870	2508548588	kb|g.2969.peg.1284	MetalDRAFT_2145	Transposase (class I)	334111148,IPR001584,MetalDRAFT_2145,0003677,ZP_08485420.1	JGI_MetalDRAFT_2241		hypothetical protein	pseudo=true
Malb_1285	METAL_RS12900	2508549011	kb|g.2969.peg.1285	MetalDRAFT_2092	hypothetical protein	334111095,MetalDRAFT_2092,ZP_08485367.1	JGI_MetalDRAFT_2664		exosortase-affiliated protein: TIGR04073 family	WP_005372961.1
Malb_1286	METAL_RS13295	2508549096	kb|g.2969.peg.1286	MetalDRAFT_2401	Cell division transporter, ATP-binding protein FtsE (TC 3.A.5.1.1)	334111406,IPR017871,ZP_08485676.1,0005524,MetalDRAFT_2401,IPR003593,0016887,IPR003439	JGI_MetalDRAFT_2749		amino acid ABC transporter ATP-binding protein	WP_005373069.1
Malb_1287	METAL_RS13165	2508549069	kb|g.2969.peg.1287	MetalDRAFT_2428	cyclic peptide transporter	334111433,0015197,IPR017871,0005524,ZP_08485703.1,IPR003593,IPR005898,IPR017940,IPR003439,IPR001140,MetalDRAFT_2428	JGI_MetalDRAFT_2722		peptide ABC transporter	WP_005373037.1
Malb_1288	METAL_RS17180	2508549889	kb|g.2969.peg.1288	MetalDRAFT_0201	hypothetical protein	334109196,MetalDRAFT_0201,ZP_08483476.1	JGI_MetalDRAFT_3542		hypothetical protein	WP_040578380.1
Malb_1289	METAL_RS17220	2508549897	kb|g.2969.peg.1289	MetalDRAFT_0209	Nicotinamidase (EC 3.5.1.19)	334109204,IPR000868,MetalDRAFT_0209,ZP_08483484.1,3.5.1.19	JGI_MetalDRAFT_3550		nicotinamidase-like amidase	WP_005374388.1
Malb_129	METAL_RS14145	2508549273	kb|g.2969.peg.129	MetalDRAFT_1318	putative ATP/GTP-binding protein	334110317,0005525,IPR004130,IPR005225,MetalDRAFT_1318,ZP_08484593.1	JGI_MetalDRAFT_2926		GTP-binding protein	WP_005373309.1
Malb_1290	METAL_RS15720	2508549590	kb|g.2969.peg.1290	MetalDRAFT_1797	Cation-transporting ATPase, E1-E2 family	334110798,IPR005834,IPR008250,MetalDRAFT_1797,0005524,0015085,IPR004014,IPR006068,IPR018303,IPR000695,IPR006408,ZP_08485072.1,0005388,IPR001757	JGI_MetalDRAFT_3243		calcium-translocating P-type ATPase: PMCA-type	WP_005373845.1
Malb_1291	METAL_RS05020	2508547372	kb|g.2969.peg.1291	MetalDRAFT_2323	Cytochrome c heme lyase subunit CcmF	334111327,MetalDRAFT_2323,IPR003567,IPR002541,IPR003568,ZP_08485598.1,0015232	JGI_MetalDRAFT_1024		c-type cytochrome biogenesis protein CcmF	WP_005370229.1
Malb_1292	NA	NA	kb|g.2969.peg.1292	NA	hypothetical protein		NA	NA	NA	NA
Malb_1293	METAL_RS16030	2508549654	kb|g.2969.peg.1293	MetalDRAFT_1860	SSU ribosomal protein S3p (S3e)	334110861,IPR004087,IPR008282,0003735,IPR001351,IPR005704,IPR018280,MetalDRAFT_1860,IPR004044,ZP_08485135.1	JGI_MetalDRAFT_3307		30S ribosomal protein S3	WP_005373954.1
Malb_1294	METAL_RS03905	2508547142	kb|g.2969.peg.1294	MetalDRAFT_2575	hypothetical protein	334111581,ZP_08485850.1,MetalDRAFT_2575	JGI_MetalDRAFT_0794		hypothetical protein	WP_005369837.1
Malb_1295	NA	2508549105	kb|g.2969.peg.1295	NA	hypothetical protein		JGI_MetalDRAFT_2758	NA	NA	NA
Malb_1296	METAL_RS04590	2508547286	kb|g.2969.peg.1296	NA	hypothetical protein		JGI_MetalDRAFT_0938		hypothetical protein	WP_051040319.1
Malb_1297	METAL_RS12995	2508549030	kb|g.2969.peg.1297	MetalDRAFT_2111	Sulfite reductase [NADPH] hemoprotein beta-component (EC 1.8.1.2)	334111114,IPR006067,0016491,0020037,MetalDRAFT_2111,ZP_08485386.1,0051536,IPR005117	JGI_MetalDRAFT_2683		sulfite reductase	WP_040578353.1
Malb_1298	METAL_RS03660	2508547092	kb|g.2969.peg.1298	MetalDRAFT_2624	NTP pyrophosphohydrolases including oxidative damage repair enzymes	334111630,0016787,MetalDRAFT_2624,ZP_08485899.1,IPR000086	JGI_MetalDRAFT_0744		NUDIX hydrolase	WP_005369733.1
Malb_1299	METAL_RS11760	NA	kb|g.2969.peg.1299	NA	hypothetical protein		NA		hypothetical protein	WP_040578344.1
Malb_13	METAL_RS14795	2508549403	kb|g.2969.peg.13	MetalDRAFT_1445	dTDP-glucose 4,6-dehydratase (EC 4.2.1.46)	334110444,0008460,MetalDRAFT_1445,IPR001509,IPR005888,IPR020904,ZP_08484720.1	JGI_MetalDRAFT_3056		dTDP-glucose 4:6-dehydratase	WP_005373530.1
Malb_130	METAL_RS02945	2508546946	kb|g.2969.peg.130	MetalDRAFT_1630	hypothetical protein	334110630,ZP_08484905.1,MetalDRAFT_1630	JGI_MetalDRAFT_0598		hypothetical protein	WP_005369475.1
Malb_1300	METAL_RS03970	2508547155	kb|g.2969.peg.1300	MetalDRAFT_2562	Guanine deaminase (EC 3.5.4.3)	334111568,0016787,IPR002125,MetalDRAFT_2562,0008270,ZP_08485837.1,IPR016192	JGI_MetalDRAFT_0807		tRNA-specific adenosine deaminase	WP_005369866.1
Malb_1301	METAL_RS11015	2508548616	kb|g.2969.peg.1301	MetalDRAFT_2172	Heme d1 biosynthesis protein NirD	334111175,MetalDRAFT_2172,ZP_08485447.1	JGI_MetalDRAFT_2269		AsnC family transcriptional regulator	WP_005372321.1
Malb_1302	METAL_RS10370	2508548484	kb|g.2969.peg.1302	MetalDRAFT_1939	Acetyltransferase, GNAT family	334110941,IPR000182,MetalDRAFT_1939,ZP_08485214.1,0008080	JGI_MetalDRAFT_2137		GNAT family N-acetyltransferase	WP_005372124.1
Malb_1303	METAL_RS08730	2508548145	kb|g.2969.peg.1303	MetalDRAFT_2445	Porphobilinogen synthase (EC 4.2.1.24)	334111450,MetalDRAFT_2445,IPR001731,ZP_08485720.1,4.2.1.24	JGI_MetalDRAFT_1798		delta-aminolevulinic acid dehydratase	WP_005371518.1
Malb_1304	METAL_RS04860	2508547340	kb|g.2969.peg.1304	MetalDRAFT_2355	ATP-dependent RNA helicase RhlE	334111359,IPR000629,IPR011545,IPR001650,0005524,IPR014014,0003676,IPR014021,IPR014001,0008026,MetalDRAFT_2355,0004386,ZP_08485630.1	JGI_MetalDRAFT_0992		RNA helicase	WP_005370169.1
Malb_1305	METAL_RS13215	2508549078	kb|g.2969.peg.1305	MetalDRAFT_2418	Biopolymer transport protein ExbD/TolR	334111423,0005215,ZP_08485693.1,IPR003400,MetalDRAFT_2418	JGI_MetalDRAFT_2731		biopolymer transporter ExbD	WP_005373048.1
Malb_1306	METAL_RS10140	2508548438	kb|g.2969.peg.1306	MetalDRAFT_1982	hypothetical protein	334110984,MetalDRAFT_1982,ZP_08485257.1	JGI_MetalDRAFT_2091		hypothetical protein	WP_005372048.1
Malb_1307	METAL_RS10200	2508548451	kb|g.2969.peg.1307	MetalDRAFT_1970	Cobalt/zinc/cadmium efflux RND transporter, membrane fusion protein, CzcB family	334110972,MetalDRAFT_1970,IPR006143,ZP_08485245.1,0008565	JGI_MetalDRAFT_2104		RND transporter	WP_005372064.1
Malb_1308	METAL_RS04850	2508547338	kb|g.2969.peg.1308	MetalDRAFT_2357	hypothetical protein	334111361,ZP_08485632.1,MetalDRAFT_2357	JGI_MetalDRAFT_0990		hypothetical protein	WP_005370165.1
Malb_1309	METAL_RS10615	2508548532	kb|g.2969.peg.1309	MetalDRAFT_1890	Cysteine desulfurase (EC 2.8.1.7)	334110892,ZP_08485165.1,IPR000192,MetalDRAFT_1890	JGI_MetalDRAFT_2185		class V aminotransferase	WP_005372194.1
Malb_131	METAL_RS02695	2508546894	kb|g.2969.peg.131	MetalDRAFT_1581	Urease gamma subunit (EC 3.5.1.5)	334110581,IPR002026,0009039,IPR012010,0016151,MetalDRAFT_1581,ZP_08484856.1,3.5.1.5	JGI_MetalDRAFT_0546	ureA	urease subunit gamma	WP_005369385.1
Malb_1310	METAL_RS15940	2508549635	kb|g.2969.peg.1310	MetalDRAFT_1842	DNA-directed RNA polymerase alpha subunit (EC 2.7.7.6)	334110843,0003899,0003677,MetalDRAFT_1842,IPR011773,IPR011260,IPR011261,IPR011262,IPR011263,ZP_08485117.1	JGI_MetalDRAFT_3288		DNA-directed RNA polymerase subunit alpha	WP_005373917.1
Malb_1311	METAL_RS12915	2508549014	kb|g.2969.peg.1311	MetalDRAFT_2095	Gamma-glutamyl phosphate reductase (EC 1.2.1.41)	334111098,IPR000965,0004350,MetalDRAFT_2095,IPR020593,IPR015590,IPR012134,ZP_08485370.1	JGI_MetalDRAFT_2667		gamma-glutamyl-phosphate reductase	WP_005372965.1
Malb_1312	METAL_RS12755	2508548983	kb|g.2969.peg.1312	MetalDRAFT_2064	DEAD-box ATP-dependent RNA helicase CshA (EC 3.6.4.13)	334111067,IPR005580,ZP_08485339.1,MetalDRAFT_2064	JGI_MetalDRAFT_2636		hypothetical protein	WP_031431960.1
Malb_1313	METAL_RS15890	2508549624	kb|g.2969.peg.1313	MetalDRAFT_1832	glycogen debranching enzyme-related protein	334110833,IPR010401,IPR006451,2.4.1.25,ZP_08485107.1,MetalDRAFT_1832,IPR022272	JGI_MetalDRAFT_3277		glycogen debranching protein	WP_005373901.1
Malb_1314	METAL_RS03720	2508547105	kb|g.2969.peg.1314	MetalDRAFT_2612	Regulator of sigma D	334111618,IPR007448,0030528,MetalDRAFT_2612,ZP_08485887.1	JGI_MetalDRAFT_0757		hypothetical protein	WP_005369763.1
Malb_1315	METAL_RS03860	2508547133	kb|g.2969.peg.1315	MetalDRAFT_2584	hypothetical protein	334111590,MetalDRAFT_2584,ZP_08485859.1	JGI_MetalDRAFT_0785		hypothetical protein	WP_005369817.1
Malb_1316	METAL_RS16150	2508549679	kb|g.2969.peg.1316	MetalDRAFT_0001	Peptidyl-tRNA hydrolase (EC 3.1.1.29)	334108996,IPR001328,IPR018171,ZP_08483276.1,MetalDRAFT_0001,3.1.1.29	JGI_MetalDRAFT_3332		aminoacyl-tRNA hydrolase	WP_005374001.1
Malb_1317	METAL_RS15665	2508549578	kb|g.2969.peg.1317	MetalDRAFT_1785	hypothetical protein	334110786,MetalDRAFT_1785,ZP_08485060.1	JGI_MetalDRAFT_3231		prevent-host-death protein	WP_005373827.1
Malb_1318	METAL_RS13135	2508549061	kb|g.2969.peg.1318	NA	hypothetical protein		JGI_MetalDRAFT_2714		helicase	WP_005373028.1
Malb_1319	METAL_RS04715	2508547311	kb|g.2969.peg.1319	MetalDRAFT_2384	FIG00860108: hypothetical protein	334111388,MetalDRAFT_2384,ZP_08485659.1	JGI_MetalDRAFT_0963		hypothetical protein	WP_005370102.1
Malb_132	METAL_RS09090	2508548219	kb|g.2969.peg.132	NA	hypothetical protein		JGI_MetalDRAFT_1872		permease	pseudo=true
Malb_1320	METAL_RS03665	2508547093	kb|g.2969.peg.1320	MetalDRAFT_2623	ATP-dependent Clp protease adaptor protein ClpS	334111629,MetalDRAFT_2623,ZP_08485898.1,IPR003769	JGI_MetalDRAFT_0745	clpS	ATP-dependent Clp protease adaptor ClpS	WP_005369734.1
Malb_1321	METAL_RS04635	2508547295	kb|g.2969.peg.1321	MetalDRAFT_2226	tRNA (Guanine37-N1) -methyltransferase (EC 2.1.1.31)	334111230,IPR017871,IPR016009,0003723,MetalDRAFT_2226,0009019,2.1.1.31,ZP_08485501.1,IPR002649	JGI_MetalDRAFT_0947		tRNA (guanosine(37)-N1)-methyltransferase TrmD	WP_005370085.1
Malb_1322	METAL_RS09885	2508548383	kb|g.2969.peg.1322	MetalDRAFT_2035	Dihydroxy-acid dehydratase (EC 4.2.1.9)	334111037,ZP_08485310.1,IPR000581,IPR020558,MetalDRAFT_2035,IPR004404,0004160,4.2.1.9	JGI_MetalDRAFT_2036		dihydroxy-acid dehydratase	WP_005371952.1
Malb_1323	METAL_RS16260	2508549702	kb|g.2969.peg.1323	MetalDRAFT_0023	Helicase PriA essential for oriC/DnaA-independent DNA replication	334109018,ZP_08483298.1,IPR011545,IPR001650,IPR005259,0003677,IPR014021,IPR014001,MetalDRAFT_0023	JGI_MetalDRAFT_3355		primosomal protein N&apos;	WP_005374052.1
Malb_1324	METAL_RS09910	2508548388	kb|g.2969.peg.1324	MetalDRAFT_2029	Surface lipoprotein	334111031,IPR007428,ZP_08485304.1,MetalDRAFT_2029	JGI_MetalDRAFT_2041		ABC transporter	WP_005371966.1
Malb_1325	METAL_RS08485	2508548092	kb|g.2969.peg.1325	MetalDRAFT_2496	Flagellar synthesis regulator FleN	334111501,ZP_08485771.1,MetalDRAFT_2496	JGI_MetalDRAFT_1745		cobyrinic acid a:c-diamide synthase	WP_005371417.1
Malb_1326	METAL_RS03730	2508547107	kb|g.2969.peg.1326	MetalDRAFT_2610	Aspartyl-tRNA(Asn) amidotransferase subunit A (EC 6.3.5.6) @ Glutamyl-tRNA(Gln) amidotransferase subunit A (EC 6.3.5.7)	334111616,ZP_08485885.1,IPR004412,MetalDRAFT_2610,IPR000120	JGI_MetalDRAFT_0759		aspartyl/glutamyl-tRNA amidotransferase subunit A	WP_005369765.1
Malb_1327	METAL_RS08645	2508548128	kb|g.2969.peg.1327	MetalDRAFT_2462	Flagellar basal-body rod protein FlgC	334111467,ZP_08485737.1,IPR006299,IPR010930,MetalDRAFT_2462,IPR001444	JGI_MetalDRAFT_1781		flagellar basal body rod protein FlgC	WP_005371492.1
Malb_1328	NA	2508549079	kb|g.2969.peg.1328	NA	hypothetical protein		JGI_MetalDRAFT_2732	NA	NA	NA
Malb_1329	METAL_RS03690	2508547098	kb|g.2969.peg.1329	MetalDRAFT_2618	Thioredoxin reductase (EC 1.8.1.9)	334111624,ZP_08485893.1,IPR008255,0004791,MetalDRAFT_2618,IPR000103,IPR013027,IPR005982	JGI_MetalDRAFT_0750		thioredoxin-disulfide reductase	WP_005369755.1
Malb_133	METAL_RS15190	2508549482	kb|g.2969.peg.133	MetalDRAFT_1690	RND efflux system, outer membrane lipoprotein, NodT family	334110691,0005215,IPR003423,0008289,ZP_08484965.1,MetalDRAFT_1690,IPR010131	JGI_MetalDRAFT_3135		multidrug transporter	WP_005373668.1
Malb_1330	METAL_RS11090	NA	kb|g.2969.peg.1330	NA	hypothetical protein		NA		hypothetical protein	WP_031431773.1
Malb_1331	METAL_RS15855	2508549617	kb|g.2969.peg.1331	MetalDRAFT_1824	Phosphate transport system regulatory protein PhoU	334110825,IPR008170,MetalDRAFT_1824,ZP_08485099.1	JGI_MetalDRAFT_3270		phosphate transport system regulatory protein PhoU	WP_005373892.1
Malb_1332	METAL_RS08615	2508548120	kb|g.2969.peg.1332	MetalDRAFT_2469	Fic domain protein, MA2133 type	334111474,IPR003812,ZP_08485744.1,MetalDRAFT_2469	JGI_MetalDRAFT_1773		cell division protein Fic	WP_040578503.1
Malb_1333	NA	2508547409	kb|g.2969.peg.1333	MetalDRAFT_2286	hypothetical protein	334111290,MetalDRAFT_2286,ZP_08485561.1	JGI_MetalDRAFT_1061	NA	NA	NA
Malb_1334	METAL_RS17900	2508550033	kb|g.2969.peg.1334	MetalDRAFT_2257	Mobile element protein	334111261,IPR002559,0003677,0004803,MetalDRAFT_2257,ZP_08485532.1	JGI_MetalDRAFT_3686		transposase	WP_031429484.1
Malb_1335	METAL_RS17330	2508549919	kb|g.2969.peg.1335	MetalDRAFT_0231	diguanylate cyclase/phosphodiesterase (GGDEF & EAL domains) with PAS/PAC sensor(s)	334109226,MetalDRAFT_0231,IPR004358,IPR005330,IPR003594,IPR005467,IPR000014,0004871,ZP_08483506.1,IPR003661	JGI_MetalDRAFT_3572		signal transduction histidine kinase	WP_005374428.1
Malb_1336	METAL_RS16105	2508549670	kb|g.2969.peg.1336	MetalDRAFT_1875	LSU ribosomal protein L1p (L10Ae)	334110876,IPR005878,0003735,0003723,ZP_08485150.1,MetalDRAFT_1875,IPR002143	JGI_MetalDRAFT_3323		50S ribosomal protein L1	WP_005373987.1
Malb_1337	METAL_RS13175	2508549071	kb|g.2969.peg.1337	MetalDRAFT_2426	MbtH-like protein	334111431,IPR005153,ZP_08485701.1,MetalDRAFT_2426	JGI_MetalDRAFT_2724		antibiotic synthesis protein MbtH	WP_005373041.1
Malb_1338	METAL_RS05130	2508547393	kb|g.2969.peg.1338	MetalDRAFT_2302	hypothetical protein	334111306,ZP_08485577.1,MetalDRAFT_2302	JGI_MetalDRAFT_1045		hypothetical protein	WP_005370267.1
Malb_1339	METAL_RS13300	2508549097	kb|g.2969.peg.1339	MetalDRAFT_2400	polar amino acid ABC transporter, inner membrane subunit	334111405,0005215,IPR001320,IPR018313,ZP_08485675.1,MetalDRAFT_2400,IPR001638,IPR010065,IPR000515	JGI_MetalDRAFT_2750		ABC transporter substrate-binding protein	WP_005373070.1
Malb_134	NA	2508549547	kb|g.2969.peg.134	MetalDRAFT_1756	hypothetical protein	334110757,ZP_08485031.1,MetalDRAFT_1756	JGI_MetalDRAFT_3200	NA	NA	NA
Malb_1340	METAL_RS10585	2508548525	kb|g.2969.peg.1340	MetalDRAFT_1898	Type I restriction-modification system, specificity subunit S (EC 3.1.21.3)	334110900,IPR000055,ZP_08485173.1,0003677,MetalDRAFT_1898	JGI_MetalDRAFT_2178		restriction endonuclease subunit S	WP_005372186.1
Malb_1341	METAL_RS08530	2508548101	kb|g.2969.peg.1341	MetalDRAFT_2487	Chemotaxis protein CheD	334111492,IPR005659,ZP_08485762.1,0050568,MetalDRAFT_2487	JGI_MetalDRAFT_1754		chemotaxis protein CheD	WP_005371433.1
Malb_1342	METAL_RS17380	2508549929	kb|g.2969.peg.1342	MetalDRAFT_0241	Sulfur carrier protein adenylyltransferase ThiF	334109236,ZP_08483516.1,0003824,MetalDRAFT_0241,IPR007901,IPR000594	JGI_MetalDRAFT_3582		molybdopterin biosynthesis protein MoeB	WP_005374456.1
Malb_1343	METAL_RS13305	2508549098	kb|g.2969.peg.1343	MetalDRAFT_2399	Serine phosphatase RsbU, regulator of sigma subunit	334111404,IPR001932,IPR010822,IPR004010,MetalDRAFT_2399,ZP_08485674.1,IPR003660,0004871,0004721	JGI_MetalDRAFT_2751		serine phosphatase	WP_005373071.1
Malb_1344	METAL_RS10930	2508548599	kb|g.2969.peg.1344	MetalDRAFT_2155	hypothetical protein	334111158,ZP_08485430.1,MetalDRAFT_2155	JGI_MetalDRAFT_2252		hypothetical protein	WP_040578334.1
Malb_1345	METAL_RS10295	2508548469	kb|g.2969.peg.1345	MetalDRAFT_1953	Alcohol dehydrogenase (EC 1.1.1.1)	334110955,IPR013154,IPR014187,MetalDRAFT_1953,ZP_08485228.1	JGI_MetalDRAFT_2122		alcohol dehydrogenase	WP_005372093.1
Malb_1346	METAL_RS12735	2508548979	kb|g.2969.peg.1346	MetalDRAFT_2060	Nucleotidyl transferase possibly involved in threonylcarbamoyladenosine formation	334111063,IPR005835,MetalDRAFT_2060,0016779,ZP_08485335.1	JGI_MetalDRAFT_2632		mannose-1-phosphate guanylyltransferase	WP_005372912.1
Malb_1347	NA	NA	kb|g.2969.peg.1347	NA	hypothetical protein		NA	NA	NA	NA
Malb_1348	METAL_RS13055	2508549042	kb|g.2969.peg.1348	MetalDRAFT_2123	Nitrate ABC transporter, ATP-binding protein	334111126,IPR017871,IPR005890,IPR003593,IPR003439,ZP_08485398.1,MetalDRAFT_2123,0015112	JGI_MetalDRAFT_2695		ABC transporter ATPase	WP_040578550.1
Malb_1349	METAL_RS08260	2508548044	kb|g.2969.peg.1349	MetalDRAFT_2543	Staphylococcus nuclease (SNase) domain	334111548,MetalDRAFT_2543,ZP_08485818.1,IPR004365,0003676,IPR002071,IPR006021	JGI_MetalDRAFT_1697		nuclease	WP_005371340.1
Malb_135	METAL_RS03105	2508546979	kb|g.2969.peg.135	MetalDRAFT_1663	hypothetical protein	334110663,IPR000330,IPR014001,0005524,IPR001650,0003677,ZP_08484938.1,IPR014021,MetalDRAFT_1663,0003676,0004386	JGI_MetalDRAFT_0631		hypothetical protein	WP_051040285.1
Malb_1350	METAL_RS11140	2508548642	kb|g.2969.peg.1350	MetalDRAFT_2200	CRISPR-associated RAMP Cmr3	334111203,IPR010165,ZP_08485475.1,MetalDRAFT_2200,IPR019117	JGI_MetalDRAFT_2295		type III-B CRISPR module-associated protein Cmr3	WP_005372369.1
Malb_1351	METAL_RS15975	2508549643	kb|g.2969.peg.1351	MetalDRAFT_1849	SSU ribosomal protein S5p (S2e)	334110850,IPR005324,IPR018192,MetalDRAFT_1849,0003735,IPR005712,ZP_08485124.1,IPR013810	JGI_MetalDRAFT_3296		30S ribosomal protein S5	WP_005373935.1
Malb_1352	METAL_RS10945	2508548602	kb|g.2969.peg.1352	MetalDRAFT_2158	orf; Unknown function	334111161,ZP_08485433.1,MetalDRAFT_2158	JGI_MetalDRAFT_2255		hydrolase	WP_005372300.1
Malb_1353	METAL_RS10555	2508548519	kb|g.2969.peg.1353	MetalDRAFT_1904	hypothetical protein	334110906,ZP_08485179.1,0017153,MetalDRAFT_1904,IPR001991	JGI_MetalDRAFT_2172		C4-dicarboxylate ABC transporter	WP_005372172.1
Malb_1354	METAL_RS12930	2508549017	kb|g.2969.peg.1354	MetalDRAFT_2098	Uroporphyrinogen III decarboxylase (EC 4.1.1.37)	334111101,IPR006361,ZP_08485373.1,0004853,4.1.1.37,IPR000257,MetalDRAFT_2098	JGI_MetalDRAFT_2670	hemE	uroporphyrinogen decarboxylase	WP_005372974.1
Malb_1355	METAL_RS08420	2508548079	kb|g.2969.peg.1355	MetalDRAFT_2509	hypothetical protein	334111514,MetalDRAFT_2509,ZP_08485784.1	JGI_MetalDRAFT_1732		flagellar protein FliT	WP_005371400.1
Malb_1356	METAL_RS11010	2508548615	kb|g.2969.peg.1356	MetalDRAFT_2171	Heme d1 biosynthesis protein NirF	334111174,ZP_08485446.1,MetalDRAFT_2171	JGI_MetalDRAFT_2268		protein nirF	WP_005372320.1
Malb_1357	METAL_RS03820	2508547125	kb|g.2969.peg.1357	MetalDRAFT_2592	Phosphoribosylglycinamide formyltransferase 2 (EC 2.1.2.-)	334111598,MetalDRAFT_2592,0005524,IPR019758,IPR003135,IPR011761,4.1.1.21,IPR005862,0000287,ZP_08485867.1	JGI_MetalDRAFT_0777		phosphoribosylglycinamide formyltransferase 2	WP_005369805.1
Malb_1358	METAL_RS08545	2508548105	kb|g.2969.peg.1358	MetalDRAFT_2483	Methyl-accepting chemotaxis protein I (serine chemoreceptor protein)	334111488,ZP_08485758.1,MetalDRAFT_2483,IPR004089,0004871,IPR003660	JGI_MetalDRAFT_1758		methyl-accepting chemotaxis protein	WP_005371440.1
Malb_1359	METAL_RS04775	2508547323	kb|g.2969.peg.1359	MetalDRAFT_2372	Ribosomal protein L3 N(5)-glutamine methyltransferase (EC 2.1.1.n15)	334111376,0009007,0008276,MetalDRAFT_2372,IPR002052,IPR017127,ZP_08485647.1,IPR004556,IPR007848	JGI_MetalDRAFT_0975		ribosomal protein L3 N(5)-glutamine methyltransferase	WP_005370140.1
Malb_136	METAL_RS05900	2508547546	kb|g.2969.peg.136	MetalDRAFT_1229	Putative Holliday junction resolvase YqgF	334110227,0016743,ZP_08484504.1,MetalDRAFT_1229,IPR005227,IPR006641	JGI_MetalDRAFT_1198		Holliday junction resolvase	WP_005370548.1
Malb_1360	METAL_RS04895	2508547347	kb|g.2969.peg.1360	MetalDRAFT_2348	Excinuclease ABC subunit C	334111352,ZP_08485623.1,IPR001162,IPR000305,MetalDRAFT_2348,0009381,IPR001943,IPR004791	JGI_MetalDRAFT_0999	uvrC	excinuclease ABC subunit C	WP_005370184.1
Malb_1361	METAL_RS03550	2508547071	kb|g.2969.peg.1361	MetalDRAFT_2645	putative Thioredoxin (H-type,TRX-H)	334111651,IPR017936,IPR017937,MetalDRAFT_2645,ZP_08485920.1,IPR013766	JGI_MetalDRAFT_0723		thiol reductase thioredoxin	WP_005369687.1
Malb_1362	METAL_RS11150	2508548644	kb|g.2969.peg.1362	MetalDRAFT_2202	hypothetical protein	334111205,MetalDRAFT_2202,ZP_08485477.1	JGI_MetalDRAFT_2297		hypothetical protein	WP_005372373.1
Malb_1363	METAL_RS17250	2508549903	kb|g.2969.peg.1363	MetalDRAFT_0215	Permease of the drug/metabolite transporter (DMT) superfamily	334109210,MetalDRAFT_0215,ZP_08483490.1,IPR000620	JGI_MetalDRAFT_3556		hypothetical protein	WP_005374399.1
Malb_1364	METAL_RS13025	2508549036	kb|g.2969.peg.1364	MetalDRAFT_2117	FIG136845: Rhodanese-related sulfurtransferase	334111120,ZP_08485392.1,IPR001763,MetalDRAFT_2117	JGI_MetalDRAFT_2689		sulfurtransferase	WP_005372996.1
Malb_1365	METAL_RS03995	2508547160	kb|g.2969.peg.1365	MetalDRAFT_2557	Acetyl xylan esterase	334111563,IPR008391,MetalDRAFT_2557,ZP_08485832.1	JGI_MetalDRAFT_0812		deacetylase	WP_005369872.1
Malb_1366	METAL_RS03945	2508547150	kb|g.2969.peg.1366	MetalDRAFT_2566	membrane protein of unknown function	334111572,IPR007165,MetalDRAFT_2566,ZP_08485841.1	JGI_MetalDRAFT_0802		hypothetical protein	WP_051040460.1
Malb_1367	METAL_RS16025	2508549653	kb|g.2969.peg.1367	MetalDRAFT_1859	LSU ribosomal protein L16p (L10e)	334110860,IPR020798,MetalDRAFT_1859,0019843,0003735,IPR016180,ZP_08485134.1,IPR000114	JGI_MetalDRAFT_3306		50S ribosomal protein L16	WP_005373952.1
Malb_1368	METAL_RS10450	2508548499	kb|g.2969.peg.1368	MetalDRAFT_1925	RecA protein	334110927,0005524,IPR003593,IPR013765,MetalDRAFT_1925,IPR020584,IPR020587,IPR001553,ZP_08485200.1,0003697,IPR020588	JGI_MetalDRAFT_2152		DNA recombination/repair protein RecA	WP_005372143.1
Malb_1369	NA	NA	kb|g.2969.peg.1369	NA	hypothetical protein		NA	NA	NA	NA
Malb_137	NA	2508547583	kb|g.2969.peg.137	MetalDRAFT_1191	hypothetical protein	334110189,MetalDRAFT_1191,ZP_08484466.1	JGI_MetalDRAFT_1235	NA	NA	NA
Malb_1370	METAL_RS10490	2508548507	kb|g.2969.peg.1370	MetalDRAFT_1917	hypothetical protein	334110919,IPR019619,ZP_08485192.1,MetalDRAFT_1917	JGI_MetalDRAFT_2160		DUF2490 domain-containing protein	WP_005372157.1
Malb_1371	METAL_RS03615	2508547083	kb|g.2969.peg.1371	MetalDRAFT_2632	Polysaccharide biosynthesis protein	334111638,MetalDRAFT_2632,ZP_08485907.1,IPR002797	JGI_MetalDRAFT_0735		polysaccharide biosynthesis protein	WP_005369717.1
Malb_1372	METAL_RS08370	2508548068	kb|g.2969.peg.1372	MetalDRAFT_2519	Hopanoid-associated RND transporter, HpnN	334111524,ZP_08485794.1,IPR017841,IPR000731,MetalDRAFT_2519	JGI_MetalDRAFT_1721		RND transporter	WP_005371388.1
Malb_1373	METAL_RS04515	2508547269	kb|g.2969.peg.1373	MetalDRAFT_2251	ABC-type multidrug transport system, permease component	334111255,IPR013525,ZP_08485526.1,MetalDRAFT_2251,IPR000412	JGI_MetalDRAFT_0921		membrane protein	WP_005370031.1
Malb_1374	METAL_RS03965	2508547154	kb|g.2969.peg.1374	MetalDRAFT_2563	Large-conductance mechanosensitive channel	334111569,MetalDRAFT_2563,0005216,IPR001185,ZP_08485838.1	JGI_MetalDRAFT_0806	mscL	large-conductance mechanosensitive channel	WP_005369864.1
Malb_1375	METAL_RS04490	2508547264	kb|g.2969.peg.1375	MetalDRAFT_2256	secretion protein HlyD family protein	334111260,ZP_08485531.1,IPR006143,MetalDRAFT_2256,0008565	JGI_MetalDRAFT_0916		secretion protein HylD	WP_005370022.1
Malb_1376	METAL_RS17900	2508550033	kb|g.2969.peg.1376	MetalDRAFT_2644	Mobile element protein	334111650,MetalDRAFT_2644,0003677,0004803,IPR002559,ZP_08485919.1	JGI_MetalDRAFT_3686		transposase	WP_031429484.1
Malb_1377	METAL_RS17260	2508549905	kb|g.2969.peg.1377	MetalDRAFT_0217	Endonuclease III (EC 4.2.99.18)	334109212,MetalDRAFT_0217,IPR004036,IPR004035,IPR003651,IPR005759,0003906,IPR003265,4.2.99.18,ZP_08483492.1	JGI_MetalDRAFT_3558		endonuclease III	WP_005374402.1
Malb_1378	NA	NA	kb|g.2969.peg.1378	NA	hypothetical protein		NA	NA	NA	NA
Malb_1379	METAL_RS05015	2508547371	kb|g.2969.peg.1379	MetalDRAFT_2324	DNA polymerase III subunit alpha	334111328,ZP_08485599.1,MetalDRAFT_2324,IPR019270	JGI_MetalDRAFT_1023		DNA polymerase III subunit alpha	WP_005370227.1
Malb_138	METAL_RS09180	2508548240	kb|g.2969.peg.138	MetalDRAFT_1129	hypothetical protein	334110127,MetalDRAFT_1129,ZP_08484404.1	JGI_MetalDRAFT_1893		hypothetical protein	WP_005371695.1
Malb_1380	METAL_RS03570	2508547074	kb|g.2969.peg.1380	MetalDRAFT_2641	dienelactone hydrolase family protein	334111647,ZP_08485916.1,MetalDRAFT_2641	JGI_MetalDRAFT_0726		carboxymethylenebutenolidase	WP_005369693.1
Malb_1381	METAL_RS20020	2508549082	kb|g.2969.peg.1381	MetalDRAFT_2415	ABC-type amino acid transport, signal transduction systems, periplasmic component/domain	334111420,IPR003018,ZP_08485690.1,MetalDRAFT_2415	JGI_MetalDRAFT_2735		hypothetical protein	WP_051040384.1
Malb_1382	METAL_RS10260	2508548462	kb|g.2969.peg.1382	MetalDRAFT_1959	hypothetical protein	334110961,MetalDRAFT_1959,ZP_08485234.1	JGI_MetalDRAFT_2115		hypothetical protein	WP_005372078.1
Malb_1383	METAL_RS12905	2508549012	kb|g.2969.peg.1383	MetalDRAFT_2093	Ribosomal silencing factor RsfA	334111096,IPR004394,MetalDRAFT_2093,ZP_08485368.1	JGI_MetalDRAFT_2665		ribosome silencing factor RsfS	WP_005372962.1
Malb_1384	METAL_RS08550	2508548106	kb|g.2969.peg.1384	MetalDRAFT_2482	Chemotaxis protein methyltransferase CheR (EC 2.1.1.80)	334111487,MetalDRAFT_2482,ZP_08485757.1,2.1.1.80,IPR000780	JGI_MetalDRAFT_1759		chemotaxis protein CheR	WP_005371442.1
Malb_1385	NA	NA	kb|g.2969.peg.1385	NA	hypothetical protein		NA	NA	NA	NA
Malb_1386	METAL_RS16035	2508549655	kb|g.2969.peg.1386	MetalDRAFT_1861	LSU ribosomal protein L22p (L17e)	334110862,ZP_08485136.1,IPR005727,0003735,MetalDRAFT_1861,IPR001063,IPR018260	JGI_MetalDRAFT_3308		50S ribosomal protein L22	WP_005373955.1
Malb_1387	METAL_RS04540	2508547274	kb|g.2969.peg.1387	MetalDRAFT_2246	Alkanesulfonates-binding protein	334111250,IPR001638,MetalDRAFT_2246,ZP_08485521.1,IPR010067	JGI_MetalDRAFT_0926		ABC transporter substrate-binding protein	WP_005370041.1
Malb_1388	METAL_RS11040	2508548621	kb|g.2969.peg.1388	MetalDRAFT_2177	hypothetical protein	334111180,MetalDRAFT_2177,ZP_08485452.1	JGI_MetalDRAFT_2274		outer membrane biogenesis protein	WP_005372327.1
Malb_1389	METAL_RS10485	2508548506	kb|g.2969.peg.1389	MetalDRAFT_1918	Glycogen branching enzyme, GH-57-type, archaeal (EC 2.4.1.18)	334110920,IPR004300,0003824,ZP_08485193.1,IPR015293,MetalDRAFT_1918	JGI_MetalDRAFT_2159		glycoside hydrolase	WP_005372155.1
Malb_139	METAL_RS09270	2508548258	kb|g.2969.peg.139	MetalDRAFT_1111	Methyltransferase type 12	334110109,MetalDRAFT_1111,IPR013217,ZP_08484386.1	JGI_MetalDRAFT_1911		type 12 methyltransferase	WP_005371720.1
Malb_1390	METAL_RS15925	2508549632	kb|g.2969.peg.1390	MetalDRAFT_1839	hypothetical protein	334110840,IPR013026,ZP_08485114.1,MetalDRAFT_1839	JGI_MetalDRAFT_3285		hypothetical protein	WP_005373913.1
Malb_1391	METAL_RS03735	2508547108	kb|g.2969.peg.1391	MetalDRAFT_2609	Aspartyl-tRNA(Asn) amidotransferase subunit C (EC 6.3.5.6) @ Glutamyl-tRNA(Gln) amidotransferase subunit C (EC 6.3.5.7)	334111615,ZP_08485884.1,MetalDRAFT_2609,IPR003837	JGI_MetalDRAFT_0760		asparaginyl/glutamyl-tRNA amidotransferase subunit C	WP_005369766.1
Malb_1392	METAL_RS10475	2508548504	kb|g.2969.peg.1392	MetalDRAFT_1920	Exonuclease SbcC	334110922,MetalDRAFT_1920,0005524,IPR003395,ZP_08485195.1	JGI_MetalDRAFT_2157		ATPase involved in DNA repair	WP_005372152.1
Malb_1393	METAL_RS08310	2508548054	kb|g.2969.peg.1393	MetalDRAFT_2533	AttF component of AttEFGH ABC transport system / AttG component of AttEFGH ABC transport system	334111538,IPR003838,ZP_08485808.1,MetalDRAFT_2533	JGI_MetalDRAFT_1707		ABC transporter involved in lysophospholipase L1 biosynthesis permease	WP_005371361.1
Malb_1394	METAL_RS11185	2508548651	kb|g.2969.peg.1394	MetalDRAFT_2209	Long-chain-fatty-acid--CoA ligase (EC 6.2.1.3)	334111212,IPR001031,IPR006163,IPR006162,IPR009081,ZP_08485484.1,MetalDRAFT_2209,0048037	JGI_MetalDRAFT_2304		non-ribosomal peptide synthetase	WP_005372392.1
Malb_1395	METAL_RS11085	2508548630	kb|g.2969.peg.1395	MetalDRAFT_2186	N-ethylmaleimide reductase (EC 1.-.-.-)	334111189,0010181,MetalDRAFT_2186,0016491,ZP_08485461.1,IPR001155	JGI_MetalDRAFT_2283		alkene reductase	WP_005372346.1
Malb_1396	METAL_RS17415	2508549935	kb|g.2969.peg.1396	MetalDRAFT_0247	Lytic transglycosylase, catalytic	334109242,IPR008258,ZP_08483522.1,IPR006597,MetalDRAFT_0247	JGI_MetalDRAFT_3588		murein transglycosylase	WP_005374463.1
Malb_1397	METAL_RS10060	2508548418	kb|g.2969.peg.1397	MetalDRAFT_2000	heat shock protein, Hsp20 family	334111002,MetalDRAFT_2000,ZP_08485275.1,IPR002068	JGI_MetalDRAFT_2071		heat-shock protein Hsp20	WP_005372018.1
Malb_1398	METAL_RS17460	2508549946	kb|g.2969.peg.1398	MetalDRAFT_0257	1,2-dihydroxy-3-keto-5-methylthiopentene dioxygenase (EC 1.13.11.54)	334109252,ZP_08483532.1,MetalDRAFT_0257,IPR004313,1.13.11.54	JGI_MetalDRAFT_3599		acireductone dioxygenase	WP_005374483.1
Malb_1399	METAL_RS09985	2508548403	kb|g.2969.peg.1399	MetalDRAFT_2014	hypothetical protein	334111016,ZP_08485289.1,MetalDRAFT_2014	JGI_MetalDRAFT_2056		hypothetical protein	WP_040578322.1
Malb_14	METAL_RS09095	2508548221	kb|g.2969.peg.14	MetalDRAFT_1148	Lysophospholipase (EC 3.1.1.5)	334110146,IPR000073,MetalDRAFT_1148,ZP_08484423.1	JGI_MetalDRAFT_1874		alpha/beta hydrolase	WP_005371656.1
Malb_140	METAL_RS02550	2508546867	kb|g.2969.peg.140	MetalDRAFT_1555	hypothetical membrane protein	334110555,ZP_08484830.1,IPR019108,MetalDRAFT_1555	JGI_MetalDRAFT_0519		membrane protein	WP_005369345.1
Malb_1400	METAL_RS10365	2508548483	kb|g.2969.peg.1400	MetalDRAFT_1940	Microcystin dependent protein	334110942,ZP_08485215.1,MetalDRAFT_1940,IPR011083	JGI_MetalDRAFT_2136		microcystin-dependent protein	WP_005372123.1
Malb_1401	METAL_RS15815	2508549609	kb|g.2969.peg.1401	MetalDRAFT_1816	Protein serine/threonine phosphatase PrpC, regulation of stationary phase	334110817,MetalDRAFT_1816,ZP_08485091.1,IPR001932,IPR014045	JGI_MetalDRAFT_3262		serine/threonine protein phosphatase	WP_005373878.1
Malb_1402	NA	NA	kb|g.2969.peg.1402	NA	hypothetical protein		NA	NA	NA	NA
Malb_1403	METAL_RS10980	2508548609	kb|g.2969.peg.1403	MetalDRAFT_2165	hypothetical protein	334111168,MetalDRAFT_2165,ZP_08485440.1	JGI_MetalDRAFT_2262		hypothetical protein	WP_005372311.1
Malb_1404	METAL_RS04755	2508547319	kb|g.2969.peg.1404	MetalDRAFT_2376	ABC transporter multidrug efflux pump, fused ATP-binding domains	334111380,IPR017871,0005524,IPR003593,0016887,IPR003439,MetalDRAFT_2376,ZP_08485651.1	JGI_MetalDRAFT_0971		multidrug ABC transporter ATP-binding protein	WP_005370134.1
Malb_1405	METAL_RS17525	2508549958	kb|g.2969.peg.1405	MetalDRAFT_2103	Mobile element protein	334111106,ZP_08485378.1,IPR002559,0003677,0004803,MetalDRAFT_2103	JGI_MetalDRAFT_3611		transposase	WP_005369238.1
Malb_1406	METAL_RS04845	2508547337	kb|g.2969.peg.1406	MetalDRAFT_2358	Monofunctional biosynthetic peptidoglycan transglycosylase (EC 2.4.2.-)	334111362,ZP_08485633.1,IPR001264,MetalDRAFT_2358,IPR011812,0046872	JGI_MetalDRAFT_0989		monofunctional biosynthetic peptidoglycan transglycosylase	WP_005370163.1
Malb_1407	NA	NA	kb|g.2969.peg.1407	NA	hypothetical protein		NA	NA	NA	NA
Malb_1408	METAL_RS05065	2508547380	kb|g.2969.peg.1408	MetalDRAFT_2315	Glycosyltransferase (EC 2.4.1.-)	334111319,MetalDRAFT_2315,ZP_08485590.1,IPR005262	JGI_MetalDRAFT_1032		glycosyl transferase	WP_005370248.1
Malb_1409	METAL_RS05270	2508547420	kb|g.2969.peg.1409	MetalDRAFT_2274	LSU ribosomal protein L9p	334111278,ZP_08485549.1,0003735,IPR020594,IPR020070,IPR020069,MetalDRAFT_2274	JGI_MetalDRAFT_1072	rplI	50S ribosomal protein L9	WP_005370315.1
Malb_141	METAL_RS05880	2508547542	kb|g.2969.peg.141	MetalDRAFT_1233	LSU ribosomal protein L28p @ LSU ribosomal protein L28p, zinc-independent	334110231,IPR001383,0003735,ZP_08484508.1,MetalDRAFT_1233	JGI_MetalDRAFT_1194	rpmB	50S ribosomal protein L28	WP_005370541.1
Malb_1410	NA	NA	kb|g.2969.peg.1410	NA	hypothetical protein		NA	NA	NA	NA
Malb_1411	METAL_RS03725	2508547106	kb|g.2969.peg.1411	MetalDRAFT_2611	Aspartyl-tRNA(Asn) amidotransferase subunit B (EC 6.3.5.6) @ Glutamyl-tRNA(Gln) amidotransferase subunit B (EC 6.3.5.7)	334111617,IPR018027,IPR006075,IPR017958,IPR004413,0016415,ZP_08485886.1,MetalDRAFT_2611	JGI_MetalDRAFT_0758	gatB	aspartyl/glutamyl-tRNA amidotransferase subunit B	WP_005369764.1
Malb_1412	METAL_RS08270	2508548046	kb|g.2969.peg.1412	MetalDRAFT_2541	hypothetical protein	334111546,IPR007159,IPR006339,MetalDRAFT_2541,ZP_08485816.1	JGI_MetalDRAFT_1699		AbrB family transcriptional regulator	WP_005371344.1
Malb_1413	METAL_RS04815	2508547331	kb|g.2969.peg.1413	MetalDRAFT_2364	Aspartate aminotransferase (EC 2.6.1.1)	334111368,IPR004839,IPR004838,0030170,ZP_08485639.1,MetalDRAFT_2364,0016597	JGI_MetalDRAFT_0983		alanine transaminase	WP_005370155.1
Malb_1414	METAL_RS04930	2508547354	kb|g.2969.peg.1414	MetalDRAFT_2341	hypothetical protein	334111345,MetalDRAFT_2341,IPR007475,ZP_08485616.1	JGI_MetalDRAFT_1006		hypothetical protein	WP_005370198.1
Malb_1415	METAL_RS08700	2508548139	kb|g.2969.peg.1415	MetalDRAFT_2451	Flagellar motor rotation protein MotA	334111456,ZP_08485726.1,IPR000540,MetalDRAFT_2451	JGI_MetalDRAFT_1792		flagellar motor protein MotA	WP_005371511.1
Malb_1416	NA	2508549027	kb|g.2969.peg.1416	NA	LSU ribosomal protein L31p @ LSU ribosomal protein L31p, zinc-dependent		JGI_MetalDRAFT_2680	NA	NA	NA
Malb_1417	METAL_RS03805	2508547122	kb|g.2969.peg.1417	MetalDRAFT_2595	Cytochrome c, class I	334111601,ZP_08485870.1,MetalDRAFT_2595	JGI_MetalDRAFT_0774		hypothetical protein	WP_051040297.1
Malb_1418	METAL_RS15920	2508549631	kb|g.2969.peg.1418	MetalDRAFT_1838	hypothetical protein	334110839,IPR012042,IPR008172,MetalDRAFT_1838,ZP_08485113.1,0004016	JGI_MetalDRAFT_3284		adenylate cyclase	WP_005373911.1
Malb_1419	METAL_RS03815	2508547124	kb|g.2969.peg.1419	MetalDRAFT_2593	Membrane-bound lytic murein transglycosylase D precursor (EC 3.2.1.-)	334111599,IPR000189,IPR008258,MetalDRAFT_2593,ZP_08485868.1	JGI_MetalDRAFT_0776		lytic transglycosylase	WP_005369798.1
Malb_142	METAL_RS02865	2508546930	kb|g.2969.peg.142	MetalDRAFT_1614	Urea carboxylase-related ABC transporter, periplasmic substrate-binding protein	334110614,MetalDRAFT_1614,ZP_08484889.1,IPR010067	JGI_MetalDRAFT_0582		aliphatic sulfonate ABC transporter substrate-binding protein	WP_005369448.1
Malb_1420	NA	2508548585	kb|g.2969.peg.1420	MetalDRAFT_2142	hypothetical protein	334111145,ZP_08485417.1,MetalDRAFT_2142	JGI_MetalDRAFT_2238	NA	NA	NA
Malb_1421	METAL_RS10635	2508548535	kb|g.2969.peg.1421	MetalDRAFT_1887	hypothetical protein	334110889,ZP_08485162.1,MetalDRAFT_1887	JGI_MetalDRAFT_2188		hypothetical protein	WP_005372199.1
Malb_1422	METAL_RS08230	2508548037	kb|g.2969.peg.1422	MetalDRAFT_2550	tRNA 2-thiouridine synthesizing protein E (EC 2.8.1.-)	334111555,MetalDRAFT_2550,ZP_08485825.1,IPR007453	JGI_MetalDRAFT_1690		sulfur relay protein: TusE/DsrC/DsvC family	WP_005371320.1
Malb_1423	METAL_RS17225	2508549898	kb|g.2969.peg.1423	MetalDRAFT_0210	flavin reductase domain protein, FMN-binding	334109205,IPR003006,ZP_08483485.1,IPR002563,MetalDRAFT_0210	JGI_MetalDRAFT_3551		flavin reductase	WP_005374390.1
Malb_1424	METAL_RS05250	2508547416	kb|g.2969.peg.1424	MetalDRAFT_2278	Carboxynorspermidine decarboxylase	334111282,IPR000183,ZP_08485553.1,MetalDRAFT_2278,0003824	JGI_MetalDRAFT_1068		carboxynorspermidine decarboxylase	WP_005370302.1
Malb_1425	METAL_RS04510	2508547268	kb|g.2969.peg.1425	MetalDRAFT_2252	ABC-type multidrug transport system, permease component	334111256,IPR017871,0005524,0016887,IPR003593,MetalDRAFT_2252,IPR003439,IPR013525,IPR000412,ZP_08485527.1	JGI_MetalDRAFT_0920		multidrug ABC transporter ATP-binding protein	WP_005370029.1
Malb_1426	METAL_RS10190	2508548449	kb|g.2969.peg.1426	MetalDRAFT_1972	hypothetical protein	334110974,ZP_08485247.1,MetalDRAFT_1972,IPR000620	JGI_MetalDRAFT_2102		transporter	WP_040578515.1
Malb_1427	METAL_RS10970	2508548607	kb|g.2969.peg.1427	MetalDRAFT_2163	Tellurium resistance protein TerD	334111166,ZP_08485438.1,IPR003325,MetalDRAFT_2163	JGI_MetalDRAFT_2260		chemical-damaging agent resistance protein C	WP_005372309.1
Malb_1428	METAL_RS12850	2508549001	kb|g.2969.peg.1428	MetalDRAFT_2082	hypothetical protein	334111085,IPR000160,MetalDRAFT_2082,ZP_08485357.1	JGI_MetalDRAFT_2654		diguanylate cyclase	WP_005372940.1
Malb_1429	METAL_RS17150	2508549883	kb|g.2969.peg.1429	MetalDRAFT_0195	putative ATP/GTP-binding protein	334109190,MetalDRAFT_0195,IPR003593,ZP_08483470.1,IPR008533	JGI_MetalDRAFT_3536		ATP-binding protein	WP_005374364.1
Malb_143	NA	2508546849	kb|g.2969.peg.143	MetalDRAFT_1537	hypothetical protein	334110537,IPR018247,IPR018249,ZP_08484812.1,MetalDRAFT_1537	JGI_MetalDRAFT_0501	NA	NA	NA
Malb_1430	METAL_RS04590	2508547286	kb|g.2969.peg.1430	MetalDRAFT_2235	hypothetical protein	334111239,MetalDRAFT_2235,ZP_08485510.1	JGI_MetalDRAFT_0938		hypothetical protein	WP_051040319.1
Malb_1431	METAL_RS13105	2508549052	kb|g.2969.peg.1431	MetalDRAFT_2132	Mobile element protein	334111135,ZP_08485407.1,0003677,0004803,IPR002559,MetalDRAFT_2132	JGI_MetalDRAFT_2705		transposase	WP_005373018.1
Malb_1432	METAL_RS17175	2508549888	kb|g.2969.peg.1432	MetalDRAFT_0200	hypothetical protein	334109195,ZP_08483475.1,MetalDRAFT_0200	JGI_MetalDRAFT_3541		hypothetical protein	WP_040578379.1
Malb_1433	METAL_RS04655	2508547299	kb|g.2969.peg.1433	MetalDRAFT_2222	conserved hypothetical protein	334111226,ZP_08485497.1,MetalDRAFT_2222	JGI_MetalDRAFT_0951		hypothetical protein	WP_005370091.1
Malb_1434	METAL_RS08555	2508548107	kb|g.2969.peg.1434	MetalDRAFT_2481	Chemotaxis protein CheD	334111486,IPR005659,0050568,ZP_08485756.1,MetalDRAFT_2481	JGI_MetalDRAFT_1760		chemotaxis protein CheD	WP_005371445.1
Malb_1435	METAL_RS17365	2508549926	kb|g.2969.peg.1435	MetalDRAFT_0238	hypothetical protein	334109233,MetalDRAFT_0238,ZP_08483513.1	JGI_MetalDRAFT_3579		hypothetical protein	WP_005374450.1
Malb_1436	NA	NA	kb|g.2969.peg.1436	MetalDRAFT_2189	hypothetical protein	334111192,MetalDRAFT_2189,ZP_08485464.1	NA	NA	NA	NA
Malb_1437	METAL_RS10895	2508548594	kb|g.2969.peg.1437	MetalDRAFT_2150	Cobalt-zinc-cadmium resistance protein CzcA; Cation efflux system protein CusA	334111153,0005215,MetalDRAFT_2150,IPR001036,ZP_08485425.1	JGI_MetalDRAFT_2247		multidrug transporter	WP_005372290.1
Malb_1438	METAL_RS10130	2508548435	kb|g.2969.peg.1438	NA	hypothetical protein		JGI_MetalDRAFT_2088		hypothetical protein	WP_031431667.1
Malb_1439	METAL_RS08580	2508548112	kb|g.2969.peg.1439	MetalDRAFT_2476	Flagellar assembly protein FliH	334111481,IPR018035,ZP_08485751.1,IPR000563,MetalDRAFT_2476	JGI_MetalDRAFT_1765		flagellar assembly protein FliH	WP_005371456.1
Malb_144	METAL_RS14595	2508549363	kb|g.2969.peg.144	MetalDRAFT_1408	Probable transmembrane protein	334110407,IPR001727,MetalDRAFT_1408,ZP_08484683.1	JGI_MetalDRAFT_3016		hypothetical protein	WP_005373451.1
Malb_1440	METAL_RS03760	2508547113	kb|g.2969.peg.1440	MetalDRAFT_2604	Rod shape-determining protein RodA	334111610,IPR018365,IPR001182,IPR011923,ZP_08485879.1,MetalDRAFT_2604	JGI_MetalDRAFT_0765		rod shape-determining protein RodA	WP_005369775.1
Malb_1441	METAL_RS08725	2508548144	kb|g.2969.peg.1441	MetalDRAFT_2446	hypothetical protein	334111451,ZP_08485721.1,MetalDRAFT_2446	JGI_MetalDRAFT_1797		hypothetical protein	WP_005371517.1
Malb_1442	METAL_RS16015	2508549651	kb|g.2969.peg.1442	MetalDRAFT_1857	SSU ribosomal protein S17p (S11e)	334110858,IPR000266,IPR019984,ZP_08485132.1,MetalDRAFT_1857,0003735	JGI_MetalDRAFT_3304		30S ribosomal protein S17	WP_005373950.1
Malb_1443	METAL_RS05185	2508547403	kb|g.2969.peg.1443	MetalDRAFT_2292	hypothetical protein	334111296,ZP_08485567.1,MetalDRAFT_2292	JGI_MetalDRAFT_1055		exo-beta-1:3-glucanase	WP_005370281.1
Malb_1444	METAL_RS08495	2508548094	kb|g.2969.peg.1444	MetalDRAFT_2494	hypothetical protein	334111499,ZP_08485769.1,MetalDRAFT_2494	JGI_MetalDRAFT_1747		DUF2802 domain-containing protein	WP_005371421.1
Malb_1445	METAL_RS10520	2508548512	kb|g.2969.peg.1445	MetalDRAFT_1911	Lipid-A-disaccharide synthase (EC 2.4.1.182)	334110913,0008915,ZP_08485186.1,MetalDRAFT_1911,IPR003835,2.4.1.182	JGI_MetalDRAFT_2165		lipid-A-disaccharide synthase	WP_051040368.1
Malb_1446	METAL_RS03700	2508547100	kb|g.2969.peg.1446	MetalDRAFT_2616	hypothetical protein	334111622,ZP_08485891.1,MetalDRAFT_2616	JGI_MetalDRAFT_0752		hypothetical protein	WP_005369758.1
Malb_1447	METAL_RS16020	2508549652	kb|g.2969.peg.1447	MetalDRAFT_1858	LSU ribosomal protein L29p (L35e)	334110859,0003735,IPR001854,MetalDRAFT_1858,ZP_08485133.1	JGI_MetalDRAFT_3305		50S ribosomal protein L29	WP_005373951.1
Malb_1448	METAL_RS10205	2508548452	kb|g.2969.peg.1448	MetalDRAFT_1969	Heavy metal RND efflux outer membrane protein, CzcC family	334110971,0005215,ZP_08485244.1,IPR003423,MetalDRAFT_1969	JGI_MetalDRAFT_2105		transporter	WP_005372065.1
Malb_1449	METAL_RS13150	2508549066	kb|g.2969.peg.1449	MetalDRAFT_2431	Uncharacterized iron-regulated membrane protein; Iron-uptake factor PiuB	334111436,ZP_08485706.1,MetalDRAFT_2431	JGI_MetalDRAFT_2719		peptidase	WP_005373034.1
Malb_145	METAL_RS14550	2508549353	kb|g.2969.peg.145	MetalDRAFT_1398	Sensory box histidine kinase/response regulator	334110397,MetalDRAFT_1398,IPR000671,0008233,0008047,ZP_08484673.1	JGI_MetalDRAFT_3006		hydrogenase maturation protease	WP_005373433.1
Malb_1450	METAL_RS05000	2508547368	kb|g.2969.peg.1450	MetalDRAFT_2327	Cytochrome c-type biogenesis protein CcmD, interacts with CcmCE	334111331,ZP_08485602.1,IPR007078,MetalDRAFT_2327	JGI_MetalDRAFT_1020		heme exporter protein CcmD	WP_005370222.1
Malb_1451	METAL_RS04700	2508547307	kb|g.2969.peg.1451	MetalDRAFT_2213	L-lactate dehydrogenase (EC 1.1.1.27)	334111217,IPR001236,ZP_08485488.1,MetalDRAFT_2213,0016491,IPR001557	JGI_MetalDRAFT_0959		lactate dehydrogenase	WP_005370096.1
Malb_1452	METAL_RS05290	2508547424	kb|g.2969.peg.1452	MetalDRAFT_2270	Rhodanese domain protein	334111274,IPR001763,ZP_08485545.1,MetalDRAFT_2270	JGI_MetalDRAFT_1076		Rhodanese-related sulfurtransferase	WP_005370323.1
Malb_1453	METAL_RS13095	2508549050	kb|g.2969.peg.1453	MetalDRAFT_2131	ATP-dependent DNA helicase Rep	334111134,IPR005752,IPR000212,IPR014016,IPR014017,0004003,MetalDRAFT_2131,ZP_08485406.1	JGI_MetalDRAFT_2703		ATP-dependent DNA helicase Rep	WP_005373016.1
Malb_1454	METAL_RS08215	2508548034	kb|g.2969.peg.1454	MetalDRAFT_2553	Acetylspermidine deacetylase (EC 3.5.1.48); Deacetylases, including yeast histone deacetylase and acetoin utilization protein	334111558,MetalDRAFT_2553,ZP_08485828.1,IPR000286	JGI_MetalDRAFT_1687		acetoin utilization protein	pseudo=true
Malb_1455	METAL_RS17900	2508550033	kb|g.2969.peg.1455	MetalDRAFT_2071	Mobile element protein	334111074,IPR002559,0003677,0004803,ZP_08485346.1,MetalDRAFT_2071	JGI_MetalDRAFT_3686		transposase	WP_031429484.1
Malb_1456	METAL_RS08695	2508548138	kb|g.2969.peg.1456	MetalDRAFT_2452	Predicted signal transduction protein	334111457,ZP_08485727.1,MetalDRAFT_2452,IPR013976,IPR001633,IPR014408	JGI_MetalDRAFT_1791		putative signal transduction protein containing EAL and modified HD-GYP domains	WP_005371510.1
Malb_1457	METAL_RS17895	2508550033	kb|g.2969.peg.1457	MetalDRAFT_2258	Mobile element protein	334111262,ZP_08485533.1,MetalDRAFT_2258	JGI_MetalDRAFT_3686		transposase	WP_031429487.1
Malb_1458	METAL_RS17280	2508549909	kb|g.2969.peg.1458	MetalDRAFT_0221	S-adenosylmethionine decarboxylase proenzyme (EC 4.1.1.50), prokaryotic class 1A	334109216,4.1.1.50,IPR009165,IPR003826,ZP_08483496.1,0004014,MetalDRAFT_0221	JGI_MetalDRAFT_3562		S-adenosylmethionine decarboxylase	WP_005374410.1
Malb_1459	METAL_RS12760	2508548984	kb|g.2969.peg.1459	MetalDRAFT_2065	Ribonuclease D (EC 3.1.26.3)	334111068,IPR002121,ZP_08485340.1,3.1.13.5,0004540,IPR002562,IPR006292,MetalDRAFT_2065	JGI_MetalDRAFT_2637		ribonuclease D	WP_005372917.1
Malb_146	METAL_RS02990	2508546955	kb|g.2969.peg.146	MetalDRAFT_1639	Beta-ketoadipate enol-lactone hydrolase (EC 3.1.1.24)	334110639,0016787,0005524,IPR006935,IPR001650,0003677,0003676,IPR014021,IPR014001,MetalDRAFT_1639,ZP_08484914.1,0004386,IPR005114	JGI_MetalDRAFT_0607		putative helicase	WP_005369492.1
Malb_1460	METAL_RS10325	2508548475	kb|g.2969.peg.1460	MetalDRAFT_1947	Cytochrome c4	334110949,IPR009056,0005506,0009055,IPR003088,ZP_08485222.1,0020037,MetalDRAFT_1947	JGI_MetalDRAFT_2128		cytochrome c	WP_005372107.1
Malb_1461	METAL_RS13060	2508549043	kb|g.2969.peg.1461	MetalDRAFT_2124	Nitrate ABC transporter, permease protein	334111127,0005215,MetalDRAFT_2124,IPR000515,ZP_08485399.1	JGI_MetalDRAFT_2696		nitrate ABC transporter permease	WP_005373007.1
Malb_1462	METAL_RS08460	2508548087	kb|g.2969.peg.1462	MetalDRAFT_2501	Flagellar biosynthesis protein FliQ	334111506,MetalDRAFT_2501,ZP_08485776.1,IPR006305,IPR002191	JGI_MetalDRAFT_1740		flagellar export apparatus protein FliQ	WP_005371411.1
Malb_1463	METAL_RS04935	2508547355	kb|g.2969.peg.1463	MetalDRAFT_2340	Spermidine synthase (EC 2.5.1.16)	334111344,IPR001045,2.5.1.16,0003824,MetalDRAFT_2340,ZP_08485615.1	JGI_MetalDRAFT_1007		spermidine synthase	WP_005370200.1
Malb_1464	METAL_RS10035	2508548414	kb|g.2969.peg.1464	MetalDRAFT_2004	4-hydroxy-tetrahydrodipicolinate synthase (EC 4.3.3.7)	334111006,IPR002220,MetalDRAFT_2004,0008840,IPR005263,IPR020624,IPR020625,ZP_08485279.1	JGI_MetalDRAFT_2067		4-hydroxy-tetrahydrodipicolinate synthase	WP_005372014.1
Malb_1465	METAL_RS15695	2508549585	kb|g.2969.peg.1465	MetalDRAFT_1792	hypothetical protein	334110793,MetalDRAFT_1792,ZP_08485067.1	JGI_MetalDRAFT_3238		hypothetical protein	WP_005373840.1
Malb_1466	METAL_RS04745	2508547317	kb|g.2969.peg.1466	MetalDRAFT_2378	ABC transport system, permease component YbhR	334111382,IPR013525,MetalDRAFT_2378,ZP_08485653.1,IPR000412	JGI_MetalDRAFT_0969		membrane protein	WP_005370130.1
Malb_1467	METAL_RS03890	2508547139	kb|g.2969.peg.1467	MetalDRAFT_2578	hypothetical protein	334111584,MetalDRAFT_2578,ZP_08485853.1	JGI_MetalDRAFT_0791		hypothetical protein	WP_005369831.1
Malb_1468	METAL_RS08620	2508548123	kb|g.2969.peg.1468	MetalDRAFT_2467	diguanylate cyclase/phosphodiesterase (GGDEF & EAL domains) with PAS/PAC sensor(s)	334111472,MetalDRAFT_2467,ZP_08485742.1,IPR000160	JGI_MetalDRAFT_1776		diguanylate cyclase	WP_005371472.1
Malb_1469	METAL_RS12720	2508548976	kb|g.2969.peg.1469	MetalDRAFT_2057	Ribosomal protein S12p Asp88 (E. coli) methylthiotransferase	334111060,IPR002792,0016740,MetalDRAFT_2057,IPR020612,IPR013848,IPR005839,IPR006638,0003824,IPR005840,ZP_08485332.1,IPR007197	JGI_MetalDRAFT_2629	rimO	ribosomal protein S12 methylthiotransferase	WP_005372909.1
Malb_147	METAL_RS19860	2508547666	kb|g.2969.peg.147	MetalDRAFT_1016	RNA polymerase sigma factor RpoD	334110013,IPR000943,MetalDRAFT_1016,IPR014284,0003677,IPR007630,ZP_08484291.1,IPR007627,0003700,0016987	JGI_MetalDRAFT_1318		RNA polymerase sigma factor: sigma-70 family	WP_005370746.1
Malb_1470	METAL_RS03685	2508547097	kb|g.2969.peg.1470	MetalDRAFT_2619	Leucyl/phenylalanyl-tRNA--protein transferase (EC 2.3.2.6)	334111625,IPR004616,0008914,ZP_08485894.1,MetalDRAFT_2619,2.3.2.6	JGI_MetalDRAFT_0749		leucyl/phenylalanyl-tRNA--protein transferase	WP_005369752.1
Malb_1471	METAL_RS09895	2508548385	kb|g.2969.peg.1471	MetalDRAFT_2032	Enoyl-CoA hydratase [isoleucine degradation] (EC 4.2.1.17) / 3-hydroxyacyl-CoA dehydrogenase (EC 1.1.1.35)	334111034,ZP_08485307.1,MetalDRAFT_2032,0016491,0003824,IPR006108,IPR001753,IPR006176	JGI_MetalDRAFT_2038		3-hydroxyacyl-CoA dehydrogenase	WP_005371954.1
Malb_1472	METAL_RS05210	2508547408	kb|g.2969.peg.1472	MetalDRAFT_2287	Protein-L-isoaspartate O-methyltransferase (EC 2.1.1.77)	334111291,IPR000682,MetalDRAFT_2287,2.1.1.77,ZP_08485562.1,0004719	JGI_MetalDRAFT_1060		protein-L-isoaspartate O-methyltransferase	WP_005370288.1
Malb_1473	METAL_RS11005	2508548614	kb|g.2969.peg.1473	MetalDRAFT_2170	Cytochrome c55X precursor NirC	334111173,IPR009056,MetalDRAFT_2170,ZP_08485445.1	JGI_MetalDRAFT_2267		cytochrome C55X precursor NirC	WP_005372316.1
Malb_1474	METAL_RS16070	2508549663	kb|g.2969.peg.1474	NA	hypothetical protein		JGI_MetalDRAFT_3316	fusA	elongation factor G	WP_005373970.1
Malb_1475	METAL_RS05205	2508547407	kb|g.2969.peg.1475	MetalDRAFT_2288	Glycine cleavage system H protein	334111292,IPR002930,IPR017453,ZP_08485563.1,IPR003016,MetalDRAFT_2288	JGI_MetalDRAFT_1059		glycine cleavage system protein H	WP_005370286.1
Malb_1476	METAL_RS04710	2508547309	kb|g.2969.peg.1476	NA	hypothetical protein		JGI_MetalDRAFT_0961		glucose-methanol-choline oxidoreductase	WP_005370099.1
Malb_1477	METAL_RS17305	2508549914	kb|g.2969.peg.1477	MetalDRAFT_0226	Phosphogluconate dehydratase (EC 4.2.1.12)	334109221,0004456,IPR000581,4.2.1.12,MetalDRAFT_0226,IPR004786,IPR020558,ZP_08483501.1	JGI_MetalDRAFT_3567		phosphogluconate dehydratase	WP_005374419.1
Malb_1478	METAL_RS13225	2508549081	kb|g.2969.peg.1478	MetalDRAFT_2416	Type I secretion outer membrane protein, TolC	334111421,ZP_08485691.1,IPR006665,MetalDRAFT_2416	JGI_MetalDRAFT_2734		flagellar motor protein MotB	WP_005373051.1
Malb_1479	METAL_RS04625	2508547293	kb|g.2969.peg.1479	MetalDRAFT_2228	SSU ribosomal protein S16p	334111232,0003735,ZP_08485503.1,MetalDRAFT_2228,IPR000307,IPR020592	JGI_MetalDRAFT_0945	rpsP	30S ribosomal protein S16	WP_005370081.1
Malb_148	METAL_RS14395	2508549323	kb|g.2969.peg.148	MetalDRAFT_1368	Bis(5'-nucleosyl)-tetraphosphatase, symmetrical (EC 3.6.1.41)	334110367,IPR004617,0008803,MetalDRAFT_1368,ZP_08484643.1,IPR006186,IPR004843	JGI_MetalDRAFT_2976		bis(5&apos;-nucleosyl)-tetraphosphatase (symmetrical)	WP_005373390.1
Malb_1480	METAL_RS03955	2508547152	kb|g.2969.peg.1480	MetalDRAFT_2564	hypothetical protein	334111570,ZP_08485839.1,MetalDRAFT_2564	JGI_MetalDRAFT_0804		hypothetical protein	WP_051040461.1
Malb_1481	METAL_RS10195	2508548450	kb|g.2969.peg.1481	MetalDRAFT_1971	Cobalt-zinc-cadmium resistance protein CzcA; Cation efflux system protein CusA	334110973,MetalDRAFT_1971,0005215,ZP_08485246.1,IPR001036	JGI_MetalDRAFT_2103		acriflavin resistance protein	WP_005372063.1
Malb_1482	METAL_RS13255	2508549087	kb|g.2969.peg.1482	MetalDRAFT_2409	hypothetical protein	334111414,MetalDRAFT_2409,IPR007844,ZP_08485684.1	JGI_MetalDRAFT_2740		outer membrane biogenesis protein	WP_005373059.1
Malb_1483	METAL_RS10940	2508548601	kb|g.2969.peg.1483	MetalDRAFT_2157	putative ATP/GTP-binding protein protein	334111160,IPR011215,MetalDRAFT_2157,ZP_08485432.1	JGI_MetalDRAFT_2254		hypothetical protein	WP_005372299.1
Malb_1484	METAL_RS09920	2508548390	kb|g.2969.peg.1484	MetalDRAFT_2027	hemerythrin family protein	334111029,IPR016131,MetalDRAFT_2027,IPR012312,ZP_08485302.1,IPR012827,0046872	JGI_MetalDRAFT_2043		hemerythrin	WP_005371974.1
Malb_1485	METAL_RS13135	2508549061	kb|g.2969.peg.1485	MetalDRAFT_2436	hypothetical protein	334111441,ZP_08485711.1,MetalDRAFT_2436	JGI_MetalDRAFT_2714		helicase	WP_005373028.1
Malb_1486	METAL_RS13085	2508549048	kb|g.2969.peg.1486	MetalDRAFT_2129	hypothetical protein	334111132,MetalDRAFT_2129,ZP_08485404.1	JGI_MetalDRAFT_2701		hypothetical protein	WP_005373013.1
Malb_1487	METAL_RS15710	2508549588	kb|g.2969.peg.1487	MetalDRAFT_1795	Probable DEAH ATP-dependent helicase	334110796,IPR000330,ZP_08485070.1,0005524,IPR001650,0003677,0003676,IPR014021,IPR014001,MetalDRAFT_1795,0004386	JGI_MetalDRAFT_3241		helicase	WP_005373843.1
Malb_1488	METAL_RS03560	2508547072	kb|g.2969.peg.1488	MetalDRAFT_2643	Mobile element protein	334111649,MetalDRAFT_2643,ZP_08485918.1	JGI_MetalDRAFT_0724		transposase	WP_040578280.1
Malb_1489	METAL_RS09900	2508548386	kb|g.2969.peg.1489	MetalDRAFT_2031	3-ketoacyl-CoA thiolase (EC 2.3.1.16) @ Acetyl-CoA acetyltransferase (EC 2.3.1.9)	334111033,IPR020615,IPR020617,IPR020616,IPR020613,MetalDRAFT_2031,ZP_08485306.1,2.3.1.16,0046872,IPR002155	JGI_MetalDRAFT_2039		acetyl-CoA acetyltransferase	WP_005371962.1
Malb_149	METAL_RS15130	2508549471	kb|g.2969.peg.149	MetalDRAFT_1679	ATP-dependent DNA helicase	334110680,IPR007421,MetalDRAFT_1679,ZP_08484954.1,0005524	JGI_MetalDRAFT_3124		transcriptional regulator	WP_005373650.1
Malb_1490	METAL_RS17185	2508549890	kb|g.2969.peg.1490	MetalDRAFT_0202	hypothetical protein	334109197,ZP_08483477.1,MetalDRAFT_0202	JGI_MetalDRAFT_3543		hypothetical protein	WP_005374372.1
Malb_1491	METAL_RS15745	2508549595	kb|g.2969.peg.1491	MetalDRAFT_1802	Protein of unknown function DUF484	334110803,ZP_08485077.1,MetalDRAFT_1802,IPR007435	JGI_MetalDRAFT_3248		hypothetical protein	WP_005373853.1
Malb_1492	NA	NA	kb|g.2969.peg.1492	NA	hypothetical protein		NA	NA	NA	NA
Malb_1493	METAL_RS10125	2508548434	kb|g.2969.peg.1493	MetalDRAFT_1985	hypothetical protein	334110987,ZP_08485260.1,MetalDRAFT_1985	JGI_MetalDRAFT_2087		hypothetical protein	WP_005372045.1
Malb_1494	METAL_RS10630	2508548534	kb|g.2969.peg.1494	MetalDRAFT_1888	hypothetical protein	334110890,ZP_08485163.1,MetalDRAFT_1888	JGI_MetalDRAFT_2187		hypothetical protein	WP_005372197.1
Malb_1495	METAL_RS12920	2508549015	kb|g.2969.peg.1495	MetalDRAFT_2096	Glucokinase (EC 2.7.1.2)	334111099,0005524,0004340,MetalDRAFT_2096,IPR003836,2.7.1.2,ZP_08485371.1	JGI_MetalDRAFT_2668		glucokinase	WP_005372967.1
Malb_1496	METAL_RS10445	2508548498	kb|g.2969.peg.1496	MetalDRAFT_1926	hypothetical protein	334110928,ZP_08485201.1,MetalDRAFT_1926	JGI_MetalDRAFT_2151		hypothetical protein	WP_005372141.1
Malb_1497	METAL_RS12925	2508549016	kb|g.2969.peg.1497	MetalDRAFT_2097	CopG protein	334111100,MetalDRAFT_2097,ZP_08485372.1,IPR007332	JGI_MetalDRAFT_2669		CopG family transcriptional regulator	WP_005372969.1
Malb_1498	METAL_RS10540	2508548516	kb|g.2969.peg.1498	MetalDRAFT_1907	UDP-galactose-lipid carrier transferase (EC 2.-.-.-)	334110909,IPR005660,IPR016898,ZP_08485182.1,MetalDRAFT_1907	JGI_MetalDRAFT_2169		polyphosphate kinase 2	WP_005372165.1
Malb_1499	METAL_RS13020	2508549035	kb|g.2969.peg.1499	MetalDRAFT_2116	Transcriptional regulator, ArsR family	334111119,IPR001845,0003700,MetalDRAFT_2116,ZP_08485391.1	JGI_MetalDRAFT_2688		transcriptional regulator	WP_005372995.1
Malb_15	METAL_RS20115	2508549460	kb|g.2969.peg.15	MetalDRAFT_1500	PKD domain containing protein	334110499,ZP_08484775.1,MetalDRAFT_1500,IPR000601,IPR010221	JGI_MetalDRAFT_3113		hypothetical protein	WP_005373629.1
Malb_150	METAL_RS02395	2508546836	kb|g.2969.peg.150	MetalDRAFT_1524	DNA polymerase III alpha subunit (EC 2.7.7.7)	334110524,MetalDRAFT_1524,0008408,IPR005829,IPR011708,IPR004013,ZP_08484799.1,IPR004805,IPR003141,2.7.7.7,IPR004365	JGI_MetalDRAFT_0488		DNA polymerase III subunit alpha	WP_005369281.1
Malb_1500	METAL_RS04690	2508547305	kb|g.2969.peg.1500	MetalDRAFT_2215	COG2827: putative endonuclease containing a URI domain	334111219,MetalDRAFT_2215,ZP_08485490.1,IPR000305,0004518	JGI_MetalDRAFT_0957		hypothetical protein	WP_005370093.1
Malb_1501	METAL_RS17205	2508549894	kb|g.2969.peg.1501	MetalDRAFT_0206	hypothetical protein	334109201,MetalDRAFT_0206,IPR008538,ZP_08483481.1	JGI_MetalDRAFT_3547		hypothetical protein	WP_005374376.1
Malb_1502	METAL_RS10120	2508548433	kb|g.2969.peg.1502	MetalDRAFT_1986	hypothetical protein	334110988,ZP_08485261.1,MetalDRAFT_1986	JGI_MetalDRAFT_2086		phage replication protein CRI	WP_005372044.1
Malb_1503	METAL_RS03630	2508547086	kb|g.2969.peg.1503	MetalDRAFT_2629	Fused spore maturation proteins A and B	334111635,MetalDRAFT_2629,IPR011642,ZP_08485904.1,0001882	JGI_MetalDRAFT_0738		membrane protein	WP_040578449.1
Malb_1504	NA	NA	kb|g.2969.peg.1504	NA	hypothetical protein		NA	NA	NA	NA
Malb_1505	METAL_RS10590	2508548526	kb|g.2969.peg.1505	MetalDRAFT_1897	hypothetical protein	334110899,MetalDRAFT_1897,IPR017880,ZP_08485172.1,IPR018004	JGI_MetalDRAFT_2179		KilA-N domain-containing protein	WP_005372187.1
Malb_1506	METAL_RS10610	2508548531	kb|g.2969.peg.1506	MetalDRAFT_1891	Alanine racemase (EC 5.1.1.1)	334110893,IPR000821,ZP_08485166.1,0008784,IPR011079,IPR001608,5.1.1.1,IPR020622,MetalDRAFT_1891	JGI_MetalDRAFT_2184	alr	alanine racemase	WP_005372192.1
Malb_1507	NA	NA	kb|g.2969.peg.1507	NA	hypothetical protein		NA	NA	NA	NA
Malb_1508	METAL_RS13090	2508549049	kb|g.2969.peg.1508	MetalDRAFT_2130	Response regulator NasT	334111133,IPR008327,ZP_08485405.1,IPR001789,MetalDRAFT_2130,IPR005561	JGI_MetalDRAFT_2702		ANTAR domain-containing protein	WP_005373014.1
Malb_1509	METAL_RS13270	2508549091	kb|g.2969.peg.1509	MetalDRAFT_2406	hypothetical protein	334111411,MetalDRAFT_2406,ZP_08485681.1	JGI_MetalDRAFT_2744		hydroxylamine oxidation protein HaoB	WP_005373064.1
Malb_151	METAL_RS06385	2508547656	kb|g.2969.peg.151	MetalDRAFT_1026	Lipoprotein releasing system ATP-binding protein LolD	334110023,IPR017871,IPR015854,IPR003593,0005524,IPR003439,MetalDRAFT_1026,ZP_08484301.1,IPR011924	JGI_MetalDRAFT_1308		lipoprotein releasing system: ATP-binding protein	WP_005370731.1
Malb_1510	METAL_RS04735	2508547315	kb|g.2969.peg.1510	MetalDRAFT_2380	Protein Implicated in DNA repair function with RecA and MutS	334111384,IPR008136,ZP_08485655.1,MetalDRAFT_2380	JGI_MetalDRAFT_0967		competence damage-inducible protein A	WP_005370127.1
Malb_1511	METAL_RS17255	2508549904	kb|g.2969.peg.1511	MetalDRAFT_0216	Cold shock protein CspG	334109211,IPR012156,IPR011129,IPR019844,MetalDRAFT_0216,ZP_08483491.1,0003677,IPR002059	JGI_MetalDRAFT_3557		cold-shock protein	WP_005374401.1
Malb_1512	METAL_RS09860	2508548378	kb|g.2969.peg.1512	MetalDRAFT_2040	Sulfur oxidation protein SoxZ	334111042,MetalDRAFT_2040,ZP_08485315.1,IPR014880	JGI_MetalDRAFT_2031		thiosulfate oxidation carrier complex protein SoxZ	WP_036304517.1
Malb_1513	METAL_RS04890	2508547346	kb|g.2969.peg.1513	MetalDRAFT_2349	hypothetical protein	334111353,ZP_08485624.1,MetalDRAFT_2349,IPR001173	JGI_MetalDRAFT_0998		hypothetical protein	WP_031431059.1
Malb_1514	METAL_RS04495	2508547265	kb|g.2969.peg.1514	MetalDRAFT_2255	Transcriptional regulator, TetR family	334111259,MetalDRAFT_2255,ZP_08485530.1,IPR001647,0003700	JGI_MetalDRAFT_0917		TetR family transcriptional regulator	WP_005370024.1
Malb_1515	METAL_RS15865	2508549619	kb|g.2969.peg.1515	MetalDRAFT_1826	Phosphate transport system permease protein PstA (TC 3.A.1.7.1)	334110827,IPR005672,ZP_08485101.1,IPR000515,MetalDRAFT_1826,0015114,0005315	JGI_MetalDRAFT_3272		phosphate ABC transporter: permease protein PstA	WP_036303696.1
Malb_1516	METAL_RS15730	2508549592	kb|g.2969.peg.1516	MetalDRAFT_1799	hypothetical protein	334110800,MetalDRAFT_1799,ZP_08485074.1	JGI_MetalDRAFT_3245		hypothetical protein	WP_005373849.1
Malb_1517	METAL_RS08705	2508548140	kb|g.2969.peg.1517	MetalDRAFT_2450	Flagellar motor rotation protein MotB	334111455,IPR006665,ZP_08485725.1,MetalDRAFT_2450	JGI_MetalDRAFT_1793		flagellar motor protein MotB	WP_005371512.1
Malb_1518	METAL_RS04725	2508547313	kb|g.2969.peg.1518	MetalDRAFT_2382	Site-specific tyrosine recombinase XerD	334111386,IPR002104,ZP_08485657.1,0003677,IPR004107,IPR011932,MetalDRAFT_2382	JGI_MetalDRAFT_0965		site-specific tyrosine recombinase XerD	WP_005370124.1
Malb_1519	METAL_RS10640	2508548536	kb|g.2969.peg.1519	MetalDRAFT_1886	Lysophospholipase (EC 3.1.1.5); Monoglyceride lipase (EC 3.1.1.23); putative	334110888,IPR000073,ZP_08485161.1,MetalDRAFT_1886	JGI_MetalDRAFT_2189		lysophospholipase	WP_005372201.1
Malb_152	METAL_RS20115	2508549460	kb|g.2969.peg.152	NA	hypothetical protein		JGI_MetalDRAFT_3113		hypothetical protein	WP_005373629.1
Malb_1520	METAL_RS15800	2508549606	kb|g.2969.peg.1520	MetalDRAFT_1813	COG1496: Uncharacterized conserved protein	334110814,IPR003730,ZP_08485088.1,MetalDRAFT_1813	JGI_MetalDRAFT_3259		multi-copper polyphenol oxidoreductase	WP_005373873.1
Malb_1521	METAL_RS10900	2508548595	kb|g.2969.peg.1521	MetalDRAFT_2151	Probable Co/Zn/Cd efflux system membrane fusion protein	334111154,ZP_08485426.1,0008565,IPR006143,MetalDRAFT_2151	JGI_MetalDRAFT_2248		multidrug transporter	WP_005372292.1
Malb_1522	NA	2508549656	kb|g.2969.peg.1522	NA	SSU ribosomal protein S19p (S15e)		JGI_MetalDRAFT_3309	NA	NA	NA
Malb_1523	METAL_RS04960	2508547360	kb|g.2969.peg.1523	MetalDRAFT_2335	NAD(P) transhydrogenase alpha subunit (EC 1.6.1.2)	334111339,IPR004571,ZP_08485610.1,IPR008143,IPR008142,MetalDRAFT_2335,IPR007886,IPR007698,0008750	JGI_MetalDRAFT_1012	pntA	NAD(P) transhydrogenase subunit alpha	WP_005370210.1
Malb_1524	METAL_RS05030	2508547374	kb|g.2969.peg.1524	MetalDRAFT_2321	PilT protein domain protein	334111325,MetalDRAFT_2321,ZP_08485596.1,IPR002716	JGI_MetalDRAFT_1026		PIN domain-containing protein	WP_005370235.1
Malb_1525	METAL_RS10550	2508548518	kb|g.2969.peg.1525	MetalDRAFT_1905	hypothetical protein	334110907,ZP_08485180.1,MetalDRAFT_1905	JGI_MetalDRAFT_2171		hypothetical protein	WP_005372167.1
Malb_1526	METAL_RS16010	2508549650	kb|g.2969.peg.1526	MetalDRAFT_1856	LSU ribosomal protein L14p (L23e)	334110857,IPR019972,IPR005745,IPR000218,0003735,MetalDRAFT_1856,ZP_08485131.1	JGI_MetalDRAFT_3303		50S ribosomal protein L14	WP_005373948.1
Malb_1527	METAL_RS08765	2508548152	kb|g.2969.peg.1527	MetalDRAFT_2438	hypothetical protein	334111443,ZP_08485713.1,MetalDRAFT_2438	JGI_MetalDRAFT_1805		hypothetical protein	WP_005371528.1
Malb_1528	METAL_RS10480	2508548505	kb|g.2969.peg.1528	MetalDRAFT_1919	hypothetical protein	334110921,MetalDRAFT_1919,ZP_08485194.1	JGI_MetalDRAFT_2158		DUF4912 domain-containing protein	WP_005372154.1
Malb_1529	METAL_RS03795	2508547120	kb|g.2969.peg.1529	MetalDRAFT_2597	Lipoate synthase	334111603,MetalDRAFT_2597,0016992,ZP_08485872.1,IPR006638,2.8.1.8,IPR003698,IPR007197	JGI_MetalDRAFT_0772		lipoyl synthase	WP_005369794.1
Malb_153	METAL_RS14520	2508549347	kb|g.2969.peg.153	MetalDRAFT_1392	Cell division protein BolA	334110391,IPR002634,ZP_08484667.1,MetalDRAFT_1392	JGI_MetalDRAFT_3000		cell division protein BolA	WP_005373422.1
Malb_1530	METAL_RS09990	2508548404	kb|g.2969.peg.1530	MetalDRAFT_2013	hypothetical protein	334111015,IPR004155,MetalDRAFT_2013,ZP_08485288.1	JGI_MetalDRAFT_2057		hypothetical protein	WP_005371999.1
Malb_1531	METAL_RS16245	2508549699	kb|g.2969.peg.1531	MetalDRAFT_0020	Serine phosphatase RsbU, regulator of sigma subunit	334109015,IPR001932,IPR002928,0004871,IPR013767,IPR000700,IPR000014,ZP_08483295.1,IPR010822,MetalDRAFT_0020	JGI_MetalDRAFT_3352		PAS domain-containing protein	WP_005374047.1
Malb_1532	METAL_RS08670	2508548133	kb|g.2969.peg.1532	MetalDRAFT_2457	Flagellar L-ring protein FlgH	334111462,ZP_08485732.1,MetalDRAFT_2457,0003774,IPR000527	JGI_MetalDRAFT_1786	flgH	flagellar basal body L-ring protein	WP_036304502.1
Malb_1533	METAL_RS03545	2508547070	kb|g.2969.peg.1533	MetalDRAFT_2646	Cytochrome c-type biogenesis protein CcdA (DsbD analog)	334111652,MetalDRAFT_2646,ZP_08485921.1,IPR003834	JGI_MetalDRAFT_0722		cytochrome C biogenesis protein CcdA	WP_005369685.1
Malb_1534	METAL_RS10290	2508548468	kb|g.2969.peg.1534	MetalDRAFT_1954	Type I secretion outer membrane protein, TolC precursor	334110956,MetalDRAFT_1954,ZP_08485229.1,IPR003423,IPR010130	JGI_MetalDRAFT_2121		channel protein TolC	WP_005372091.1
Malb_1535	METAL_RS19820	2508547345	kb|g.2969.peg.1535	MetalDRAFT_2350	Collagen triple helix repeat domain protein	334111354,MetalDRAFT_2350,IPR008160,ZP_08485625.1	JGI_MetalDRAFT_0997		hypothetical protein	WP_005370180.1
Malb_1536	METAL_RS11130	2508548640	kb|g.2969.peg.1536	MetalDRAFT_2198	CRISPR-associated RAMP Cmr5	334111201,MetalDRAFT_2198,IPR010160,ZP_08485473.1	JGI_MetalDRAFT_2293		type III-B CRISPR module-associated protein Cmr5	WP_005372365.1
Malb_1537	METAL_RS08385	2508548072	kb|g.2969.peg.1537	MetalDRAFT_2515	Transposase and inactivated derivatives	334111520,MetalDRAFT_2515,ZP_08485790.1	JGI_MetalDRAFT_1725		transposase	pseudo=true
Malb_1538	METAL_RS10500	2508548509	kb|g.2969.peg.1538	MetalDRAFT_1915	putative transposase	334110917,ZP_08485190.1,MetalDRAFT_1915	JGI_MetalDRAFT_2162		hypothetical protein	WP_005372158.1
Malb_1539	METAL_RS17145	2508549882	kb|g.2969.peg.1539	MetalDRAFT_0194	hypothetical protein	334109189,MetalDRAFT_0194,ZP_08483469.1	JGI_MetalDRAFT_3535		exosortase-affiliated protein: TIGR04073 family	WP_005374363.1
Malb_154	METAL_RS05665	2508547499	kb|g.2969.peg.154	MetalDRAFT_1276	Mu-like prophage FluMu protein gp29	334110274,MetalDRAFT_1276,ZP_08484551.1,IPR009279	JGI_MetalDRAFT_1151		Mu-like prophage protein gp29	WP_005370449.1
Malb_1540	METAL_RS10620	2508548533	kb|g.2969.peg.1540	MetalDRAFT_1889	GMP synthase (EC 6.3.5.2)	334110891,IPR017926,MetalDRAFT_1889,IPR000991,0003824,ZP_08485164.1	JGI_MetalDRAFT_2186		GMP synthase	WP_005372195.1
Malb_1541	METAL_RS15840	2508549614	kb|g.2969.peg.1541	MetalDRAFT_1821	ABC transporter ATP-binding protein	334110822,IPR017871,0005524,IPR003593,0016887,IPR003439,IPR013525,IPR000253,ZP_08485096.1,MetalDRAFT_1821	JGI_MetalDRAFT_3267		ABC transporter ATP-binding protein	WP_005373888.1
Malb_1542	METAL_RS04840	2508547336	kb|g.2969.peg.1542	MetalDRAFT_2359	hypothetical protein	334111363,MetalDRAFT_2359,ZP_08485634.1,IPR019291	JGI_MetalDRAFT_0988		protein required for attachment to host cells	WP_005370161.1
Malb_1543	METAL_RS05325	2508547431	kb|g.2969.peg.1543	MetalDRAFT_2263	FIG01058491: hypothetical protein	334111267,IPR014509,MetalDRAFT_2263,ZP_08485538.1	JGI_MetalDRAFT_1083		membrane protein	WP_031431128.1
Malb_1544	METAL_RS19815	2508547280	kb|g.2969.peg.1544	MetalDRAFT_2240	hypothetical protein	334111244,IPR001434,IPR007280,IPR003961,ZP_08485515.1,MetalDRAFT_2240	JGI_MetalDRAFT_0932		conserved repeat protein	WP_005370049.1
Malb_1545	NA	2508549062	kb|g.2969.peg.1545	MetalDRAFT_2435	hypothetical protein	334111440,MetalDRAFT_2435,ZP_08485710.1,0003677,0008170,IPR002941,IPR001091	JGI_MetalDRAFT_2715	NA	NA	NA
Malb_1546	METAL_RS04830	2508547334	kb|g.2969.peg.1546	MetalDRAFT_2361	Kup system potassium uptake protein	334111365,IPR003855,MetalDRAFT_2361,0015079,ZP_08485636.1	JGI_MetalDRAFT_0986	trkD	potassium transporter Kup	WP_005370158.1
Malb_1547	METAL_RS04870	2508547342	kb|g.2969.peg.1547	MetalDRAFT_2353	Hypothetical protein VC0266 (sugar utilization related?)	334111357,ZP_08485628.1,MetalDRAFT_2353,IPR005122	JGI_MetalDRAFT_0994		uracil-DNA glycosylase	WP_051040469.1
Malb_1548	METAL_RS04000	2508547161	kb|g.2969.peg.1548	MetalDRAFT_2556	Mll2788 protein	334111562,ZP_08485831.1,MetalDRAFT_2556	JGI_MetalDRAFT_0813		esterase	WP_005369874.1
Malb_1549	METAL_RS08520	2508548099	kb|g.2969.peg.1549	MetalDRAFT_2489	Positive regulator of CheA protein activity (CheW)	334111494,MetalDRAFT_2489,IPR002545,ZP_08485764.1,0004871	JGI_MetalDRAFT_1752		chemotaxis protein CheW	WP_005371431.1
Malb_155	NA	NA	kb|g.2969.peg.155	NA	hypothetical protein		NA	NA	NA	NA
Malb_1550	METAL_RS05315	2508547429	kb|g.2969.peg.1550	MetalDRAFT_2265	hypothetical protein	334111269,ZP_08485540.1,MetalDRAFT_2265	JGI_MetalDRAFT_1081		hypothetical protein	WP_031431126.1
Malb_1551	METAL_RS12810	2508548993	kb|g.2969.peg.1551	MetalDRAFT_2075	Protein-L-isoaspartate O-methyltransferase (EC 2.1.1.77)	334111078,ZP_08485350.1,IPR000682,MetalDRAFT_2075,2.1.1.77,0004719	JGI_MetalDRAFT_2646	pcm	protein-L-isoaspartate O-methyltransferase	WP_005372930.1
Malb_1552	METAL_RS03575	2508547075	kb|g.2969.peg.1552	MetalDRAFT_2640	Low molecular weight protein tyrosine phosphatase (EC 3.1.3.48)	334111646,IPR017867,MetalDRAFT_2640,ZP_08485915.1,0004725,IPR000106	JGI_MetalDRAFT_0727		phosphotyrosine protein phosphatase	WP_005369695.1
Malb_1553	METAL_RS17110	2508549875	kb|g.2969.peg.1553	MetalDRAFT_0187	Conserved protein	334109182,MetalDRAFT_0187,ZP_08483462.1	JGI_MetalDRAFT_3528		hypothetical protein	WP_005374347.1
Malb_1554	METAL_RS16115	2508549672	kb|g.2969.peg.1554	MetalDRAFT_1877	Transcription antitermination protein NusG	334110878,ZP_08485152.1,IPR005824,0003711,MetalDRAFT_1877,IPR001062,IPR006645	JGI_MetalDRAFT_3325		transcription termination/antitermination protein NusG	WP_005373997.1
Malb_1555	METAL_RS11020	2508548617	kb|g.2969.peg.1555	MetalDRAFT_2173	Heme d1 biosynthesis protein NirL	334111176,IPR019885,ZP_08485448.1,MetalDRAFT_2173	JGI_MetalDRAFT_2270		protein nirL	WP_005372322.1
Malb_1556	METAL_RS17410	2508549934	kb|g.2969.peg.1556	MetalDRAFT_0246	hypothetical protein	334109241,ZP_08483521.1,IPR002725,MetalDRAFT_0246	JGI_MetalDRAFT_3587		metal-dependent hydrolase	WP_005374462.1
Malb_1557	METAL_RS05070	2508547381	kb|g.2969.peg.1557	MetalDRAFT_2314	Transaldolase (EC 2.2.1.2)	334111318,MetalDRAFT_2314,IPR001585,IPR018225,ZP_08485589.1	JGI_MetalDRAFT_1033		fructose-6-phosphate aldolase	WP_005370250.1
Malb_1558	METAL_RS04750	2508547318	kb|g.2969.peg.1558	MetalDRAFT_2377	ABC transport system, permease component YbhS	334111381,IPR013525,ZP_08485652.1,MetalDRAFT_2377,IPR000412	JGI_MetalDRAFT_0970		membrane protein	WP_005370132.1
Malb_1559	METAL_RS11060	2508548625	kb|g.2969.peg.1559	MetalDRAFT_2181	Nitrogen regulatory protein P-II	334111184,ZP_08485456.1,0030234,MetalDRAFT_2181,IPR017918,IPR002332,IPR002187	JGI_MetalDRAFT_2278		nitrogen regulatory protein P-II 1	WP_005372334.1
Malb_156	METAL_RS14790	2508549402	kb|g.2969.peg.156	NA	hypothetical protein		JGI_MetalDRAFT_3055		hypothetical protein	WP_005373528.1
Malb_1560	METAL_RS17435	2508549941	kb|g.2969.peg.1560	MetalDRAFT_0252	hypothetical protein	334109247,MetalDRAFT_0252,ZP_08483527.1	JGI_MetalDRAFT_3594		hypothetical protein	WP_005374469.1
Malb_1561	METAL_RS10975	2508548608	kb|g.2969.peg.1561	MetalDRAFT_2164	Tellurium resistance protein TerD	334111167,MetalDRAFT_2164,ZP_08485439.1,IPR003325	JGI_MetalDRAFT_2261		chemical-damaging agent resistance protein C	WP_005372310.1
Malb_1562	METAL_RS03810	2508547123	kb|g.2969.peg.1562	MetalDRAFT_2594	hypothetical protein	334111600,MetalDRAFT_2594,IPR010916,IPR001303,ZP_08485869.1,0046872	JGI_MetalDRAFT_0775		hypothetical protein	WP_031430859.1
Malb_1563	NA	NA	kb|g.2969.peg.1563	NA	hypothetical protein		NA	NA	NA	NA
Malb_1564	METAL_RS08430	2508548081	kb|g.2969.peg.1564	MetalDRAFT_2507	Transcriptional regulator, AbrB family	334111512,IPR007159,ZP_08485782.1,MetalDRAFT_2507	JGI_MetalDRAFT_1734		AbrB family transcriptional regulator	WP_005371404.1
Malb_1565	METAL_RS04925	2508547353	kb|g.2969.peg.1565	MetalDRAFT_2342	MG(2+) CHELATASE FAMILY PROTEIN / ComM-related protein	334111346,IPR003593,ZP_08485617.1,IPR004482,IPR001208,IPR002078,MetalDRAFT_2342,IPR000523	JGI_MetalDRAFT_1005		Fis family transcriptional regulator	WP_005370196.1
Malb_1566	METAL_RS13090	2508549049	kb|g.2969.peg.1566	NA	hypothetical protein		JGI_MetalDRAFT_2702		ANTAR domain-containing protein	WP_005373014.1
Malb_1567	METAL_RS12880	2508549007	kb|g.2969.peg.1567	MetalDRAFT_2087	Alcohol dehydrogenase (EC 1.1.1.1)	334111090,0008270,0016491,IPR013149,MetalDRAFT_2087,IPR002328,IPR013154,ZP_08485362.1	JGI_MetalDRAFT_2660		alcohol dehydrogenase	WP_005372952.1
Malb_1568	METAL_RS04800	2508547328	kb|g.2969.peg.1568	MetalDRAFT_2367	Tetraacyldisaccharide 4'-kinase (EC 2.7.1.130)	334111371,0009029,0005524,2.7.1.130,MetalDRAFT_2367,IPR003758,ZP_08485642.1	JGI_MetalDRAFT_0980		tetraacyldisaccharide 4&apos;-kinase	WP_051040468.1
Malb_1569	METAL_RS09880	2508548382	kb|g.2969.peg.1569	MetalDRAFT_2036	Hydroxymethylpyrimidine phosphate kinase ThiD (EC 2.7.4.7)	334111038,2.7.4.7,IPR013749,ZP_08485311.1,MetalDRAFT_2036	JGI_MetalDRAFT_2035		hydroxymethylpyrimidine/phosphomethylpyrimidine kinase	WP_005371950.1
Malb_157	METAL_RS09380	2508548280	kb|g.2969.peg.157	MetalDRAFT_1089	Protein-export membrane protein SecD (TC 3.A.5.1.1)	334110087,MetalDRAFT_1089,0008565,0015450,ZP_08484364.1,IPR003335,IPR005791	JGI_MetalDRAFT_1933	secD	preprotein translocase subunit SecD	WP_005371755.1
Malb_1570	NA	NA	kb|g.2969.peg.1570	NA	hypothetical protein		NA	NA	NA	NA
Malb_1571	METAL_RS15660	2508549577	kb|g.2969.peg.1571	MetalDRAFT_1784	HigB toxin protein	334110785,MetalDRAFT_1784,ZP_08485059.1	JGI_MetalDRAFT_3230		plasmid stabilization protein	WP_005373825.1
Malb_1572	METAL_RS13065	2508549044	kb|g.2969.peg.1572	MetalDRAFT_2125	Nitrate ABC transporter, nitrate-binding protein	334111128,ZP_08485400.1,MetalDRAFT_2125	JGI_MetalDRAFT_2697		nitrate ABC transporter substrate-binding protein	WP_005373009.1
Malb_1573	METAL_RS12945	2508549020	kb|g.2969.peg.1573	MetalDRAFT_2101	Shikimate kinase I (EC 2.7.1.71)	334111104,MetalDRAFT_2101,ZP_08485376.1,IPR000623,2.7.1.71	JGI_MetalDRAFT_2673		shikimate kinase	WP_005372983.1
Malb_1574	METAL_RS17395	NA	kb|g.2969.peg.1574	NA	FIG00455117: hypothetical protein		NA		hypothetical protein	WP_040578381.1
Malb_1575	METAL_RS05330	2508547433	kb|g.2969.peg.1575	MetalDRAFT_2261	Ketol-acid reductoisomerase (EC 1.1.1.86)	334111265,IPR013116,0016491,1.1.1.86,ZP_08485536.1,MetalDRAFT_2261,IPR000506,IPR013023	JGI_MetalDRAFT_1085		ketol-acid reductoisomerase	WP_005370345.1
Malb_1576	METAL_RS10595	2508548527	kb|g.2969.peg.1576	MetalDRAFT_1896	Type I restriction-modification system, DNA-methyltransferase subunit M (EC 2.1.1.72)	334110898,ZP_08485171.1,0003677,IPR003356,0008170,MetalDRAFT_1896	JGI_MetalDRAFT_2180		restriction endonuclease	pseudo=true
Malb_1577	METAL_RS12745	2508548981	kb|g.2969.peg.1577	MetalDRAFT_2062	Outer membrane protein Imp, required for envelope biogenesis / Organic solvent tolerance protein precursor	334111065,MetalDRAFT_2062,IPR007543,ZP_08485337.1,IPR020889	JGI_MetalDRAFT_2634		organic solvent tolerance protein OstA	WP_005372914.1
Malb_1578	METAL_RS17315	2508549916	kb|g.2969.peg.1578	MetalDRAFT_0228	Transcriptional regulator, AraC family	334109223,IPR002818,0043565,IPR018060,IPR000005,MetalDRAFT_0228,0003700,ZP_08483503.1	JGI_MetalDRAFT_3569		transcriptional regulator containing an amidase domain and an AraC-type DNA-binding HTH domain	WP_005374423.1
Malb_1579	METAL_RS04995	2508547367	kb|g.2969.peg.1579	MetalDRAFT_2328	Cytochrome c-type biogenesis protein CcmC, putative heme lyase for CcmE	334111332,ZP_08485603.1,IPR002541,MetalDRAFT_2328,IPR003557,0015232	JGI_MetalDRAFT_1019		heme ABC transporter permease	WP_005370220.1
Malb_158	NA	2508547585	kb|g.2969.peg.158	NA	hypothetical protein		JGI_MetalDRAFT_1237	NA	NA	NA
Malb_1580	METAL_RS05170	2508547400	kb|g.2969.peg.1580	MetalDRAFT_2295	lysosomal glucosyl ceramidase-like protein	334111299,IPR001139,ZP_08485570.1,MetalDRAFT_2295,3.2.1.45	JGI_MetalDRAFT_1052		O-glycosyl hydrolase	WP_005370275.1
Malb_1581	METAL_RS16090	2508549667	kb|g.2969.peg.1581	MetalDRAFT_1872	DNA-directed RNA polymerase beta subunit (EC 2.7.7.6)	334110873,IPR007641,0003899,IPR019462,IPR007642,IPR007645,IPR007644,0003677,IPR010243,MetalDRAFT_1872,ZP_08485147.1,IPR007120,IPR007121	JGI_MetalDRAFT_3320	rpoB	DNA-directed RNA polymerase subunit beta	WP_005373980.1
Malb_1582	METAL_RS03835	2508547128	kb|g.2969.peg.1582	MetalDRAFT_2589	GTP cyclohydrolase I (EC 3.5.4.16) type 1	334111595,MetalDRAFT_2589,IPR018234,3.5.4.16,ZP_08485864.1,IPR001474,IPR020602,0003934	JGI_MetalDRAFT_0780		GTP cyclohydrolase I FolE	WP_005369809.1
Malb_1583	METAL_RS04555	2508547277	kb|g.2969.peg.1583	MetalDRAFT_2242	helix-turn-helix domain protein	334111246,MetalDRAFT_2242,ZP_08485517.1,0043565,IPR001387	JGI_MetalDRAFT_0929		transcriptional regulator	WP_005370045.1
Malb_1584	METAL_RS15675	2508549580	kb|g.2969.peg.1584	MetalDRAFT_1787	Excinuclease ABC, C subunit-like	334110788,ZP_08485062.1,0004518,IPR000305,MetalDRAFT_1787	JGI_MetalDRAFT_3233		endonuclease	WP_005373830.1
Malb_1585	METAL_RS05225	2508547411	kb|g.2969.peg.1585	MetalDRAFT_2283	Carbon-nitrogen hydrolase	334111287,IPR003010,MetalDRAFT_2283,ZP_08485558.1,0005515	JGI_MetalDRAFT_1063		amidohydrolase	WP_005370291.1
Malb_1586	METAL_RS10115	2508548432	kb|g.2969.peg.1586	NA	hypothetical protein		JGI_MetalDRAFT_2085		hypothetical protein	WP_005372043.1
Malb_1587	METAL_RS03935	2508547148	kb|g.2969.peg.1587	MetalDRAFT_2568	hypothetical protein	334111574,MetalDRAFT_2568,ZP_08485843.1	JGI_MetalDRAFT_0800		hypothetical protein	WP_005369853.1
Malb_1588	METAL_RS17085	2508549870	kb|g.2969.peg.1588	MetalDRAFT_0182	Possible glutaminyl transferase clustered with tetrahydromethanopterin biosynthesis genes	334109177,MetalDRAFT_0182,IPR013651,IPR011761,IPR004666,ZP_08483457.1	JGI_MetalDRAFT_3523		alpha-L-glutamate ligase	WP_005374338.1
Malb_1589	METAL_RS12990	2508549029	kb|g.2969.peg.1589	MetalDRAFT_2110	Na+/H+ antiporter NhaD type	334111113,IPR004680,ZP_08485385.1,MetalDRAFT_2110,0015137	JGI_MetalDRAFT_2682		sodium:proton antiporter	WP_005372990.1
Malb_159	METAL_RS06580	2508547698	kb|g.2969.peg.159	MetalDRAFT_0985	Retron-type RNA-directed DNA polymerase (EC 2.7.7.49)	334109982,0003964,MetalDRAFT_0985,ZP_08484260.1,0003723,IPR000477	JGI_MetalDRAFT_1350		hypothetical protein	WP_051040351.1
Malb_1590	METAL_RS10360	2508548482	kb|g.2969.peg.1590	MetalDRAFT_1941	Microcystin dependent protein	334110943,ZP_08485216.1,MetalDRAFT_1941,IPR011083	JGI_MetalDRAFT_2135		microcystin-dependent protein	WP_005372122.1
Malb_1591	NA	NA	kb|g.2969.peg.1591	NA	hypothetical protein		NA	NA	NA	NA
Malb_1592	METAL_RS13350	2508549109	kb|g.2969.peg.1592	MetalDRAFT_2390	Transposase	334111395,IPR002559,0003677,0004803,ZP_08485665.1,MetalDRAFT_2390	JGI_MetalDRAFT_2762		transposase	WP_005373080.1
Malb_1593	METAL_RS10390	2508548488	kb|g.2969.peg.1593	MetalDRAFT_1936	Triosephosphate isomerase (EC 5.3.1.1)	334110938,MetalDRAFT_1936,5.3.1.1,IPR020861,0004807,IPR000652,ZP_08485211.1	JGI_MetalDRAFT_2141		triose-phosphate isomerase	WP_005372127.1
Malb_1594	METAL_RS12855	2508549003	kb|g.2969.peg.1594	NA	diguanylate cyclase/phosphodiesterase (GGDEF & EAL domains) with PAS/PAC sensor(s)		JGI_MetalDRAFT_2656		hypothetical protein	WP_031429403.1
Malb_1595	METAL_RS13070	2508549045	kb|g.2969.peg.1595	MetalDRAFT_2126	Cyanate hydratase (EC 4.2.1.104)	334111129,MetalDRAFT_2126,ZP_08485401.1	JGI_MetalDRAFT_2698		cyanate hydratase	pseudo=true
Malb_1596	METAL_RS15935	2508549634	kb|g.2969.peg.1596	MetalDRAFT_1841	LSU ribosomal protein L17p	334110842,ZP_08485116.1,0003735,MetalDRAFT_1841,IPR000456	JGI_MetalDRAFT_3287	rplQ	50S ribosomal protein L17	WP_005373916.1
Malb_1597	METAL_RS08375	2508548070	kb|g.2969.peg.1597	MetalDRAFT_2517	hypothetical protein	334111522,MetalDRAFT_2517,ZP_08485792.1	JGI_MetalDRAFT_1723		hypothetical protein	WP_040578310.1
Malb_1598	METAL_RS04525	2508547271	kb|g.2969.peg.1598	MetalDRAFT_2249	FIG097052: Sugar transporter	334111253,IPR011701,MetalDRAFT_2249,ZP_08485524.1	JGI_MetalDRAFT_0923		Na+/melibiose symporter-like transporter	WP_036304425.1
Malb_1599	METAL_RS03830	2508547127	kb|g.2969.peg.1599	MetalDRAFT_2590	Ferrochelatase, protoheme ferro-lyase (EC 4.99.1.1)	334111596,MetalDRAFT_2590,IPR019772,ZP_08485865.1,4.99.1.1,IPR001015,0004325	JGI_MetalDRAFT_0779	hemH	ferrochelatase	WP_005369807.1
Malb_16	METAL_RS16855	2508549824	kb|g.2969.peg.16	MetalDRAFT_0137	FolM Alternative dihydrofolate reductase 1	334109132,IPR002347,ZP_08483412.1,0016491,MetalDRAFT_0137,IPR002198	JGI_MetalDRAFT_3477		dehydrogenase of unknown specificity	WP_005374241.1
Malb_160	METAL_RS14190	2508549282	kb|g.2969.peg.160	MetalDRAFT_1327	Osmosensitive K+ channel histidine kinase KdpD (EC 2.7.3.-)	334110326,0000155,IPR004358,MetalDRAFT_1327,ZP_08484602.1,IPR003594,0005524,IPR005467,IPR003661	JGI_MetalDRAFT_2935		histidine kinase	WP_005373323.1
Malb_1600	METAL_RS10605	2508548530	kb|g.2969.peg.1600	MetalDRAFT_1892	Replicative DNA helicase (DnaB) (EC 3.6.4.12)	334110894,0003678,ZP_08485167.1,0005524,IPR003593,0003677,IPR007694,IPR007692,IPR007693,MetalDRAFT_1892	JGI_MetalDRAFT_2183		replicative DNA helicase	WP_005372190.1
Malb_1601	METAL_RS15760	2508549598	kb|g.2969.peg.1601	MetalDRAFT_1805	Possible lipase	334110806,ZP_08485080.1,MetalDRAFT_1805	JGI_MetalDRAFT_3251		lipase	WP_005373858.1
Malb_1602	METAL_RS05140	2508547395	kb|g.2969.peg.1602	MetalDRAFT_2300	COG2110, Macro domain, possibly ADP-ribose binding module	334111304,ZP_08485575.1,IPR002589,MetalDRAFT_2300	JGI_MetalDRAFT_1047		RNase III inhibitor	WP_005370269.1
Malb_1603	METAL_RS04835	2508547335	kb|g.2969.peg.1603	MetalDRAFT_2360	DNA recombination protein RmuC	334111364,MetalDRAFT_2360,ZP_08485635.1,IPR003798	JGI_MetalDRAFT_0987		hypothetical protein	WP_005370159.1
Malb_1604	METAL_RS03635	2508547087	kb|g.2969.peg.1604	MetalDRAFT_2628	Adenylosuccinate lyase (EC 4.3.2.2)	334111634,IPR020557,MetalDRAFT_2628,0004018,IPR000362,IPR004769,ZP_08485903.1,IPR013539	JGI_MetalDRAFT_0739		adenylosuccinate lyase	WP_005369726.1
Malb_1605	METAL_RS12980	2508549026	kb|g.2969.peg.1605	MetalDRAFT_2108	Type IV pilus biogenesis protein PilM	334111111,ZP_08485383.1,MetalDRAFT_2108,IPR005883	JGI_MetalDRAFT_2679		pilus assembly protein PilM	WP_005372987.1
Malb_1606	METAL_RS12715	2508548975	kb|g.2969.peg.1606	MetalDRAFT_2056	conserved hypothetical protein	334111059,ZP_08485331.1,MetalDRAFT_2056	JGI_MetalDRAFT_2628		polyketide cyclase / dehydrase and lipid transport	WP_031431958.1
Malb_1607	METAL_RS17465	2508549947	kb|g.2969.peg.1607	MetalDRAFT_0258	Methylthioribulose-1-phosphate dehydratase (EC 4.2.1.109)	334109253,IPR001303,IPR017714,MetalDRAFT_0258,ZP_08483533.1	JGI_MetalDRAFT_3600		methylthioribulose-1-phosphate dehydratase	WP_005374485.1
Malb_1608	METAL_RS15765	2508549599	kb|g.2969.peg.1608	MetalDRAFT_1806	FIG138315: Putative alpha helix protein	334110807,ZP_08485081.1,IPR006839,MetalDRAFT_1806	JGI_MetalDRAFT_3252		hypothetical protein	WP_005373860.1
Malb_1609	METAL_RS11440	2508548706	kb|g.2969.peg.1609	MetalDRAFT_2218	putative transposase	334111222,MetalDRAFT_2218,ZP_08485493.1	JGI_MetalDRAFT_2359		hypothetical protein	WP_005368392.1
Malb_161	METAL_RS05610	2508547486	kb|g.2969.peg.161	MetalDRAFT_1285	hypothetical protein	334110283,IPR018247,ZP_08484560.1,MetalDRAFT_1285,0004197,IPR011600	JGI_MetalDRAFT_1138		hypothetical protein	WP_040578292.1
Malb_1610	METAL_RS10985	2508548610	kb|g.2969.peg.1610	MetalDRAFT_2166	Murein endopeptidase	334111169,0004252,ZP_08485441.1,IPR005073,MetalDRAFT_2166	JGI_MetalDRAFT_2263		penicillin-insensitive murein endopeptidase	WP_005372312.1
Malb_1611	METAL_RS19955	2508548478	kb|g.2969.peg.1611	MetalDRAFT_1944	Type I secretion target repeat protein	334110946,IPR001343,ZP_08485219.1,IPR018512,MetalDRAFT_1944,IPR018511	JGI_MetalDRAFT_2131		putative calcium-binding protein	WP_005372112.1
Malb_1612	METAL_RS04530	2508547272	kb|g.2969.peg.1612	MetalDRAFT_2248	hypothetical protein	334111252,ZP_08485523.1,0003700,0003677,IPR011663,0030528,MetalDRAFT_2248,IPR000524	JGI_MetalDRAFT_0924		GntR family transcriptional regulator	WP_005370037.1
Malb_1613	METAL_RS12785	2508548989	kb|g.2969.peg.1613	MetalDRAFT_2070	Adenylate kinase (EC 2.7.4.3)	334111073,IPR006259,IPR000850,0005524,0019201,IPR007862,MetalDRAFT_2070,ZP_08485345.1	JGI_MetalDRAFT_2642		adenylate kinase	WP_005372926.1
Malb_1614	METAL_RS08450	2508548085	kb|g.2969.peg.1614	MetalDRAFT_2503	Flagellar biosynthesis protein FliO	334111508,MetalDRAFT_2503,ZP_08485778.1	JGI_MetalDRAFT_1738		flagellar biosynthetic protein FliO	WP_005371408.1
Malb_1615	METAL_RS15885	2508549623	kb|g.2969.peg.1615	MetalDRAFT_1831	cytochrome p460, putative	334110832,MetalDRAFT_1831,ZP_08485106.1	JGI_MetalDRAFT_3276		cytochrome P460	WP_005373899.1
Malb_1616	METAL_RS12675	2508548967	kb|g.2969.peg.1616	MetalDRAFT_2049	hypothetical protein	334111052,MetalDRAFT_2049,IPR007460,ZP_08485324.1	JGI_MetalDRAFT_2620		hypothetical protein	WP_005372894.1
Malb_1617	METAL_RS13220	2508549080	kb|g.2969.peg.1617	MetalDRAFT_2417	FIG00932687: hypothetical protein	334111422,MetalDRAFT_2417,ZP_08485692.1	JGI_MetalDRAFT_2733		hypothetical protein	WP_005373049.1
Malb_1618	METAL_RS10305	2508548471	kb|g.2969.peg.1618	MetalDRAFT_1951	FIG01182375: hypothetical protein	334110953,ZP_08485226.1,MetalDRAFT_1951	JGI_MetalDRAFT_2124		aminoglycoside phosphotransferase	WP_005372097.1
Malb_1619	METAL_RS15950	2508549637	kb|g.2969.peg.1619	NA	hypothetical protein		JGI_MetalDRAFT_3290		30S ribosomal protein S11	WP_005373919.1
Malb_162	METAL_RS16760	2508549805	kb|g.2969.peg.162	MetalDRAFT_0118	Pterin-4-alpha-carbinolamine dehydratase (EC 4.2.1.96)	334109113,0008124,ZP_08483393.1,MetalDRAFT_0118,IPR001533	JGI_MetalDRAFT_3458		pterin dehydratase	WP_005374200.1
Malb_1620	METAL_RS03610	2508547082	kb|g.2969.peg.1620	MetalDRAFT_2633	tRNA-specific adenosine-34 deaminase (EC 3.5.4.-)	334111639,MetalDRAFT_2633,0016787,IPR002125,ZP_08485908.1,0008270,IPR016192	JGI_MetalDRAFT_0734		tRNA-specific adenosine deaminase	WP_005369716.1
Malb_1621	METAL_RS16235	2508549697	kb|g.2969.peg.1621	MetalDRAFT_0018	ATP-dependent protease La (EC 3.4.21.53) Type II	334109013,ZP_08483293.1,MetalDRAFT_0018,IPR001984	JGI_MetalDRAFT_3350		ATP-dependent protease	WP_005374043.1
Malb_1622	METAL_RS03680	2508547096	kb|g.2969.peg.1622	MetalDRAFT_2620	Arginine-tRNA-protein transferase (EC 2.3.2.8)	334111626,MetalDRAFT_2620,IPR007472,IPR007471,ZP_08485895.1,0004057,IPR017138	JGI_MetalDRAFT_0748		arginyltransferase	WP_005369750.1
Malb_1623	METAL_RS10420	2508548494	kb|g.2969.peg.1623	MetalDRAFT_1930	Carbamoyl-phosphate synthase large chain (EC 6.3.5.5)	334110932,IPR006275,MetalDRAFT_1930,IPR011607,IPR011761,0004086,ZP_08485205.1,IPR005481,IPR005480,IPR005483,IPR005479	JGI_MetalDRAFT_2147	carB	carbamoyl phosphate synthase large subunit	WP_005372134.1
Malb_1624	METAL_RS08625	2508548124	kb|g.2969.peg.1624	NA	hypothetical protein		JGI_MetalDRAFT_1777		diguanylate cyclase response regulator	WP_005371474.1
Malb_1625	METAL_RS16005	2508549649	kb|g.2969.peg.1625	MetalDRAFT_1855	LSU ribosomal protein L24p (L26e)	334110856,IPR005824,0003735,MetalDRAFT_1855,IPR003256,ZP_08485130.1	JGI_MetalDRAFT_3302	rplX	50S ribosomal protein L24	WP_005373946.1
Malb_1626	NA	NA	kb|g.2969.peg.1626	NA	hypothetical protein		NA	NA	NA	NA
Malb_1627	METAL_RS08640	2508548127	kb|g.2969.peg.1627	MetalDRAFT_2463	Flagellar basal-body rod protein FlgB	334111468,ZP_08485738.1,IPR006300,MetalDRAFT_2463,IPR001444	JGI_MetalDRAFT_1780	flgB	flagellar basal-body rod protein FlgB	WP_005371491.1
Malb_1628	METAL_RS17285	2508549910	kb|g.2969.peg.1628	MetalDRAFT_0222	OsmC/Ohr family protein	334109217,MetalDRAFT_0222,ZP_08483497.1,IPR003718	JGI_MetalDRAFT_3563		peroxiredoxin	WP_005374412.1
Malb_1629	METAL_RS10255	2508548461	kb|g.2969.peg.1629	MetalDRAFT_1960	hypothetical protein	334110962,ZP_08485235.1,MetalDRAFT_1960	JGI_MetalDRAFT_2114		hypothetical protein	WP_005372076.1
Malb_163	METAL_RS15445	2508549531	kb|g.2969.peg.163	MetalDRAFT_1739	Ribonucleotide reductase of class Ia (aerobic), beta subunit (EC 1.17.4.1)	334110740,1.17.4.1,ZP_08485014.1,MetalDRAFT_1739,IPR000358	JGI_MetalDRAFT_3184		ribonucleotide reductase	WP_051040501.1
Malb_1630	METAL_RS03950	2508547151	kb|g.2969.peg.1630	NA	hypothetical protein		JGI_MetalDRAFT_0803		hypothetical protein	WP_005369860.1
Malb_1631	METAL_RS08300	2508548052	kb|g.2969.peg.1631	MetalDRAFT_2535	Phosphoglycerate kinase (EC 2.7.2.3)	334111540,IPR001576,MetalDRAFT_2535,IPR015911,2.7.2.3,ZP_08485810.1	JGI_MetalDRAFT_1705		phosphoglycerate kinase	WP_005371357.1
Malb_1632	METAL_RS08465	2508548088	kb|g.2969.peg.1632	MetalDRAFT_2500	Flagellar biosynthesis protein FliR	334111505,MetalDRAFT_2500,ZP_08485775.1,IPR006303,IPR002010	JGI_MetalDRAFT_1741		flagellar biosynthetic protein FliR	WP_005371412.1
Malb_1633	METAL_RS19915	2508548115	kb|g.2969.peg.1633	MetalDRAFT_2473	hypothetical protein	334111478,MetalDRAFT_2473,ZP_08485748.1,IPR021136	JGI_MetalDRAFT_1768		hypothetical protein	WP_051040363.1
Malb_1634	METAL_RS13205	2508549076	kb|g.2969.peg.1634	MetalDRAFT_2420	Ferric siderophore transport system, periplasmic binding protein TonB	334111425,IPR006260,0008565,MetalDRAFT_2420,ZP_08485695.1,IPR003538	JGI_MetalDRAFT_2729		TonB family protein	WP_005373045.1
Malb_1635	NA	2508549622	kb|g.2969.peg.1635	MetalDRAFT_1830	hypothetical protein	334110831,ZP_08485105.1,MetalDRAFT_1830	JGI_MetalDRAFT_3275	NA	NA	NA
Malb_1636	METAL_RS03765	2508547114	kb|g.2969.peg.1636	MetalDRAFT_2603	Membrane-bound lytic murein transglycosylase B precursor (EC 3.2.1.-)	334111609,MetalDRAFT_2603,ZP_08485878.1,IPR011757	JGI_MetalDRAFT_0766		lytic murein transglycosylase B	WP_005369776.1
Malb_1637	METAL_RS05220	2508547410	kb|g.2969.peg.1637	MetalDRAFT_2284	COG0739: Membrane proteins related to metalloendopeptidases	334111288,MetalDRAFT_2284,ZP_08485559.1,IPR016047	JGI_MetalDRAFT_1062		hypothetical protein	WP_031431112.1
Malb_1638	METAL_RS10080	2508548424	kb|g.2969.peg.1638	NA	hypothetical protein		JGI_MetalDRAFT_2077		hypothetical protein	WP_005372030.1
Malb_1639	METAL_RS12815	2508548994	kb|g.2969.peg.1639	MetalDRAFT_2076	5-nucleotidase SurE (EC 3.1.3.5)	334111079,0016787,ZP_08485351.1,IPR002828,MetalDRAFT_2076	JGI_MetalDRAFT_2647		5&apos;/3&apos;-nucleotidase SurE	WP_005372934.1
Malb_164	METAL_RS07655	2508549486	kb|g.2969.peg.164	NA	Transposase		JGI_MetalDRAFT_3139		transposase	WP_005371143.1
Malb_1640	METAL_RS08290	2508548050	kb|g.2969.peg.1640	MetalDRAFT_2537	GTP pyrophosphokinase (EC 2.7.6.5), (p)ppGpp synthetase II / Guanosine-3',5'-bis(diphosphate) 3'-pyrophosphohydrolase (EC 3.1.7.2)	334111542,IPR004095,IPR002912,ZP_08485812.1,IPR003607,IPR007685,MetalDRAFT_2537,IPR004811,IPR006674,2.7.6.5	JGI_MetalDRAFT_1703		bifunctional (p)ppGpp synthetase II/ guanosine-3&apos;:5&apos;-bis pyrophosphate 3&apos;-pyrophosphohydrolase	WP_005371351.1
Malb_1641	METAL_RS05025	2508547373	kb|g.2969.peg.1641	MetalDRAFT_2322	hypothetical protein	334111326,ZP_08485597.1,MetalDRAFT_2322	JGI_MetalDRAFT_1025		DUF2281 domain-containing protein	WP_005370234.1
Malb_1642	METAL_RS04600	2508547288	kb|g.2969.peg.1642	MetalDRAFT_2233	hypothetical protein	334111237,MetalDRAFT_2233,ZP_08485508.1	JGI_MetalDRAFT_0940		hypothetical protein	WP_005370067.1
Malb_1643	METAL_RS16255	2508549701	kb|g.2969.peg.1643	MetalDRAFT_0022	Arginyl-tRNA synthetase (EC 6.1.1.19)	334109017,IPR001278,ZP_08483297.1,0005524,IPR005148,6.1.1.19,IPR001412,IPR008909,IPR015945,0004814,MetalDRAFT_0022	JGI_MetalDRAFT_3354	argS	arginine--tRNA ligase	WP_005374051.1
Malb_1644	METAL_RS08405	2508548076	kb|g.2969.peg.1644	MetalDRAFT_2512	Flagellin protein FlaG	334111517,ZP_08485787.1,IPR005186,MetalDRAFT_2512	JGI_MetalDRAFT_1729		flagellar protein FlaG	WP_005371395.1
Malb_1645	NA	2508549063	kb|g.2969.peg.1645	NA	hypothetical protein		JGI_MetalDRAFT_2716	NA	NA	NA
Malb_1646	METAL_RS16040	2508549657	kb|g.2969.peg.1646	MetalDRAFT_1862	LSU ribosomal protein L2p (L8e)	334110863,0016740,IPR005880,0003735,ZP_08485137.1,0003723,MetalDRAFT_1862,IPR002171	JGI_MetalDRAFT_3310		50S ribosomal protein L2	WP_005373959.1
Malb_1647	METAL_RS08710	2508548141	kb|g.2969.peg.1647	MetalDRAFT_2449	COGs COG0500	334111454,ZP_08485724.1,MetalDRAFT_2449	JGI_MetalDRAFT_1794		hypothetical protein	WP_005371513.1
Malb_1648	METAL_RS10530	2508548514	kb|g.2969.peg.1648	MetalDRAFT_1909	hypothetical protein	334110911,MetalDRAFT_1909,ZP_08485184.1	JGI_MetalDRAFT_2167		hypothetical protein	WP_005372163.1
Malb_1649	METAL_RS03715	2508547104	kb|g.2969.peg.1649	MetalDRAFT_2613	UPF0182 protein AF1421	334111619,ZP_08485888.1,IPR005372,MetalDRAFT_2613	JGI_MetalDRAFT_0756		hypothetical protein	WP_005369762.1
Malb_165	METAL_RS05815	2508547529	kb|g.2969.peg.165	MetalDRAFT_1246	Iron-sulfur cluster assembly ATPase protein SufC	334110244,IPR017871,ZP_08484521.1,0005524,IPR010230,MetalDRAFT_1246,IPR003593,IPR003439	JGI_MetalDRAFT_1181	sufC	ABC transporter ATP-binding protein	WP_005370514.1
Malb_1650	METAL_RS09865	2508548379	kb|g.2969.peg.1650	MetalDRAFT_2039	Sulfur oxidation protein SoxY	334111041,MetalDRAFT_2039,IPR006311,IPR016568,IPR017909,ZP_08485314.1	JGI_MetalDRAFT_2032		thiosulfate oxidation carrier protein SoxY	WP_005371945.1
Malb_1651	METAL_RS16120	2508549673	kb|g.2969.peg.1651	MetalDRAFT_1878	Preprotein translocase subunit SecE (TC 3.A.5.1.1)	334110879,0015450,ZP_08485153.1,IPR005807,MetalDRAFT_1878,IPR001901	JGI_MetalDRAFT_3326		preprotein translocase subunit SecE	WP_005373999.1
Malb_1652	METAL_RS12885	2508549008	kb|g.2969.peg.1652	MetalDRAFT_2088	hypothetical protein	334111091,ZP_08485363.1,MetalDRAFT_2088	JGI_MetalDRAFT_2661		alpha/beta hydrolase	pseudo=true
Malb_1653	METAL_RS15795	2508549605	kb|g.2969.peg.1653	MetalDRAFT_1812	Zinc transporter, ZIP family	334110813,IPR003689,0046873,MetalDRAFT_1812,ZP_08485087.1	JGI_MetalDRAFT_3258		ZIP family metal transporter	WP_005373871.1
Malb_1654	METAL_RS17470	2508549948	kb|g.2969.peg.1654	MetalDRAFT_0259	Probable Co/Zn/Cd efflux system membrane fusion protein	334109254,0008565,IPR006143,MetalDRAFT_0259,ZP_08483534.1	JGI_MetalDRAFT_3601		RND transporter	WP_005374487.1
Malb_1655	METAL_RS08330	2508548059	kb|g.2969.peg.1655	MetalDRAFT_2528	Ca ion P-type ATPase	334111533,IPR005834,IPR008250,0005524,IPR004014,IPR006068,IPR018303,IPR000695,ZP_08485803.1,IPR001757,MetalDRAFT_2528	JGI_MetalDRAFT_1712		carbonate dehydratase	WP_005371371.1
Malb_1656	METAL_RS12780	2508548988	kb|g.2969.peg.1656	MetalDRAFT_2069	3-isopropylmalate dehydratase large subunit (EC 4.2.1.33)	334111072,IPR001030,ZP_08485344.1,IPR004430,IPR018136,MetalDRAFT_2069,0003861	JGI_MetalDRAFT_2641		3-isopropylmalate dehydratase large subunit	WP_005372925.1
Malb_1657	METAL_RS08590	2508548114	kb|g.2969.peg.1657	MetalDRAFT_2474	Flagellar protein FliJ	334111479,IPR012823,0003774,MetalDRAFT_2474,ZP_08485749.1	JGI_MetalDRAFT_1767		flagellar export protein FliJ	WP_005371459.1
Malb_1658	METAL_RS09855	2508548377	kb|g.2969.peg.1658	MetalDRAFT_2041	sulfur oxidation protein SoxA	334111043,MetalDRAFT_2041,ZP_08485316.1	JGI_MetalDRAFT_2030		sulfur oxidation c-type cytochrome SoxA	WP_005371941.1
Malb_1659	METAL_RS09915	2508548389	kb|g.2969.peg.1659	MetalDRAFT_2028	Acetyl-CoA synthetase (ADP-forming) alpha and beta chains, putative	334111030,IPR000182,ZP_08485303.1,IPR003781,MetalDRAFT_2028,IPR011761,0008080	JGI_MetalDRAFT_2042		acetyl-CoA synthetase	WP_005371968.1
Malb_166	METAL_RS06045	2508547577	kb|g.2969.peg.166	MetalDRAFT_1197	Methyl-accepting chemotaxis protein	334110195,ZP_08484472.1,MetalDRAFT_1197,IPR002545,0004871	JGI_MetalDRAFT_1229		chemotaxis protein CheW	WP_005370598.1
Malb_1660	NA	NA	kb|g.2969.peg.1660	NA	hypothetical protein		NA	NA	NA	NA
Malb_1661	METAL_RS10250	2508548460	kb|g.2969.peg.1661	MetalDRAFT_1961	hypothetical protein	334110963,ZP_08485236.1,MetalDRAFT_1961	JGI_MetalDRAFT_2113		hypothetical protein	WP_005372075.1
Malb_1662	METAL_RS11160	2508548646	kb|g.2969.peg.1662	MetalDRAFT_2204	CRISPR repeat RNA endoribonuclease Cas6	334111207,ZP_08485479.1,MetalDRAFT_2204	JGI_MetalDRAFT_2299		hypothetical protein	WP_005372383.1
Malb_1663	METAL_RS11175	2508548649	kb|g.2969.peg.1663	MetalDRAFT_2207	Membrane fusion protein of RND family multidrug efflux pump	334111210,MetalDRAFT_2207,IPR006143,ZP_08485482.1,0008565	JGI_MetalDRAFT_2302		RND family efflux transporter MFP subunit	WP_005372389.1
Malb_1664	METAL_RS16045	2508549658	kb|g.2969.peg.1664	MetalDRAFT_1863	LSU ribosomal protein L23p (L23Ae)	334110864,ZP_08485138.1,IPR013025,0003735,MetalDRAFT_1863	JGI_MetalDRAFT_3311		50S ribosomal protein L23	WP_005373961.1
Malb_1665	METAL_RS05195	2508547405	kb|g.2969.peg.1665	MetalDRAFT_2290	Sugar kinase	334111294,IPR011611,MetalDRAFT_2290,ZP_08485565.1,2.7.1.20	JGI_MetalDRAFT_1057		sugar kinase	WP_005370283.1
Malb_1666	METAL_RS15880	2508549622	kb|g.2969.peg.1666	MetalDRAFT_1829	Permeases of the major facilitator superfamily	334110830,IPR011701,ZP_08485104.1,MetalDRAFT_1829	JGI_MetalDRAFT_3275		MFS transporter	WP_031429795.1
Malb_1667	METAL_RS15860	2508549618	kb|g.2969.peg.1667	MetalDRAFT_1825	Phosphate transport ATP-binding protein PstB (TC 3.A.1.7.1)	334110826,IPR017871,IPR015850,IPR003593,IPR005670,IPR003439,ZP_08485100.1,MetalDRAFT_1825,0015114,0005315	JGI_MetalDRAFT_3271		phosphate ABC transporter ATP-binding protein	WP_005373893.1
Malb_1668	METAL_RS17525	2508549958	kb|g.2969.peg.1668	MetalDRAFT_2437	Mobile element protein	334111442,MetalDRAFT_2437,IPR002559,0003677,0004803,ZP_08485712.1	JGI_MetalDRAFT_3611		transposase	WP_005369238.1
Malb_1669	METAL_RS09850	2508548376	kb|g.2969.peg.1669	MetalDRAFT_2042	Molybdopterin biosynthesis protein MoeA	334111044,MetalDRAFT_2042,IPR008284,IPR020817,IPR001453,ZP_08485317.1,IPR005111,IPR005110	JGI_MetalDRAFT_2029		molybdopterin molybdenumtransferase MoeA	WP_005371939.1
Malb_167	METAL_RS09305	2508548265	kb|g.2969.peg.167	MetalDRAFT_1104	Probable dTDP-4-dehydrorhamnose reductase (EC 1.1.1.133)	334110102,ZP_08484379.1,0050662,MetalDRAFT_1104,IPR001509,0003824	JGI_MetalDRAFT_1918		NAD(P)-dependent oxidoreductase	WP_005371730.1
Malb_1670	METAL_RS15995	2508549647	kb|g.2969.peg.1670	MetalDRAFT_1853	SSU ribosomal protein S14p (S29e) @ SSU ribosomal protein S14p (S29e), zinc-independent	334110854,MetalDRAFT_1853,ZP_08485128.1,IPR001209,0003735,IPR018271	JGI_MetalDRAFT_3300		30S ribosomal protein S14	WP_005373943.1
Malb_1671	NA	NA	kb|g.2969.peg.1671	NA	hypothetical protein		NA	NA	NA	NA
Malb_1672	METAL_RS12820	2508548995	kb|g.2969.peg.1672	MetalDRAFT_2077	Smr domain protein	334111080,IPR002625,MetalDRAFT_2077,ZP_08485352.1	JGI_MetalDRAFT_2648		DNA mismatch repair protein MutS	WP_005372935.1
Malb_1673	METAL_RS05320	2508547430	kb|g.2969.peg.1673	MetalDRAFT_2264	Lysine decarboxylase family	334111268,IPR005269,MetalDRAFT_2264,ZP_08485539.1	JGI_MetalDRAFT_1082		Rossman fold protein: TIGR00730 family	WP_005370339.1
Malb_1674	METAL_RS11165	2508548647	kb|g.2969.peg.1674	MetalDRAFT_2205	4'-phosphopantetheinyl transferase (EC 2.7.8.-)	334111208,MetalDRAFT_2205,IPR008278,ZP_08485480.1,0000287,0008897	JGI_MetalDRAFT_2300		4&apos;-phosphopantetheinyl transferase	WP_005372385.1
Malb_1675	METAL_RS08390	2508548073	kb|g.2969.peg.1675	MetalDRAFT_2514	flagellar basal body-associated protein FliL	334111519,MetalDRAFT_2514,IPR005503,ZP_08485789.1	JGI_MetalDRAFT_1726		flagellar basal body protein FliL	WP_005371393.1
Malb_1676	METAL_RS19945	2508548415	kb|g.2969.peg.1676	MetalDRAFT_2003	hypothetical protein	334111005,ZP_08485278.1,MetalDRAFT_2003	JGI_MetalDRAFT_2068		hypothetical protein	WP_005372015.1
Malb_1677	METAL_RS04570	2508547282	kb|g.2969.peg.1677	MetalDRAFT_2239	S1 RNA binding domain	334111243,IPR014464,MetalDRAFT_2239,ZP_08485514.1	JGI_MetalDRAFT_0934		GntR family transcriptional regulator	WP_005370053.1
Malb_1678	METAL_RS05075	2508547382	kb|g.2969.peg.1678	MetalDRAFT_2313	Cell division inhibitor	334111317,0050662,MetalDRAFT_2313,IPR001509,0003824,IPR010099,IPR013549,ZP_08485588.1	JGI_MetalDRAFT_1034		epimerase	WP_005370251.1
Malb_1679	METAL_RS10320	2508548474	kb|g.2969.peg.1679	MetalDRAFT_1948	Cytochrome c oxidase (B(O/a)3-type) chain I (EC 1.9.3.1)	334110950,0005506,0009055,0020037,IPR000883,MetalDRAFT_1948,ZP_08485223.1	JGI_MetalDRAFT_2127		cytochrome c oxidase subunit I	WP_005372105.1
Malb_168	METAL_RS02785	2508546912	kb|g.2969.peg.168	MetalDRAFT_1598	hypothetical protein	334110598,0017111,IPR003593,ZP_08484873.1,0000166,MetalDRAFT_1598	JGI_MetalDRAFT_0564		ATPase AAA	WP_005369411.1
Malb_1680	METAL_RS10355	2508548481	kb|g.2969.peg.1680	MetalDRAFT_1942	Microcystin dependent protein	334110944,ZP_08485217.1,MetalDRAFT_1942,IPR011083	JGI_MetalDRAFT_2134		microcystin-dependent protein	WP_005372119.1
Malb_1681	METAL_RS03580	2508547076	kb|g.2969.peg.1681	MetalDRAFT_2639	Transcriptional regulator, TetR family	334111645,0003700,ZP_08485914.1,IPR001647,MetalDRAFT_2639	JGI_MetalDRAFT_0728		TetR family transcriptional regulator	WP_005369702.1
Malb_1682	METAL_RS08525	2508548100	kb|g.2969.peg.1682	MetalDRAFT_2488	hypothetical protein	334111493,MetalDRAFT_2488,ZP_08485763.1,IPR002645	JGI_MetalDRAFT_1753		NTP binding protein (contains STAS domain)	WP_005371432.1
Malb_1683	NA	NA	kb|g.2969.peg.1683	NA	hypothetical protein		NA	NA	NA	NA
Malb_1684	METAL_RS04965	2508547361	kb|g.2969.peg.1684	MetalDRAFT_2334	NAD(P) transhydrogenase subunit beta (EC 1.6.1.2)	334111338,IPR004003,ZP_08485609.1,1.6.1.2,MetalDRAFT_2334,IPR012136	JGI_MetalDRAFT_1013	pntB	pyridine nucleotide transhydrogenase	WP_005370212.1
Malb_1685	NA	NA	kb|g.2969.peg.1685	NA	hypothetical protein		NA	NA	NA	NA
Malb_1686	METAL_RS03865	2508547134	kb|g.2969.peg.1686	MetalDRAFT_2583	probable ATPase	334111589,MetalDRAFT_2583,ZP_08485858.1	JGI_MetalDRAFT_0786		DUF4143 domain-containing protein	WP_051040306.1
Malb_1687	METAL_RS10960	2508548605	kb|g.2969.peg.1687	MetalDRAFT_2161	Tellurium resistance protein TerD	334111164,IPR003325,MetalDRAFT_2161,ZP_08485436.1	JGI_MetalDRAFT_2258		tellurium resistance protein TerZ	WP_005372307.1
Malb_1688	METAL_RS08280	2508548048	kb|g.2969.peg.1688	MetalDRAFT_2539	ATP-dependent DNA helicase RecG (EC 3.6.1.-)	334111544,IPR011545,IPR004365,IPR001650,IPR014021,IPR004609,IPR014001,0004003,ZP_08485814.1,MetalDRAFT_2539	JGI_MetalDRAFT_1701		ATP-dependent DNA helicase RecG	WP_005371347.1
Malb_1689	METAL_RS10855	2508548583	kb|g.2969.peg.1689	MetalDRAFT_2140	CRISPR-associated protein Cas1	334111143,IPR002729,MetalDRAFT_2140,ZP_08485415.1	JGI_MetalDRAFT_2236		CRISPR-associated endonuclease Cas1	WP_005372282.1
Malb_169	METAL_RS05700	2508547506	kb|g.2969.peg.169	MetalDRAFT_1269	Ni,Fe-hydrogenase maturation factor; HoxW	334110267,MetalDRAFT_1269,IPR000671,0008233,0008047,ZP_08484544.1	JGI_MetalDRAFT_1158		Ni/Fe hydrogenase	WP_005370475.1
Malb_1690	METAL_RS15895	2508549625	kb|g.2969.peg.1690	MetalDRAFT_1833	Malto-oligosyltrehalose trehalohydrolase (EC 3.2.1.141)	334110834,ZP_08485108.1,IPR004193,IPR006589,0015114,IPR006047,IPR012768,MetalDRAFT_1833	JGI_MetalDRAFT_3278		1:4-alpha-glucan-branching protein	WP_005373902.1
Malb_1691	METAL_RS08340	2508548061	kb|g.2969.peg.1691	MetalDRAFT_2526	hypothetical protein	334111531,MetalDRAFT_2526,IPR018643,ZP_08485801.1	JGI_MetalDRAFT_1714		hypothetical protein	WP_051040480.1
Malb_1692	METAL_RS05260	2508547418	kb|g.2969.peg.1692	MetalDRAFT_2276	Methylene tetrahydromethanopterin dehydrogenase (EC 1.5.99.9)	334111280,ZP_08485551.1,IPR015259,MetalDRAFT_2276,1.5.1.5	JGI_MetalDRAFT_1070		methylenetetrahydromethanopterin dehydrogenase	WP_005370304.1
Malb_1693	METAL_RS09995	2508548405	kb|g.2969.peg.1693	MetalDRAFT_2012	FIG00675707: hypothetical protein	334111014,0008233,IPR007484,ZP_08485287.1,MetalDRAFT_2012	JGI_MetalDRAFT_2058		putative aminopeptidase	WP_005372001.1
Malb_1694	METAL_RS03840	2508547129	kb|g.2969.peg.1694	MetalDRAFT_2588	tRNA dihydrouridine synthase A	334111594,IPR001269,MetalDRAFT_2588,0050660,0016491,IPR004653,IPR018517,ZP_08485863.1	JGI_MetalDRAFT_0781		tRNA dihydrouridine synthase DusA	WP_051040298.1
Malb_1695	METAL_RS09950	2508548396	kb|g.2969.peg.1695	MetalDRAFT_2021	Transposase	334111023,IPR002686,MetalDRAFT_2021,0003677,0004803,ZP_08485296.1	JGI_MetalDRAFT_2049		transposase	WP_005371989.1
Malb_1696	METAL_RS12885	2508549008	kb|g.2969.peg.1696	MetalDRAFT_2089	hypothetical protein	334111092,ZP_08485364.1,MetalDRAFT_2089	JGI_MetalDRAFT_2661		alpha/beta hydrolase	pseudo=true
Malb_1697	METAL_RS05285	2508547423	kb|g.2969.peg.1697	MetalDRAFT_2271	SSU ribosomal protein S6p	334111275,0019843,ZP_08485546.1,0003735,IPR000529,IPR020815,IPR020814,MetalDRAFT_2271	JGI_MetalDRAFT_1075		30S ribosomal protein S6	WP_005370321.1
Malb_1698	METAL_RS17370	2508549927	kb|g.2969.peg.1698	MetalDRAFT_0239	diguanylate cyclase/phosphodiesterase (GGDEF & EAL domains) with PAS/PAC sensor(s)	334109234,0000156,MetalDRAFT_0239,IPR001789,ZP_08483514.1,IPR001633	JGI_MetalDRAFT_3580		diguanylate phosphodiesterase	WP_005374452.1
Malb_1699	METAL_RS10645	2508548537	kb|g.2969.peg.1699	MetalDRAFT_1885	hypothetical protein	334110887,IPR010780,MetalDRAFT_1885,ZP_08485160.1	JGI_MetalDRAFT_2190		periplasmic lipoprotein	WP_005372203.1
Malb_17	METAL_RS09445	2508548293	kb|g.2969.peg.17	MetalDRAFT_1076	RND efflux system, outer membrane lipoprotein, NodT family	334110074,0005215,IPR003423,0008289,MetalDRAFT_1076,ZP_08484351.1,IPR010131	JGI_MetalDRAFT_1946		RND transporter	WP_005371774.1
Malb_170	METAL_RS06775	NA	kb|g.2969.peg.170	NA	hypothetical protein		NA		hypothetical protein	WP_031431347.1
Malb_1700	METAL_RS04920	2508547352	kb|g.2969.peg.1700	MetalDRAFT_2343	hypothetical protein	334111347,MetalDRAFT_2343,ZP_08485618.1	JGI_MetalDRAFT_1004		hypothetical protein	WP_005370194.1
Malb_1701	METAL_RS09945	2508548395	kb|g.2969.peg.1701	MetalDRAFT_2022	Heat-inducible transcription repressor HrcA	334111024,IPR002571,MetalDRAFT_2022,0003677,IPR021153,ZP_08485297.1	JGI_MetalDRAFT_2048		heat-inducible transcriptional repressor HrcA	WP_005371987.1
Malb_1702	METAL_RS12655	2508548963	kb|g.2969.peg.1702	MetalDRAFT_2046	Mobile element protein	334111049,ZP_08485321.1,MetalDRAFT_2046	JGI_MetalDRAFT_2616		transposase	WP_005371083.1
Malb_1703	METAL_RS08285	2508548049	kb|g.2969.peg.1703	MetalDRAFT_2538	Bona fide RidA/YjgF/TdcF/RutC subgroup	334111543,IPR006056,IPR019897,ZP_08485813.1,MetalDRAFT_2538,IPR006175	JGI_MetalDRAFT_1702		reactive intermediate/imine deaminase	WP_005371349.1
Malb_1704	METAL_RS05170	2508547400	kb|g.2969.peg.1704	NA	hypothetical protein		JGI_MetalDRAFT_1052		O-glycosyl hydrolase	WP_005370275.1
Malb_1705	METAL_RS03530	2508547066	kb|g.2969.peg.1705	MetalDRAFT_2649	Fic domain protein, Pden_3305 type	334111655,IPR003812,ZP_08485924.1,MetalDRAFT_2649	JGI_MetalDRAFT_0718		hypothetical protein	WP_051040294.1
Malb_1706	NA	2508549937	kb|g.2969.peg.1706	MetalDRAFT_0248	hypothetical protein	334109243,MetalDRAFT_0248,ZP_08483523.1	JGI_MetalDRAFT_3590	NA	NA	NA
Malb_1707	METAL_RS10885	2508548592	kb|g.2969.peg.1707	MetalDRAFT_2148	RND efflux system, outer membrane lipoprotein, NodT family	334111151,0005215,IPR003423,MetalDRAFT_2148,0008289,ZP_08485423.1,IPR010131	JGI_MetalDRAFT_2245		RND transporter	WP_005372288.1
Malb_1708	METAL_RS13250	2508549086	kb|g.2969.peg.1708	MetalDRAFT_2410	transcription activator, effector binding	334111415,IPR010499,MetalDRAFT_2410,ZP_08485685.1	JGI_MetalDRAFT_2739		AraC family transcriptional regulator	WP_005373058.1
Malb_1709	METAL_RS13180	2508549072	kb|g.2969.peg.1709	MetalDRAFT_2425	transposase IS3/IS911 family protein	334111430,ZP_08485700.1,MetalDRAFT_2425	JGI_MetalDRAFT_2725		hypothetical protein	pseudo=true
Malb_171	METAL_RS14045	2508549250	kb|g.2969.peg.171	NA	putative integrase		JGI_MetalDRAFT_2903		recombinase XerD	pseudo=true
Malb_1710	METAL_RS17200	2508549893	kb|g.2969.peg.1710	NA	hypothetical protein		JGI_MetalDRAFT_3546		hypothetical protein	WP_005374375.1
Malb_1711	METAL_RS12690	2508548970	kb|g.2969.peg.1711	MetalDRAFT_2052	probable dehydrogenase/reductase	334111055,MetalDRAFT_2052,IPR002198,ZP_08485327.1,0016491	JGI_MetalDRAFT_2623		short-chain dehydrogenase	WP_005372900.1
Malb_1712	METAL_RS09890	2508548384	kb|g.2969.peg.1712	MetalDRAFT_2034	Butyryl-CoA dehydrogenase (EC 1.3.8.1)	334111036,IPR006092,IPR006090,MetalDRAFT_2034,IPR015396,0003995,ZP_08485309.1	JGI_MetalDRAFT_2037	fadE	acyl-CoA dehydrogenase	pseudo=true
Malb_1713	METAL_RS15715	2508549589	kb|g.2969.peg.1713	MetalDRAFT_1796	Multi-sensor Hybrid Histidine Kinase	334110797,0000155,IPR004358,0000156,0005524,IPR003594,IPR005467,IPR001789,IPR007895,IPR003661,ZP_08485071.1,MetalDRAFT_1796	JGI_MetalDRAFT_3242		signal transduction histidine kinase	WP_005373844.1
Malb_1714	METAL_RS11105	2508548633	kb|g.2969.peg.1714	MetalDRAFT_2187	Glutamyl-tRNA synthetase (EC 6.1.1.17)	334111190,IPR020058,0005524,MetalDRAFT_2187,IPR001412,0004818,IPR020060,ZP_08485462.1,IPR004527,0000166	JGI_MetalDRAFT_2286		glutamate--tRNA ligase	WP_005372348.1
Malb_1715	NA	NA	kb|g.2969.peg.1715	NA	hypothetical protein		NA	NA	NA	NA
Malb_1716	NA	NA	kb|g.2969.peg.1716	NA	FIG00455117: hypothetical protein		NA	NA	NA	NA
Malb_1717	METAL_RS04865	2508547341	kb|g.2969.peg.1717	MetalDRAFT_2354	conserved domain protein	334111358,ZP_08485629.1,MetalDRAFT_2354	JGI_MetalDRAFT_0993		hypothetical protein	WP_005370170.1
Malb_1718	METAL_RS08720	2508548143	kb|g.2969.peg.1718	MetalDRAFT_2447	Shikimate 5-dehydrogenase I alpha (EC 1.1.1.25)	334111452,0050661,IPR006151,0004764,IPR013708,IPR011342,MetalDRAFT_2447,ZP_08485722.1	JGI_MetalDRAFT_1796	aroE	shikimate dehydrogenase	WP_005371515.1
Malb_1719	METAL_RS03950	2508547151	kb|g.2969.peg.1719	MetalDRAFT_2565	hypothetical protein	334111571,ZP_08485840.1,MetalDRAFT_2565	JGI_MetalDRAFT_0803		hypothetical protein	WP_005369860.1
Malb_172	METAL_RS15115	2508549467	kb|g.2969.peg.172	NA	hypothetical protein		JGI_MetalDRAFT_3120		transposase	pseudo=true
Malb_1720	METAL_RS15970	2508549642	kb|g.2969.peg.1720	MetalDRAFT_1848	LSU ribosomal protein L30p (L7e)	334110849,MetalDRAFT_1848,0003735,IPR000517,ZP_08485123.1,IPR005996	JGI_MetalDRAFT_3295		50S ribosomal protein L30	WP_005373933.1
Malb_1721	METAL_RS17430	2508549940	kb|g.2969.peg.1721	MetalDRAFT_0251	Particulate methane monooxygenase C-subunit (EC 1.14.13.25)	334109246,MetalDRAFT_0251,ZP_08483526.1,IPR006980	JGI_MetalDRAFT_3593		methane monooxygenase	WP_005374468.1
Malb_1722	METAL_RS08305	2508548053	kb|g.2969.peg.1722	MetalDRAFT_2534	AttH component of AttEFGH ABC transport system	334111539,MetalDRAFT_2534,ZP_08485809.1	JGI_MetalDRAFT_1706		hydrolase	WP_005371359.1
Malb_1723	METAL_RS04520	2508547270	kb|g.2969.peg.1723	MetalDRAFT_2250	Glycosyltransferase	334111254,IPR001296,MetalDRAFT_2250,ZP_08485525.1	JGI_MetalDRAFT_0922		GDP-mannose-dependent alpha-mannosyltransferase	WP_005370033.1
Malb_1724	METAL_RS13345	2508549107	kb|g.2969.peg.1724	MetalDRAFT_2392	Nitric-oxide reductase (EC 1.7.99.7), quinol-dependent	334111397,ZP_08485667.1,MetalDRAFT_2392	JGI_MetalDRAFT_2760		nitric oxide reductase	WP_005373078.1
Malb_1725	METAL_RS13005	2508549032	kb|g.2969.peg.1725	MetalDRAFT_2113	Carboxyl-terminal protease (EC 3.4.21.102)	334111116,IPR001478,IPR004447,IPR005151,MetalDRAFT_2113,0008236,ZP_08485388.1	JGI_MetalDRAFT_2685		peptidase S41	WP_005372993.1
Malb_1726	METAL_RS15755	2508549597	kb|g.2969.peg.1726	MetalDRAFT_1804	FIG00808377: hypothetical protein	334110805,ZP_08485079.1,MetalDRAFT_1804,IPR016936	JGI_MetalDRAFT_3250		hypothetical protein	WP_005373857.1
Malb_1727	METAL_RS09980	2508548402	kb|g.2969.peg.1727	NA	hypothetical protein		JGI_MetalDRAFT_2055		sulfurtransferase	WP_005371997.1
Malb_1728	METAL_RS10600	2508548529	kb|g.2969.peg.1728	MetalDRAFT_1893	Single-stranded DNA-binding protein	334110895,ZP_08485168.1,IPR000424,IPR011344,0003697,MetalDRAFT_1893	JGI_MetalDRAFT_2182		single-stranded DNA-binding protein	WP_005372189.1
Malb_1729	METAL_RS08225	2508548036	kb|g.2969.peg.1729	MetalDRAFT_2551	hypothetical protein	334111556,MetalDRAFT_2551,ZP_08485826.1,IPR007215	JGI_MetalDRAFT_1689		sulfur relay protein TusB/DsrH	WP_005371315.1
Malb_173	METAL_RS05650	2508547496	kb|g.2969.peg.173	MetalDRAFT_1279	TonB-dependent receptor	334110277,0005215,ZP_08484554.1,IPR012910,MetalDRAFT_1279,0004872,IPR000531	JGI_MetalDRAFT_1148		outer membrane cobalamin receptor protein	WP_005370443.1
Malb_1730	METAL_RS10110	2508548431	kb|g.2969.peg.1730	MetalDRAFT_1988	hypothetical protein	334110990,MetalDRAFT_1988,ZP_08485263.1	JGI_MetalDRAFT_2084		hypothetical protein	WP_005372042.1
Malb_1731	METAL_RS03670	2508547094	kb|g.2969.peg.1731	MetalDRAFT_2622	ATP-dependent Clp protease ATP-binding subunit ClpA	334111628,IPR019489,MetalDRAFT_2622,IPR004176,IPR003593,IPR018368,IPR013093,IPR013461,IPR003959,ZP_08485897.1,IPR001270	JGI_MetalDRAFT_0746	clpA	ATP-dependent Clp protease ATP-binding subunit ClpA	WP_005369746.1
Malb_1732	METAL_RS17325	2508549918	kb|g.2969.peg.1732	MetalDRAFT_0230	Response regulator	334109225,MetalDRAFT_0230,ZP_08483505.1,IPR001789	JGI_MetalDRAFT_3571		transcriptional regulator	WP_005374426.1
Malb_1733	METAL_RS10010	2508548408	kb|g.2969.peg.1733	MetalDRAFT_2009	Surface lipoprotein	334111011,IPR007428,ZP_08485284.1,MetalDRAFT_2009	JGI_MetalDRAFT_2061		ABC transporter	WP_005372007.1
Malb_1734	METAL_RS10425	2508548495	kb|g.2969.peg.1734	MetalDRAFT_1929	Carbamoyl-phosphate synthase small chain (EC 6.3.5.5)	334110931,IPR011702,IPR017926,IPR006274,IPR000991,IPR002474,ZP_08485204.1,MetalDRAFT_1929,0004086,IPR001317,IPR006220	JGI_MetalDRAFT_2148		carbamoyl-phosphate synthase small subunit	WP_005372135.1
Malb_1735	NA	NA	kb|g.2969.peg.1735	NA	hypothetical protein		NA	NA	NA	NA
Malb_1736	METAL_RS12740	2508548980	kb|g.2969.peg.1736	MetalDRAFT_2061	COG3178: Predicted phosphotransferase related to Ser/Thr protein kinases	334111064,ZP_08485336.1,MetalDRAFT_2061,IPR002575	JGI_MetalDRAFT_2633		aminoglycoside phosphotransferase	WP_005372913.1
Malb_1737	METAL_RS17170	2508549887	kb|g.2969.peg.1737	MetalDRAFT_0199	hypothetical protein	334109194,IPR015102,MetalDRAFT_0199,ZP_08483474.1	JGI_MetalDRAFT_3540		hypothetical protein	WP_005374368.1
Malb_1738	METAL_RS13265	2508549090	kb|g.2969.peg.1738	MetalDRAFT_2407	hypothetical protein	334111412,ZP_08485682.1,MetalDRAFT_2407	JGI_MetalDRAFT_2743		hypothetical protein	WP_005373063.1
Malb_1739	METAL_RS11145	2508548643	kb|g.2969.peg.1739	MetalDRAFT_2201	CRISPR-associated RAMP Cmr2	334111204,ZP_08485476.1,IPR013407,MetalDRAFT_2201	JGI_MetalDRAFT_2296		type III-B CRISPR-associated protein Cas10/Cmr2	WP_005372372.1
Malb_174	METAL_RS17525	2508549958	kb|g.2969.peg.174	MetalDRAFT_0012	Mobile element protein	334109007,IPR002559,0003677,0004803,MetalDRAFT_0012,ZP_08483287.1	JGI_MetalDRAFT_3611		transposase	WP_005369238.1
Malb_1740	METAL_RS03605	2508547081	kb|g.2969.peg.1740	MetalDRAFT_2634	GMP synthase [glutamine-hydrolyzing] (EC 6.3.5.2)	334111640,IPR011702,IPR017926,ZP_08485909.1,MetalDRAFT_2634,0005524,IPR000991,IPR004739,IPR001674,0003922,IPR006220	JGI_MetalDRAFT_0733	guaA	glutamine-hydrolyzing GMP synthase	WP_005369715.1
Malb_1741	METAL_RS03675	2508547095	kb|g.2969.peg.1741	MetalDRAFT_2621	Translation initiation factor 1	334111627,ZP_08485896.1,MetalDRAFT_2621,IPR004368,IPR006196,0003743	JGI_MetalDRAFT_0747		translation initiation factor IF-1	WP_005369748.1
Malb_1742	METAL_RS15915	2508549630	kb|g.2969.peg.1742	MetalDRAFT_1837	Superoxide dismutase [Fe] (EC 1.15.1.1)	334110838,IPR001189,IPR019831,IPR019833,IPR019832,0004784,ZP_08485112.1,0046872,MetalDRAFT_1837	JGI_MetalDRAFT_3283		superoxide dismutase	WP_005373909.1
Malb_1743	METAL_RS10100	2508548429	kb|g.2969.peg.1743	MetalDRAFT_1990	hypothetical protein	334110992,MetalDRAFT_1990,ZP_08485265.1	JGI_MetalDRAFT_2082		hypothetical protein	WP_005372039.1
Malb_1744	METAL_RS05165	2508547399	kb|g.2969.peg.1744	MetalDRAFT_2296	Hemoglobin-like protein HbO	334111300,0019825,IPR001486,ZP_08485571.1,MetalDRAFT_2296	JGI_MetalDRAFT_1051		hemoglobin	WP_005370274.1
Malb_1745	METAL_RS10525	2508548513	kb|g.2969.peg.1745	MetalDRAFT_1910	ABC transporter, fused permease and ATPase domains	334110912,IPR017871,0005524,IPR018524,IPR003593,0016887,IPR017940,ZP_08485185.1,MetalDRAFT_1910,IPR003439	JGI_MetalDRAFT_2166		ABC transporter ATP-binding protein	WP_040578328.1
Malb_1746	METAL_RS11135	2508548641	kb|g.2969.peg.1746	MetalDRAFT_2199	CRISPR-associated RAMP Cmr4	334111202,IPR013410,MetalDRAFT_2199,IPR005537,ZP_08485474.1	JGI_MetalDRAFT_2294		type III-B CRISPR module RAMP protein Cmr4	WP_005372367.1
Malb_1747	METAL_RS16085	2508549666	kb|g.2969.peg.1747	MetalDRAFT_1871	DNA-directed RNA polymerase beta' subunit (EC 2.7.7.6)	334110872,IPR006592,IPR000722,ZP_08485146.1,0003899,0003677,IPR007083,MetalDRAFT_1871,IPR007081,IPR007080,IPR012754,IPR007066	JGI_MetalDRAFT_3319		DNA-directed RNA polymerase subunit beta&apos;	WP_005373978.1
Malb_1748	METAL_RS08760	2508548151	kb|g.2969.peg.1748	MetalDRAFT_2439	NAD(FAD)-utilizing dehydrogenase, sll0175 homolog	334111444,ZP_08485714.1,MetalDRAFT_2439,0016491,IPR006076	JGI_MetalDRAFT_1804		hypothetical protein	WP_005371526.1
Malb_1749	METAL_RS09955	2508548397	kb|g.2969.peg.1749	MetalDRAFT_2020	NAD kinase (EC 2.7.1.23)	334111022,ZP_08485295.1,IPR002504,MetalDRAFT_2020,0003951	JGI_MetalDRAFT_2050		NAD(+) kinase	WP_005371990.1
Malb_175	METAL_RS14830	2508549410	kb|g.2969.peg.175	MetalDRAFT_1452	Glycosyltransferase	334110451,ZP_08484727.1,MetalDRAFT_1452,IPR001173	JGI_MetalDRAFT_3063		glycosyl transferase	WP_005373540.1
Malb_1750	NA	2508548069	kb|g.2969.peg.1750	NA	hypothetical protein		JGI_MetalDRAFT_1722	NA	NA	NA
Malb_1751	METAL_RS04720	2508547312	kb|g.2969.peg.1751	MetalDRAFT_2383	Methylated-DNA--protein-cysteine methyltransferase (EC 2.1.1.63)	334111387,IPR001497,ZP_08485658.1,IPR014048,0003824,MetalDRAFT_2383	JGI_MetalDRAFT_0964		O-6-methylguanine DNA methyltransferase	WP_005370122.1
Malb_1752	METAL_RS13035	2508549038	kb|g.2969.peg.1752	MetalDRAFT_2119	Glycerol-3-phosphate dehydrogenase [NAD(P)+] (EC 1.1.1.94)	334111122,0051287,IPR011128,ZP_08485394.1,IPR006168,IPR006109,0051082,MetalDRAFT_2119	JGI_MetalDRAFT_2691		glycerol-3-phosphate dehydrogenase	WP_005372999.1
Malb_1753	METAL_RS15700	2508549586	kb|g.2969.peg.1753	MetalDRAFT_1793	putative addiction module component, TIGR02574 family	334110794,MetalDRAFT_1793,IPR013406,ZP_08485068.1	JGI_MetalDRAFT_3239		addiction module protein	WP_005373841.1
Malb_1754	METAL_RS08540	2508548104	kb|g.2969.peg.1754	MetalDRAFT_2484	Positive regulator of CheA protein activity (CheW)	334111489,MetalDRAFT_2484,IPR002545,ZP_08485759.1,0004871	JGI_MetalDRAFT_1757		chemotaxis protein CheW	WP_005371439.1
Malb_1755	METAL_RS13160	2508549068	kb|g.2969.peg.1755	MetalDRAFT_2429	peptidase S45 penicillin amidase	334111434,0016787,IPR014395,IPR002692,MetalDRAFT_2429,ZP_08485704.1	JGI_MetalDRAFT_2721		peptidase S45	WP_005373036.1
Malb_1756	METAL_RS17320	2508549917	kb|g.2969.peg.1756	MetalDRAFT_0229	Hydrogenase assembly protein HoxX	334109224,IPR002376,IPR009188,ZP_08483504.1,0003824,0043565,IPR005793,MetalDRAFT_0229,IPR001753	JGI_MetalDRAFT_3570		hydrogenase maturation protein	WP_005374425.1
Malb_1757	METAL_RS05215	2508547409	kb|g.2969.peg.1757	MetalDRAFT_2285	Protein-L-isoaspartate O-methyltransferase (EC 2.1.1.77)	334111289,ZP_08485560.1,2.1.1.77,IPR000682,MetalDRAFT_2285	JGI_MetalDRAFT_1061		protein-L-isoaspartate O-methyltransferase	WP_051040321.1
Malb_1758	METAL_RS13320	2508549101	kb|g.2969.peg.1758	MetalDRAFT_2396	N-acetylmuramoyl-L-alanine amidase (EC 3.5.1.28)	334111401,0008745,MetalDRAFT_2396,IPR002508,ZP_08485671.1	JGI_MetalDRAFT_2754		N-acetylmuramoyl-L-alanine amidase	WP_005373074.1
Malb_1759	METAL_RS10495	2508548508	kb|g.2969.peg.1759	MetalDRAFT_1916	hypothetical protein	334110918,ZP_08485191.1,MetalDRAFT_1916	JGI_MetalDRAFT_2161		hypothetical protein	WP_040578327.1
Malb_176	METAL_RS09310	2508548266	kb|g.2969.peg.176	MetalDRAFT_1103	UDP-2,3-diacetamido-2,3-dideoxy-D-mannuronic acid transferase	334110101,IPR001296,MetalDRAFT_1103,ZP_08484378.1	JGI_MetalDRAFT_1919		glycosyltransferase WbuB	WP_005371732.1
Malb_1760	METAL_RS17115	2508549876	kb|g.2969.peg.1760	MetalDRAFT_0188	Two-component response regulator	334109183,0000156,IPR000792,0043565,0003700,MetalDRAFT_0188,IPR001789,ZP_08483463.1	JGI_MetalDRAFT_3529		DNA-binding response regulator	WP_005374349.1
Malb_1761	METAL_RS03990	2508547159	kb|g.2969.peg.1761	MetalDRAFT_2558	NADPH:quinone oxidoreductase	334111564,MetalDRAFT_2558,ZP_08485833.1,IPR005025	JGI_MetalDRAFT_0811		FMN reductase	WP_005369871.1
Malb_1762	METAL_RS04910	2508547350	kb|g.2969.peg.1762	MetalDRAFT_2345	DUF124 domain-containing protein	334111349,IPR002838,ZP_08485620.1,MetalDRAFT_2345	JGI_MetalDRAFT_1002		TIGR00266 family protein	WP_005370190.1
Malb_1763	METAL_RS05135	2508547394	kb|g.2969.peg.1763	MetalDRAFT_2301	hypothetical protein	334111305,ZP_08485576.1,MetalDRAFT_2301	JGI_MetalDRAFT_1046		protein of unknown function (DUF3315)	WP_005370268.1
Malb_1764	METAL_RS11760	NA	kb|g.2969.peg.1764	NA	hypothetical protein		NA		hypothetical protein	WP_040578344.1
Malb_1765	METAL_RS13040	2508549039	kb|g.2969.peg.1765	MetalDRAFT_2120	ErfK/YbiS/YcfS/YnhG family protein	334111123,ZP_08485395.1,IPR005490,MetalDRAFT_2120	JGI_MetalDRAFT_2692		hypothetical protein	WP_005373000.1
Malb_1766	METAL_RS05175	2508547401	kb|g.2969.peg.1766	MetalDRAFT_2294	FIG00469293: hypothetical protein	334111298,MetalDRAFT_2294,ZP_08485569.1	JGI_MetalDRAFT_1053		hypothetical protein	WP_005370277.1
Malb_1767	METAL_RS08455	2508548086	kb|g.2969.peg.1767	MetalDRAFT_2502	Flagellar biosynthesis protein FliP	334111507,IPR005837,MetalDRAFT_2502,IPR005838,ZP_08485777.1	JGI_MetalDRAFT_1739		flagellar biosynthetic protein FliP	WP_005371410.1
Malb_1768	METAL_RS12970	2508549024	kb|g.2969.peg.1768	MetalDRAFT_2106	Type IV pilus biogenesis protein PilO	334111109,MetalDRAFT_2106,ZP_08485381.1,IPR007445	JGI_MetalDRAFT_2677		pilus assembly protein PilO	WP_005372985.1
Malb_1769	METAL_RS09870	2508548380	kb|g.2969.peg.1769	MetalDRAFT_2038	Sulfur oxidation protein SoxX	334111040,MetalDRAFT_2038,IPR009056,0005506,0009055,IPR003088,ZP_08485313.1,0020037	JGI_MetalDRAFT_2033		sulfur oxidation c-type cytochrome SoxX	WP_005371946.1
Malb_177	METAL_RS09275	2508548259	kb|g.2969.peg.177	MetalDRAFT_1110	Transcriptional regulator, LysR family	334110108,IPR000847,0003700,MetalDRAFT_1110,IPR005119,ZP_08484385.1	JGI_MetalDRAFT_1912		LysR family transcriptional regulator	WP_005371721.1
Malb_1770	METAL_RS15965	2508549641	kb|g.2969.peg.1770	MetalDRAFT_1847	LSU ribosomal protein L15p (L27Ae)	334110848,ZP_08485122.1,MetalDRAFT_1847,0003735,IPR005749	JGI_MetalDRAFT_3294		50S ribosomal protein L15	WP_005373931.1
Malb_1771	METAL_RS17310	2508549915	kb|g.2969.peg.1771	MetalDRAFT_0227	hypothetical protein	334109222,MetalDRAFT_0227,IPR008538,ZP_08483502.1	JGI_MetalDRAFT_3568		hypothetical protein	WP_005374421.1
Malb_1772	METAL_RS10575	2508548523	kb|g.2969.peg.1772	MetalDRAFT_1900	Type I restriction-modification system, restriction subunit R (EC 3.1.21.3)	334110902,MetalDRAFT_1900,0009035,IPR007409,3.1.21.3,IPR006935,0005524,ZP_08485175.1,0003677,IPR014021,IPR014001,IPR004473	JGI_MetalDRAFT_2176		DEAD/DEAH box helicase	WP_005372183.1
Malb_1773	NA	NA	kb|g.2969.peg.1773	NA	hypothetical protein		NA	NA	NA	NA
Malb_1774	METAL_RS10350	2508548480	kb|g.2969.peg.1774	MetalDRAFT_1943	T1SS secreted agglutinin RTX	334110945,IPR002126,IPR010221,ZP_08485218.1,IPR003368,IPR006626,MetalDRAFT_1943	JGI_MetalDRAFT_2133		hypothetical protein	WP_005372117.1
Malb_1775	METAL_RS03590	2508547078	kb|g.2969.peg.1775	MetalDRAFT_2637	hypothetical protein	334111643,ZP_08485912.1,MetalDRAFT_2637	JGI_MetalDRAFT_0730		hypothetical protein	WP_005369711.1
Malb_1776	METAL_RS04950	2508547358	kb|g.2969.peg.1776	MetalDRAFT_2337	DNA repair protein RadC	334111341,IPR001405,MetalDRAFT_2337,IPR020891,ZP_08485612.1	JGI_MetalDRAFT_1010		hypothetical protein	WP_005370206.1
Malb_1777	METAL_RS16250	2508549700	kb|g.2969.peg.1777	MetalDRAFT_0021	Cell division protein	334109016,ZP_08483296.1,MetalDRAFT_0021,IPR007730	JGI_MetalDRAFT_3353		sporulation protein	WP_005374049.1
Malb_1778	METAL_RS12860	2508549003	kb|g.2969.peg.1778	MetalDRAFT_2083	hypothetical protein	334111086,IPR001633,ZP_08485358.1,MetalDRAFT_2083	JGI_MetalDRAFT_2656		hypothetical protein	WP_031429406.1
Malb_1779	METAL_RS03980	2508547157	kb|g.2969.peg.1779	MetalDRAFT_2560	Phosphate regulon sensor protein PhoR (SphS) (EC 2.7.13.3)	334111566,0000155,IPR004358,MetalDRAFT_2560,IPR003594,0005515,IPR005467,IPR003661,IPR014310,ZP_08485835.1,0004673	JGI_MetalDRAFT_0809		histidine kinase	WP_005369869.1
Malb_178	METAL_RS16700	2508549791	kb|g.2969.peg.178	MetalDRAFT_0105	Anthranilate synthase, aminase component (EC 4.1.3.27)	334109100,ZP_08483380.1,IPR005256,IPR019999,IPR006805,4.1.3.27,IPR015890,MetalDRAFT_0105,0004049	JGI_MetalDRAFT_3444		anthranilate synthase component I	WP_005374184.1
Malb_1780	METAL_RS19910	2508548075	kb|g.2969.peg.1780	MetalDRAFT_2513	Flagellin protein FlaB	334111518,IPR001492,IPR001029,IPR010810,MetalDRAFT_2513,ZP_08485788.1,0005198	JGI_MetalDRAFT_1728		flagellin/flagellar hook associated protein	WP_005371394.1
Malb_1781	METAL_RS15680	2508549582	kb|g.2969.peg.1781	MetalDRAFT_1789	DNA methylase containing a Zn-ribbon	334110790,IPR009537,ZP_08485064.1,MetalDRAFT_1789	JGI_MetalDRAFT_3235		DNA methylase	WP_005373834.1
Malb_1782	METAL_RS13315	2508549100	kb|g.2969.peg.1782	MetalDRAFT_2397	Glycogen debranching enzyme (EC 3.2.1.-)	334111402,ZP_08485672.1,IPR004193,IPR006589,0004133,IPR011837,MetalDRAFT_2397,IPR006047	JGI_MetalDRAFT_2753		glycogen debranching enzyme	WP_005373073.1
Malb_1783	METAL_RS04620	2508547292	kb|g.2969.peg.1783	MetalDRAFT_2229	Signal recognition particle, subunit Ffh SRP54 (TC 3.A.5.1.1)	334111233,IPR000897,IPR003593,MetalDRAFT_2229,IPR004125,IPR013822,ZP_08485504.1,IPR004780,0008312	JGI_MetalDRAFT_0944		signal recognition particle protein	WP_005370079.1
Malb_1784	METAL_RS15830	2508549612	kb|g.2969.peg.1784	MetalDRAFT_1819	hypothetical protein	334110820,ZP_08485094.1,IPR002035,MetalDRAFT_1819	JGI_MetalDRAFT_3265		VWA domain-containing protein	WP_005373884.1
Malb_1785	METAL_RS17095	2508549872	kb|g.2969.peg.1785	MetalDRAFT_0184	FIG00858241: hypothetical protein	334109179,IPR003806,MetalDRAFT_0184,ZP_08483459.1,IPR016677	JGI_MetalDRAFT_3525		hypothetical protein	WP_040578585.1
Malb_1786	METAL_RS04820	2508547332	kb|g.2969.peg.1786	MetalDRAFT_2363	Homoserine dehydrogenase (EC 1.1.1.3)	334111367,ZP_08485638.1,IPR002202,1.1.1.3,IPR001342,IPR002912,MetalDRAFT_2363,IPR016204,IPR005106,IPR019811	JGI_MetalDRAFT_0984		homoserine dehydrogenase	WP_005370156.1
Malb_1787	METAL_RS11070	2508548627	kb|g.2969.peg.1787	MetalDRAFT_2183	Glutamine synthetase type I (EC 6.3.1.2)	334111186,0004356,MetalDRAFT_2183,ZP_08485458.1,IPR008147,IPR008146,IPR001637,IPR004809	JGI_MetalDRAFT_2280	glnA	type I glutamate--ammonia ligase	WP_005372340.1
Malb_1788	METAL_RS16000	2508549648	kb|g.2969.peg.1788	MetalDRAFT_1854	LSU ribosomal protein L5p (L11e)	334110855,ZP_08485129.1,IPR002132,IPR020929,MetalDRAFT_1854	JGI_MetalDRAFT_3301		50S ribosomal protein L5	WP_005373944.1
Malb_1789	METAL_RS08675	2508548134	kb|g.2969.peg.1789	MetalDRAFT_2456	Flagellar P-ring protein FlgI	334111461,MetalDRAFT_2456,IPR001782,0005198,ZP_08485731.1	JGI_MetalDRAFT_1787		flagellar P-ring protein FlgI	WP_005371503.1
Malb_179	METAL_RS14995	2508549442	kb|g.2969.peg.179	MetalDRAFT_1483	hypothetical protein	334110482,ZP_08484758.1,MetalDRAFT_1483	JGI_MetalDRAFT_3095		hypothetical protein	WP_051040407.1
Malb_1790	METAL_RS13200	2508549075	kb|g.2969.peg.1790	MetalDRAFT_2421	hypothetical protein	334111426,ZP_08485696.1,MetalDRAFT_2421	JGI_MetalDRAFT_2728		hypothetical protein	WP_005373044.1
Malb_1791	METAL_RS17385	2508549930	kb|g.2969.peg.1791	MetalDRAFT_0242	Heat shock protein 60 family co-chaperone GroES	334109237,IPR018369,IPR001476,ZP_08483517.1,MetalDRAFT_0242,IPR020818	JGI_MetalDRAFT_3583		molecular chaperone GroES	WP_005374457.1
Malb_1792	METAL_RS05005	2508547369	kb|g.2969.peg.1792	MetalDRAFT_2326	Cytochrome c-type biogenesis protein CcmE, heme chaperone	334111330,IPR004329,ZP_08485601.1,MetalDRAFT_2326	JGI_MetalDRAFT_1021		cytochrome c biogenesis protein CcmE	WP_005370224.1
Malb_1793	METAL_RS18670	2508550195	kb|g.2969.peg.1793	MetalDRAFT_2210	Mobile element protein	334111214,MetalDRAFT_2210,IPR002559,0003677,0004803,ZP_08485485.1	JGI_MetalDRAFT_3848		transposase	WP_005369238.1
Malb_1794	METAL_RS13145	2508549065	kb|g.2969.peg.1794	MetalDRAFT_2432	Membrane fusion protein of RND family multidrug efflux pump	334111437,0008565,IPR006143,ZP_08485707.1,MetalDRAFT_2432	JGI_MetalDRAFT_2718		secretion protein HlyD	WP_040578357.1
Malb_1795	METAL_RS05080	2508547383	kb|g.2969.peg.1795	MetalDRAFT_2312	transcriptional regulator, LysR family	334111316,IPR000847,MetalDRAFT_2312,0003700,ZP_08485587.1,IPR005119	JGI_MetalDRAFT_1035		transcriptional regulator	WP_005370253.1
Malb_1796	METAL_RS10410	2508548492	kb|g.2969.peg.1796	MetalDRAFT_1932	FIG004454: RNA binding protein	334110934,IPR017924,ZP_08485207.1,0003723,MetalDRAFT_1932,IPR001890	JGI_MetalDRAFT_2145		RNA-binding protein	WP_005372132.1
Malb_1797	METAL_RS10650	2508548538	kb|g.2969.peg.1797	MetalDRAFT_1884	Conserved uncharacterized protein CreA	334110886,IPR010292,MetalDRAFT_1884,ZP_08485159.1	JGI_MetalDRAFT_2191		hypothetical protein	WP_005372205.1
Malb_1798	NA	2508548103	kb|g.2969.peg.1798	MetalDRAFT_2485	hypothetical protein	334111490,ZP_08485760.1,MetalDRAFT_2485	JGI_MetalDRAFT_1756	NA	NA	NA
Malb_1799	METAL_RS19830	2508547398	kb|g.2969.peg.1799	MetalDRAFT_2297	diguanylate cyclase/phosphodiesterase (GGDEF & EAL domains) with PAS/PAC sensor(s)	334111301,ZP_08485572.1,IPR018170,IPR000160,IPR013767,IPR000700,IPR001610,IPR000014,0004871,IPR003018,IPR001633,MetalDRAFT_2297	JGI_MetalDRAFT_1050		PAS domain S-box/diguanylate cyclase (GGDEF) domain-containing protein	WP_005370273.1
Malb_18	METAL_RS09265	2508548257	kb|g.2969.peg.18	MetalDRAFT_1112	Rhodanese-related sulfurtransferase	334110110,MetalDRAFT_1112,IPR001763,ZP_08484387.1	JGI_MetalDRAFT_1910		sulfurtransferase	WP_005371719.1
Malb_180	METAL_RS06755	2508547737	kb|g.2969.peg.180	MetalDRAFT_0952	Exodeoxyribonuclease III (EC 3.1.11.2)	334109949,IPR005135,MetalDRAFT_0952,ZP_08484227.1,IPR005036	JGI_MetalDRAFT_1389		endonuclease	WP_005370866.1
Malb_1800	METAL_RS10845	2508548581	kb|g.2969.peg.1800	MetalDRAFT_2138	hypothetical protein	334111141,MetalDRAFT_2138,IPR021127,ZP_08485413.1	JGI_MetalDRAFT_2234		CRISPR-associated endoribonuclease Cas2	WP_005372279.1
Malb_1801	METAL_RS10300	2508548470	kb|g.2969.peg.1801	MetalDRAFT_1952	heat shock protein Hsp20	334110954,ZP_08485227.1,MetalDRAFT_1952,IPR002068	JGI_MetalDRAFT_2123		heat-shock protein Hsp20	WP_005372095.1
Malb_1802	METAL_RS16050	2508549659	kb|g.2969.peg.1802	MetalDRAFT_1864	LSU ribosomal protein L4p (L1e)	334110865,0003735,ZP_08485139.1,IPR002136,MetalDRAFT_1864	JGI_MetalDRAFT_3312	rplD	50S ribosomal protein L4	WP_005373962.1
Malb_1803	METAL_RS04550	2508547276	kb|g.2969.peg.1803	MetalDRAFT_2244	hypothetical protein	334111248,MetalDRAFT_2244,ZP_08485519.1	JGI_MetalDRAFT_0928		hypothetical protein	pseudo=true
Malb_1804	METAL_RS04685	2508547304	kb|g.2969.peg.1804	MetalDRAFT_2216	hypothetical protein	334111220,ZP_08485491.1,MetalDRAFT_2216	JGI_MetalDRAFT_0956		hypothetical protein	WP_005370092.1
Malb_1805	METAL_RS12775	2508548987	kb|g.2969.peg.1805	MetalDRAFT_2068	3-isopropylmalate dehydratase small subunit (EC 4.2.1.33)	334111071,IPR004431,ZP_08485343.1,MetalDRAFT_2068,IPR000573,0003861	JGI_MetalDRAFT_2640		3-isopropylmalate dehydratase small subunit	WP_005372923.1
Malb_1806	METAL_RS19800	2508547136	kb|g.2969.peg.1806	MetalDRAFT_2581	Flavohemoprotein (Hemoglobin-like protein) (Flavohemoglobin) (Nitric oxide dioxygenase) (EC 1.14.12.17)	334111587,MetalDRAFT_2581,IPR017549,ZP_08485856.1	JGI_MetalDRAFT_0788		hypothetical protein	WP_005369821.1
Malb_1807	METAL_RS08660	2508548131	kb|g.2969.peg.1807	MetalDRAFT_2459	Flagellar basal-body rod protein FlgF	334111464,IPR010930,IPR012836,ZP_08485734.1,IPR001444,IPR020013,MetalDRAFT_2459	JGI_MetalDRAFT_1784		flagellar basal body rod protein FlgF	WP_005371497.1
Malb_1808	METAL_RS17215	2508549896	kb|g.2969.peg.1808	MetalDRAFT_0208	Nicotinate phosphoribosyltransferase (EC 2.4.2.11)	334109203,IPR015977,MetalDRAFT_0208,ZP_08483483.1,IPR006405,IPR007229	JGI_MetalDRAFT_3549		nicotinate phosphoribosyltransferase	WP_005374385.1
Malb_1809	METAL_RS12730	2508548978	kb|g.2969.peg.1809	MetalDRAFT_2059	Dodecin (COG3360) Flavin-binding	334111062,IPR009923,MetalDRAFT_2059,ZP_08485334.1	JGI_MetalDRAFT_2631		hypothetical protein	WP_005372911.1
Malb_181	NA	NA	kb|g.2969.peg.181	NA	hypothetical protein		NA	NA	NA	NA
Malb_1810	METAL_RS10875	2508548589	kb|g.2969.peg.1810	MetalDRAFT_2146	Mobile element protein	334111149,IPR002559,MetalDRAFT_2146,0003677,0004803,ZP_08485421.1	JGI_MetalDRAFT_2242		transposase	WP_005372287.1
Malb_1811	METAL_RS11430	2508548704	kb|g.2969.peg.1811	MetalDRAFT_2220	Mobile element protein	334111224,ZP_08485495.1,MetalDRAFT_2220	JGI_MetalDRAFT_2357		transposase	WP_005368386.1
Malb_1812	METAL_RS11120	2508548637	kb|g.2969.peg.1812	MetalDRAFT_2195	hypothetical protein	334111198,ZP_08485470.1,IPR013443,MetalDRAFT_2195	JGI_MetalDRAFT_2290		CRISPR-associated protein	WP_005372356.1
Malb_1813	METAL_RS17475	2508549949	kb|g.2969.peg.1813	MetalDRAFT_0260	ABC transporter related	334109255,IPR017871,ZP_08483535.1,0005524,IPR003593,0016887,IPR003439,MetalDRAFT_0260	JGI_MetalDRAFT_3602		ABC transporter ATP-binding protein	WP_005374488.1
Malb_1814	METAL_RS04505	2508547267	kb|g.2969.peg.1814	MetalDRAFT_2253	Putative membrane protein	334111257,0008565,IPR006143,MetalDRAFT_2253,ZP_08485528.1	JGI_MetalDRAFT_0919		glycoside hydrolase family 43	WP_005370027.1
Malb_1815	METAL_RS10850	2508548582	kb|g.2969.peg.1815	MetalDRAFT_2139	hypothetical protein	334111142,MetalDRAFT_2139,ZP_08485414.1	JGI_MetalDRAFT_2235		DNA repair protein	WP_005372281.1
Malb_1816	METAL_RS17140	2508549881	kb|g.2969.peg.1816	MetalDRAFT_0193	hypothetical protein	334109188,ZP_08483468.1,MetalDRAFT_0193	JGI_MetalDRAFT_3534		hypothetical protein	pseudo=true
Malb_1817	METAL_RS03595	2508547079	kb|g.2969.peg.1817	MetalDRAFT_2636	Selenium-binding family protein	334111642,ZP_08485911.1,MetalDRAFT_2636	JGI_MetalDRAFT_0731		selenium-binding protein	WP_005369713.1
Malb_1818	METAL_RS04740	2508547316	kb|g.2969.peg.1818	MetalDRAFT_2379	RND efflux system, outer membrane lipoprotein, NodT family	334111383,0005215,IPR003423,0008289,MetalDRAFT_2379,ZP_08485654.1,IPR010131	JGI_MetalDRAFT_0968		efflux transporter outer membrane factor lipoprotein: NodT family	WP_005370128.1
Malb_1819	METAL_RS04970	2508547362	kb|g.2969.peg.1819	MetalDRAFT_2333	DNA mismatch repair protein MutL	334111337,IPR020667,ZP_08485608.1,IPR013507,IPR003594,MetalDRAFT_2333,IPR014762,IPR014763,IPR014790	JGI_MetalDRAFT_1014	mutL	DNA mismatch repair protein MutL	WP_005370214.1
Malb_182	METAL_RS14255	2508549295	kb|g.2969.peg.182	MetalDRAFT_1341	Thiamin biosynthesis lipoprotein ApbE	334110340,ZP_08484616.1,IPR003374,MetalDRAFT_1341	JGI_MetalDRAFT_2948		thiamine biosynthesis protein ApbE	WP_005373346.1
Malb_1820	METAL_RS18670	2508550195	kb|g.2969.peg.1820	MetalDRAFT_1977	Mobile element protein	334110979,IPR002559,0003677,0004803,MetalDRAFT_1977,ZP_08485252.1	JGI_MetalDRAFT_3848		transposase	WP_005369238.1
Malb_1821	METAL_RS10395	2508548489	kb|g.2969.peg.1821	MetalDRAFT_1935	Phosphoglucosamine mutase (EC 5.4.2.10)	334110937,ZP_08485210.1,MetalDRAFT_1935,0008966,IPR005841,IPR005843,IPR005845,IPR005844,IPR005846,0000287,IPR006352,IPR016066	JGI_MetalDRAFT_2142	glmM	phosphoglucosamine mutase	WP_005372128.1
Malb_1822	METAL_RS15905	2508549628	kb|g.2969.peg.1822	MetalDRAFT_1835	Inner membrane protein YihY, formerly thought to be RNase BN	334110836,IPR000944,IPR017039,ZP_08485110.1,0004540,MetalDRAFT_1835,IPR004664	JGI_MetalDRAFT_3281		putative membrane protein	WP_005373906.1
Malb_1823	METAL_RS08535	2508548102	kb|g.2969.peg.1823	MetalDRAFT_2486	Chemotaxis response regulator protein-glutamate methylesterase CheB (EC 3.1.1.61)	334111491,MetalDRAFT_2486,IPR008248,3.1.1.61,IPR000673,ZP_08485761.1,IPR001789	JGI_MetalDRAFT_1755		chemotaxis response regulator protein-glutamate methylesterase	WP_005371435.1
Malb_1824	METAL_RS08715	2508548142	kb|g.2969.peg.1824	MetalDRAFT_2448	DNA polymerase IV (EC 2.7.7.7)	334111453,2.7.7.7,IPR017963,IPR001126,ZP_08485723.1,MetalDRAFT_2448	JGI_MetalDRAFT_1795		DNA polymerase IV	WP_005371514.1
Malb_1825	METAL_RS13140	2508549064	kb|g.2969.peg.1825	MetalDRAFT_2433	Acriflavin resistance protein	334111438,0005215,IPR000731,MetalDRAFT_2433,ZP_08485708.1,IPR001036	JGI_MetalDRAFT_2717		acriflavin resistance protein	WP_005373031.1
Malb_1826	METAL_RS12695	2508548971	kb|g.2969.peg.1826	MetalDRAFT_2053	hypothetical protein	334111056,MetalDRAFT_2053,ZP_08485328.1	JGI_MetalDRAFT_2624		hypothetical protein	WP_005372902.1
Malb_1827	METAL_RS03710	2508547103	kb|g.2969.peg.1827	MetalDRAFT_2614	Translation elongation factor G paralog	334111620,IPR005517,IPR000795,0005525,IPR004540,IPR000640,IPR004161,IPR005225,MetalDRAFT_2614,ZP_08485889.1,0003746	JGI_MetalDRAFT_0755		elongation factor G	WP_005369760.1
Malb_1828	METAL_RS09940	2508548394	kb|g.2969.peg.1828	MetalDRAFT_2023	Heat shock protein GrpE	334111025,0000774,0042803,ZP_08485298.1,IPR000740,0051087,MetalDRAFT_2023	JGI_MetalDRAFT_2047		nucleotide exchange factor GrpE	WP_005371985.1
Malb_1829	METAL_RS10000	2508548406	kb|g.2969.peg.1829	MetalDRAFT_2011	hypothetical protein	334111013,ZP_08485286.1,MetalDRAFT_2011	JGI_MetalDRAFT_2059		hypothetical protein	WP_005372003.1
Malb_183	NA	2508546817	kb|g.2969.peg.183	NA	hypothetical protein		JGI_MetalDRAFT_0469	NA	NA	NA
Malb_1830	METAL_RS11035	2508548620	kb|g.2969.peg.1830	MetalDRAFT_2176	Heme d1 biosynthesis protein NirJ	334111179,MetalDRAFT_2176,IPR006638,0003824,ZP_08485451.1,IPR017200,0051536,IPR007197	JGI_MetalDRAFT_2273		heme d1 biosynthesis radical SAM protein NirJ	WP_005372326.1
Malb_1831	METAL_RS09980	2508548402	kb|g.2969.peg.1831	MetalDRAFT_2015	Rhodanese domain protein	334111017,ZP_08485290.1,MetalDRAFT_2015,IPR001763	JGI_MetalDRAFT_2055		sulfurtransferase	WP_005371997.1
Malb_1832	METAL_RS10890	2508548593	kb|g.2969.peg.1832	MetalDRAFT_2149	Cobalt-zinc-cadmium resistance protein CzcA; Cation efflux system protein CusA	334111152,MetalDRAFT_2149,0005215,ZP_08485424.1,IPR001036	JGI_MetalDRAFT_2246		nodulation protein	WP_005372289.1
Malb_1833	METAL_RS03880	2508547137	kb|g.2969.peg.1833	MetalDRAFT_2580	Putative protease	334111586,MetalDRAFT_2580,ZP_08485855.1,0008233,IPR001539	JGI_MetalDRAFT_0789		U32 family peptidase	WP_051040312.1
Malb_1834	METAL_RS04765	2508547321	kb|g.2969.peg.1834	MetalDRAFT_2374	Transcriptional regulator, TetR family	334111378,0003700,ZP_08485649.1,IPR001647,MetalDRAFT_2374	JGI_MetalDRAFT_0973		transcriptional regulator	WP_005370138.1
Malb_1835	METAL_RS03750	2508547111	kb|g.2969.peg.1835	MetalDRAFT_2606	Rod shape-determining protein MreD	334111612,IPR007227,ZP_08485881.1,MetalDRAFT_2606	JGI_MetalDRAFT_0763		rod shape-determining protein MreD	WP_005369769.1
Malb_1836	NA	NA	kb|g.2969.peg.1836	NA	hypothetical protein		NA	NA	NA	NA
Malb_1837	METAL_RS12750	2508548982	kb|g.2969.peg.1837	MetalDRAFT_2063	Survival protein SurA precursor (Peptidyl-prolyl cis-trans isomerase SurA) (EC 5.2.1.8)	334111066,0016853,ZP_08485338.1,IPR000297,IPR015391,MetalDRAFT_2063	JGI_MetalDRAFT_2635		molecular chaperone SurA	WP_005372915.1
Malb_1838	METAL_RS08320	2508548056	kb|g.2969.peg.1838	MetalDRAFT_2531	alpha amylase, catalytic region	334111536,IPR006589,0003824,MetalDRAFT_2531,0043169,ZP_08485806.1,IPR006047	JGI_MetalDRAFT_1709		alpha-amylase	WP_005371365.1
Malb_1839	METAL_RS12940	2508549019	kb|g.2969.peg.1839	MetalDRAFT_2100	3-dehydroquinate synthase (EC 4.2.3.4)	334111103,0003856,IPR016303,MetalDRAFT_2100,IPR002658,ZP_08485375.1,IPR016037	JGI_MetalDRAFT_2672		3-dehydroquinate synthase	WP_005372982.1
Malb_184	METAL_RS14750	2508549394	kb|g.2969.peg.184	MetalDRAFT_1436	Na(+)-translocating NADH-quinone reductase subunit F (EC 1.6.5.-)	334110435,IPR017927,IPR001041,IPR001433,IPR008333,ZP_08484711.1,IPR010205,0004871,MetalDRAFT_1436,IPR001709	JGI_MetalDRAFT_3047		NADH:ubiquinone reductase (Na(+)-transporting) subunit F	WP_005373514.1
Malb_1840	METAL_RS10065	2508548420	kb|g.2969.peg.1840	MetalDRAFT_1999	hypothetical protein	334111001,MetalDRAFT_1999,ZP_08485274.1	JGI_MetalDRAFT_2073		hypothetical protein	WP_005372019.1
Malb_1841	METAL_RS05235	2508547413	kb|g.2969.peg.1841	MetalDRAFT_2281	Rho-specific inhibitor of transcription termination (YaeO)	334111285,ZP_08485556.1,IPR009778,MetalDRAFT_2281	JGI_MetalDRAFT_1065		transcriptional regulator	WP_005370298.1
Malb_1842	NA	NA	kb|g.2969.peg.1842	NA	hypothetical protein		NA	NA	NA	NA
Malb_1843	METAL_RS05280	2508547422	kb|g.2969.peg.1843	MetalDRAFT_2272	SSU ribosomal protein S18p @ SSU ribosomal protein S18p, zinc-independent	334111276,ZP_08485547.1,IPR001648,0003735,MetalDRAFT_2272,IPR018275	JGI_MetalDRAFT_1074		30S ribosomal protein S18	WP_005370319.1
Malb_1844	METAL_RS05115	2508547390	kb|g.2969.peg.1844	MetalDRAFT_2305	ADP-ribose pyrophosphatase (EC 3.6.1.13)	334111309,0016787,MetalDRAFT_2305,ZP_08485580.1,IPR020476,IPR000086,IPR020084	JGI_MetalDRAFT_1042		NUDIX hydrolase	WP_005370264.1
Malb_1845	METAL_RS13000	2508549031	kb|g.2969.peg.1845	MetalDRAFT_2112	Oxidoreductase probably involved in sulfite reduction	334111115,MetalDRAFT_2112,ZP_08485387.1,IPR008318	JGI_MetalDRAFT_2684		hypothetical protein	WP_005372992.1
Malb_1846	NA	NA	kb|g.2969.peg.1846	NA	hypothetical protein		NA	NA	NA	NA
Malb_1847	METAL_RS19785	2508547069	kb|g.2969.peg.1847	MetalDRAFT_2647	TolA protein, putative	334111653,IPR006260,ZP_08485922.1,0008565,MetalDRAFT_2647	JGI_MetalDRAFT_0721		protein TolA	WP_031430803.1
Malb_1848	METAL_RS04915	2508547351	kb|g.2969.peg.1848	MetalDRAFT_2344	Carbonic anhydrase (EC 4.2.1.1)	334111348,0005215,IPR011547,0008270,IPR001765,ZP_08485619.1,0004089,MetalDRAFT_2344	JGI_MetalDRAFT_1003		sulfate permease-like transporter: MFS superfamily	WP_005370192.1
Malb_1849	METAL_RS08510	2508548097	kb|g.2969.peg.1849	MetalDRAFT_2491	Chemotaxis regulator - transmits chemoreceptor signals to flagelllar motor components CheY	334111496,MetalDRAFT_2491,ZP_08485766.1,0000156,IPR001789	JGI_MetalDRAFT_1750		Fis family transcriptional regulator	WP_005371426.1
Malb_185	METAL_RS16740	2508549799	kb|g.2969.peg.185	MetalDRAFT_0113	hypothetical protein	334109108,ZP_08483388.1,MetalDRAFT_0113	JGI_MetalDRAFT_3452		hypothetical protein	WP_005374193.1
Malb_1850	METAL_RS05305	2508547427	kb|g.2969.peg.1850	MetalDRAFT_2267	glutamyl-Q-tRNA synthetase	334111271,ZP_08485542.1,0005524,0004812,IPR020058,IPR020060,0000166,MetalDRAFT_2267	JGI_MetalDRAFT_1079		glutamyl-Q tRNA(Asp) ligase	WP_005370333.1
Malb_1851	METAL_RS13030	2508549037	kb|g.2969.peg.1851	MetalDRAFT_2118	Protein export cytoplasm chaperone protein (SecB, maintains protein to be exported in unfolded state)	334111121,IPR003708,MetalDRAFT_2118,0051082,ZP_08485393.1	JGI_MetalDRAFT_2690		preprotein translocase subunit SecB	WP_005372997.1
Malb_1852	METAL_RS03895	2508547140	kb|g.2969.peg.1852	MetalDRAFT_2577	hypothetical protein	334111583,ZP_08485852.1,MetalDRAFT_2577	JGI_MetalDRAFT_0792		hypothetical protein	WP_005369833.1
Malb_1853	METAL_RS10275	2508548465	kb|g.2969.peg.1853	MetalDRAFT_1957	Ribonucleotide reductase of class II (coenzyme B12-dependent) (EC 1.17.4.1)	334110959,0031419,IPR013344,ZP_08485232.1,0016960,IPR000788,0004748,1.17.4.1,MetalDRAFT_1957,0000166	JGI_MetalDRAFT_2118		ribonucleoside-diphosphate reductase: adenosylcobalamin-dependent	WP_005372082.1
Malb_1854	METAL_RS08255	2508548043	kb|g.2969.peg.1854	MetalDRAFT_2544	hypothetical protein	334111549,MetalDRAFT_2544,ZP_08485819.1,IPR009288	JGI_MetalDRAFT_1696		hypothetical protein	WP_005371339.1
Malb_1855	METAL_RS17200	2508549893	kb|g.2969.peg.1855	NA	hypothetical protein		JGI_MetalDRAFT_3546		hypothetical protein	WP_005374375.1
Malb_1856	METAL_RS08575	2508548111	kb|g.2969.peg.1856	MetalDRAFT_2477	Flagellar motor switch protein FliG	334111482,IPR000090,ZP_08485752.1,0003774,MetalDRAFT_2477,IPR006668	JGI_MetalDRAFT_1764		flagellar motor switch protein FliG	WP_005371454.1
Malb_1857	METAL_RS17240	2508549901	kb|g.2969.peg.1857	MetalDRAFT_0213	N-acetylmuramoyl-L-alanine amidase (EC 3.5.1.28) AmpD	334109208,0008745,ZP_08483488.1,MetalDRAFT_0213,IPR002502	JGI_MetalDRAFT_3554		N-acetyl-anhydromuranmyl-L-alanine amidase	WP_005374396.1
Malb_1858	METAL_RS10005	2508548407	kb|g.2969.peg.1858	MetalDRAFT_2010	hypothetical protein	334111012,IPR005358,ZP_08485285.1,MetalDRAFT_2010	JGI_MetalDRAFT_2060		hypothetical protein	pseudo=true
Malb_1859	METAL_RS03620	2508547084	kb|g.2969.peg.1859	MetalDRAFT_2631	hypothetical protein	334111637,MetalDRAFT_2631,0017111,ZP_08485906.1,IPR003593,0000166	JGI_MetalDRAFT_0736		ATPase AAA	WP_005369718.1
Malb_186	METAL_RS14640	2508549372	kb|g.2969.peg.186	MetalDRAFT_1417	FIG022199: FAD-binding protein	334110416,IPR002938,0004497,ZP_08484692.1,MetalDRAFT_1417	JGI_MetalDRAFT_3025		FAD-dependent oxidoreductase	WP_005373467.1
Malb_1860	METAL_RS13015	2508549034	kb|g.2969.peg.1860	MetalDRAFT_2115	2,3-bisphosphoglycerate-independent phosphoglycerate mutase (EC 5.4.2.12)	334111118,0004619,ZP_08485390.1,IPR011258,0030145,MetalDRAFT_2115	JGI_MetalDRAFT_2687		hypothetical protein	WP_040578354.1
Malb_1861	METAL_RS15875	2508549621	kb|g.2969.peg.1861	MetalDRAFT_1828	Phosphate ABC transporter, periplasmic phosphate-binding protein PstS (TC 3.A.1.7.1)	334110829,IPR011862,ZP_08485103.1,MetalDRAFT_1828	JGI_MetalDRAFT_3274		phosphate-binding protein	WP_005373897.1
Malb_1862	METAL_RS10505	2508548510	kb|g.2969.peg.1862	MetalDRAFT_1914	unknown in ISEc8	334110916,IPR008878,ZP_08485189.1,MetalDRAFT_1914	JGI_MetalDRAFT_2163		cytochrome o ubiquinol oxidase	WP_005372159.1
Malb_1863	METAL_RS10950	2508548603	kb|g.2969.peg.1863	MetalDRAFT_2159	COG0503: Adenine/guanine phosphoribosyltransferases and related PRPP-binding proteins	334111162,IPR011214,ZP_08485434.1,MetalDRAFT_2159	JGI_MetalDRAFT_2256		hypothetical protein	WP_005372301.1
Malb_1864	METAL_RS12825	2508548996	kb|g.2969.peg.1864	MetalDRAFT_2078	tRNA pseudouridine 13 synthase (EC 4.2.1.-)	334111081,ZP_08485353.1,IPR001656,0003723,0009982,IPR011760,IPR020119,MetalDRAFT_2078	JGI_MetalDRAFT_2649		tRNA pseudouridine(13) synthase TruD	WP_005372936.1
Malb_1865	METAL_RS08565	2508548109	kb|g.2969.peg.1865	MetalDRAFT_2479	Flagellar hook-basal body complex protein FliE	334111484,0003774,0005198,MetalDRAFT_2479,ZP_08485754.1,IPR001624	JGI_MetalDRAFT_1762		flagellar hook-basal body complex protein FliE	WP_005371450.1
Malb_1866	METAL_RS15805	2508549607	kb|g.2969.peg.1866	MetalDRAFT_1814	Ribosomal large subunit pseudouridine synthase D (EC 4.2.1.70)	334110815,ZP_08485089.1,IPR006145,IPR002942,0003723,0009982,MetalDRAFT_1814,IPR006224,IPR006225	JGI_MetalDRAFT_3260		ribosomal large subunit pseudouridine synthase D	WP_031429784.1
Malb_1867	METAL_RS08245	2508548040	kb|g.2969.peg.1867	MetalDRAFT_2547	Ribonuclease E inhibitor RraA	334111552,ZP_08485822.1,MetalDRAFT_2547,IPR010203,IPR005493,0008428	JGI_MetalDRAFT_1693		ribonuclease	WP_031431527.1
Malb_1868	METAL_RS17165	2508549886	kb|g.2969.peg.1868	MetalDRAFT_0198	Ferrous iron transport protein B	334109193,IPR006073,0005525,MetalDRAFT_0198,ZP_08483473.1,IPR002917,IPR011619,IPR003373,IPR005225,IPR011640,0015093,IPR011642	JGI_MetalDRAFT_3539		ferrous iron transporter B	WP_005374367.1
Malb_1869	METAL_RS10470	2508548503	kb|g.2969.peg.1869	MetalDRAFT_1921	hypothetical protein	334110923,ZP_08485196.1,MetalDRAFT_1921	JGI_MetalDRAFT_2156		hypothetical protein	WP_005372151.1
Malb_187	METAL_RS09025	2508548206	kb|g.2969.peg.187	MetalDRAFT_1163	Branched-chain amino acid transport ATP-binding protein LivG (TC 3.A.1.4.1)	334110161,ZP_08484438.1,0016887,IPR003593,0005524,MetalDRAFT_1163,IPR003439	JGI_MetalDRAFT_1859	livG	ABC transporter ATP-binding protein	WP_040578314.1
Malb_1870	METAL_RS08320	2508548056	kb|g.2969.peg.1870	NA	hypothetical protein		JGI_MetalDRAFT_1709		alpha-amylase	WP_005371365.1
Malb_1871	METAL_RS13170	2508549070	kb|g.2969.peg.1871	MetalDRAFT_2427	RNA polymerase sigma-70 factor, ECF subfamily	334111432,MetalDRAFT_2427,IPR014284,ZP_08485702.1,0003677,IPR013249,IPR007627,0003700,0016987	JGI_MetalDRAFT_2723		RNA polymerase subunit sigma-24	WP_005373040.1
Malb_1872	METAL_RS13280	2508549093	kb|g.2969.peg.1872	MetalDRAFT_2404	D-alanyl-D-alanine dipeptidase	334111409,3.4.13.22,MetalDRAFT_2404,ZP_08485679.1,IPR000755	JGI_MetalDRAFT_2746		peptidase M15	WP_005373066.1
Malb_1873	METAL_RS19790	2508547089	kb|g.2969.peg.1873	MetalDRAFT_2626	hypothetical protein	334111632,ZP_08485901.1,MetalDRAFT_2626	JGI_MetalDRAFT_0741		CobQ/CobB/MinD/ParA nucleotide binding domain-containing protein	WP_005369730.1
Malb_1874	METAL_RS04605	2508547289	kb|g.2969.peg.1874	MetalDRAFT_2232	hypothetical protein	334111236,MetalDRAFT_2232,ZP_08485507.1	JGI_MetalDRAFT_0941		hypothetical protein	WP_005370075.1
Malb_1875	METAL_RS17120	2508549877	kb|g.2969.peg.1875	MetalDRAFT_0189	PROBABLE TWO-COMPONENT TRANSMEMBRANE SENSOR HISTIDINE KINASE TRANSCRIPTION REGULATOR PROTEIN( EC:2.7.3.- )	334109184,IPR004358,ZP_08483464.1,IPR013767,IPR003594,MetalDRAFT_0189,IPR005467,IPR000014,0004871,IPR003661	JGI_MetalDRAFT_3530		PAS domain-containing sensor histidine kinase	WP_005374350.1
Malb_1876	NA	2508548041	kb|g.2969.peg.1876	MetalDRAFT_2546	hypothetical protein	334111551,MetalDRAFT_2546,ZP_08485821.1	JGI_MetalDRAFT_1694	NA	NA	NA
Malb_1877	METAL_RS15990	2508549646	kb|g.2969.peg.1877	MetalDRAFT_1852	SSU ribosomal protein S8p (S15Ae)	334110853,ZP_08485127.1,MetalDRAFT_1852,IPR000630,0003735	JGI_MetalDRAFT_3299		30S ribosomal protein S8	WP_005373941.1
Malb_1878	METAL_RS03790	2508547119	kb|g.2969.peg.1878	MetalDRAFT_2598	Octanoate-[acyl-carrier-protein]-protein-N-octanoyltransferase	334111604,IPR004143,IPR020605,ZP_08485873.1,2.3.1.181,MetalDRAFT_2598,IPR000544,0016415	JGI_MetalDRAFT_0771		octanoyltransferase	WP_005369789.1
Malb_1879	METAL_RS08505	2508548096	kb|g.2969.peg.1879	MetalDRAFT_2492	Chemotaxis regulator - transmits chemoreceptor signals to flagelllar motor components CheY	334111497,MetalDRAFT_2492,ZP_08485767.1,0000156,IPR001789	JGI_MetalDRAFT_1749		two-component system response regulator	WP_005371424.1
Malb_188	METAL_RS14085	2508549261	kb|g.2969.peg.188	MetalDRAFT_1306	MFS transporter family protein	334110305,IPR011701,ZP_08484581.1,MetalDRAFT_1306	JGI_MetalDRAFT_2914		MFS transporter	WP_005373286.1
Malb_1880	METAL_RS11030	2508548619	kb|g.2969.peg.1880	MetalDRAFT_2175	Heme d1 biosynthesis protein NirH	334111178,MetalDRAFT_2175,0043565,0003700,IPR019888,ZP_08485450.1	JGI_MetalDRAFT_2272		protein nirH	WP_005372325.1
Malb_1881	METAL_RS08240	2508548039	kb|g.2969.peg.1881	MetalDRAFT_2548	4-hydroxy-3-methylbut-2-enyl diphosphate reductase (EC 1.17.1.2)	334111553,IPR003451,1.17.1.2,ZP_08485823.1,MetalDRAFT_2548	JGI_MetalDRAFT_1692	ispH	4-hydroxy-3-methylbut-2-enyl diphosphate reductase	WP_005371329.1
Malb_1882	METAL_RS13245	2508549085	kb|g.2969.peg.1882	MetalDRAFT_2411	FIG00974242: hypothetical protein	334111416,IPR000182,MetalDRAFT_2411,ZP_08485686.1,0008080	JGI_MetalDRAFT_2738		acetyltransferase	WP_005373057.1
Malb_1883	METAL_RS10235	2508548457	kb|g.2969.peg.1883	MetalDRAFT_1964	Mll4708 protein	334110966,0000150,0003677,MetalDRAFT_1964,IPR006119,ZP_08485239.1	JGI_MetalDRAFT_2110		resolvase	WP_005372072.1
Malb_1884	METAL_RS05045	2508547377	kb|g.2969.peg.1884	MetalDRAFT_2318	Cytochrome c heme lyase subunit CcmH	334111322,IPR019734,ZP_08485593.1,MetalDRAFT_2318,IPR017560,IPR013026	JGI_MetalDRAFT_1029		c-type cytochrome biogenesis protein CcmI	WP_051040471.1
Malb_1885	METAL_RS05040	2508547376	kb|g.2969.peg.1885	MetalDRAFT_2319	Cytochrome c heme lyase subunit CcmL	334111323,IPR005616,MetalDRAFT_2319,ZP_08485594.1	JGI_MetalDRAFT_1028		cytochrome c biogenesis protein CcmH	WP_005370237.1
Malb_1886	METAL_RS15775	2508549601	kb|g.2969.peg.1886	MetalDRAFT_1808	DNA recombination-dependent growth factor C	334110809,IPR007476,MetalDRAFT_1808,ZP_08485083.1	JGI_MetalDRAFT_3254		recombination-associated protein RdgC	WP_005373863.1
Malb_1887	METAL_RS03930	2508547147	kb|g.2969.peg.1887	MetalDRAFT_2569	Nitric-oxide reductase subunit C (EC 1.7.99.7)	334111575,IPR009056,MetalDRAFT_2569,ZP_08485844.1	JGI_MetalDRAFT_0799		cytochrome c	WP_005369852.1
Malb_1888	METAL_RS08350	2508548063	kb|g.2969.peg.1888	MetalDRAFT_2524	Arsenate reductase (EC 1.20.4.1)	334111529,0008794,MetalDRAFT_2524,IPR006660,ZP_08485799.1,IPR006659	JGI_MetalDRAFT_1716		arsenate reductase (glutaredoxin)	WP_005371379.1
Malb_1889	METAL_RS10570	2508548522	kb|g.2969.peg.1889	MetalDRAFT_1901	putative exported protein	334110903,IPR010275,IPR006311,MetalDRAFT_1901,IPR017909,ZP_08485176.1	JGI_MetalDRAFT_2175		hypothetical protein	WP_005372178.1
Malb_189	METAL_RS05855	2508547537	kb|g.2969.peg.189	MetalDRAFT_1238	COG2363	334110236,MetalDRAFT_1238,ZP_08484513.1,IPR006696	JGI_MetalDRAFT_1189		membrane protein	WP_005370532.1
Malb_1890	NA	NA	kb|g.2969.peg.1890	NA	hypothetical protein		NA	NA	NA	NA
Malb_1891	METAL_RS03985	2508547158	kb|g.2969.peg.1891	MetalDRAFT_2559	Transporter	334111565,ZP_08485834.1,MetalDRAFT_2559,IPR007462	JGI_MetalDRAFT_0810		hypothetical protein	WP_005369870.1
Malb_1892	METAL_RS13195	2508549074	kb|g.2969.peg.1892	MetalDRAFT_2422	RND efflux system, outer membrane lipoprotein, NodT family	334111427,MetalDRAFT_2422,0005215,ZP_08485697.1,IPR003423,0008289,IPR010131	JGI_MetalDRAFT_2727		transporter	WP_005373043.1
Malb_1893	METAL_RS05180	2508547402	kb|g.2969.peg.1893	MetalDRAFT_2293	D-alanyl-D-alanine carboxypeptidase (EC 3.4.16.4)	334111297,IPR000276,0009002,IPR018044,ZP_08485568.1,IPR001967,MetalDRAFT_2293	JGI_MetalDRAFT_1054		D-Ala-D-Ala carboxypeptidase	WP_005370280.1
Malb_1894	METAL_RS17135	2508549880	kb|g.2969.peg.1894	MetalDRAFT_0192	Cell division protein FtsH (EC 3.4.24.-)	334109187,3.6.4.3,MetalDRAFT_0192,IPR003960,IPR000642,IPR005936,0004222,IPR003959,ZP_08483467.1,IPR003593	JGI_MetalDRAFT_3533		ATPase AAA	WP_005374356.1
Malb_1895	METAL_RS15890	2508549624	kb|g.2969.peg.1895	NA	hypothetical protein		JGI_MetalDRAFT_3277		glycogen debranching protein	WP_005373901.1
Malb_1896	METAL_RS04880	2508547344	kb|g.2969.peg.1896	MetalDRAFT_2351	Phosphoribosylaminoimidazole-succinocarboxamide synthase (EC 6.3.2.6)	334111355,IPR018236,0004639,6.3.2.6,MetalDRAFT_2351,ZP_08485626.1,IPR001636	JGI_MetalDRAFT_0996		phosphoribosylaminoimidazolesuccinocarboxamide synthase	WP_005370178.1
Malb_1897	METAL_RS09835	2508548374	kb|g.2969.peg.1897	MetalDRAFT_2044	CDP-diacylglycerol--glycerol-3-phosphate 3-phosphatidyltransferase (EC 2.7.8.5)	334111046,IPR004570,0008444,IPR000462,MetalDRAFT_2044,ZP_08485319.1	JGI_MetalDRAFT_2027		CDP-diacylglycerol--glycerol-3-phosphate 3-phosphatidyltransferase	WP_005371937.1
Malb_1898	METAL_RS04550	2508547276	kb|g.2969.peg.1898	MetalDRAFT_2243	Alkanesulfonates transport system permease protein	334111247,0005215,MetalDRAFT_2243,ZP_08485518.1,IPR000515	JGI_MetalDRAFT_0928		hypothetical protein	pseudo=true
Malb_1899	METAL_RS10095	2508548428	kb|g.2969.peg.1899	MetalDRAFT_1992	hypothetical protein	334110994,MetalDRAFT_1992,ZP_08485267.1	JGI_MetalDRAFT_2081		hypothetical protein	WP_031431665.1
Malb_19	METAL_RS16670	2508549784	kb|g.2969.peg.19	MetalDRAFT_0099	2-amino-4-hydroxy-6-hydroxymethyldihydropteridine pyrophosphokinase (EC 2.7.6.3)	334109094,ZP_08483374.1,MetalDRAFT_0099,0003848,IPR000550	JGI_MetalDRAFT_3437		2-amino-4-hydroxy-6-hydroxymethyldihydropteridine pyrophosphokinase	WP_005374171.1
Malb_190	METAL_RS19925	2508548197	kb|g.2969.peg.190	MetalDRAFT_1172	TPR domain protein	334110170,IPR013026,MetalDRAFT_1172,ZP_08484447.1	JGI_MetalDRAFT_1850		hypothetical protein	WP_005371613.1
Malb_1900	METAL_RS15835	2508549613	kb|g.2969.peg.1900	MetalDRAFT_1820	Serine/threonine protein kinase PrkC, regulator of stationary phase	334110821,ZP_08485095.1,IPR000719,0005524,IPR008271,IPR017442,IPR002290,IPR017441,0004672,IPR020635,MetalDRAFT_1820	JGI_MetalDRAFT_3266		serine/threonine protein kinase	WP_005373886.1
Malb_1901	METAL_RS03565	2508547073	kb|g.2969.peg.1901	MetalDRAFT_2642	Conserved domain protein	334111648,IPR005490,MetalDRAFT_2642,ZP_08485917.1	JGI_MetalDRAFT_0725		hypothetical protein	WP_005369691.1
Malb_1902	METAL_RS08480	2508548091	kb|g.2969.peg.1902	MetalDRAFT_2497	Flagellar biosynthesis protein FlhF	334111502,MetalDRAFT_2497,IPR000897,0005525,IPR003593,ZP_08485772.1,IPR020006	JGI_MetalDRAFT_1744		flagellar biosynthetic protein FlhF	WP_005371415.1
Malb_1903	METAL_RS13355	2508549110	kb|g.2969.peg.1903	NA	Mobile element protein		JGI_MetalDRAFT_2763		hypothetical protein	WP_031429474.1
Malb_1904	NA	NA	kb|g.2969.peg.1904	NA	hypothetical protein		NA	NA	NA	NA
Malb_1905	METAL_RS12680	2508548968	kb|g.2969.peg.1905	MetalDRAFT_2050	hypothetical protein	334111053,ZP_08485325.1,MetalDRAFT_2050	JGI_MetalDRAFT_2621		hypothetical protein	WP_005372895.1
Malb_1906	METAL_RS10655	2508548539	kb|g.2969.peg.1906	MetalDRAFT_1883	hypothetical protein	334110885,MetalDRAFT_1883,IPR002482,ZP_08485158.1,IPR018392,IPR009282	JGI_MetalDRAFT_2192		hypothetical protein	WP_005372207.1
Malb_1907	METAL_RS17420	2508549938	kb|g.2969.peg.1907	MetalDRAFT_0249	Particulate methane monooxygenase B-subunit (EC 1.14.13.25)	334109244,MetalDRAFT_0249,IPR006833,ZP_08483524.1	JGI_MetalDRAFT_3591		methane monooxygenase	WP_005374465.1
Malb_1908	METAL_RS11125	2508548639	kb|g.2969.peg.1908	MetalDRAFT_2197	CRISPR-associated RAMP Cmr6	334111200,IPR010172,MetalDRAFT_2197,IPR005537,ZP_08485472.1	JGI_MetalDRAFT_2292		type III-B CRISPR module RAMP protein Cmr6	WP_005372359.1
Malb_1909	METAL_RS10175	2508548446	kb|g.2969.peg.1909	MetalDRAFT_1975	Heavy metal sensor histidine kinase	334110977,0000155,IPR004358,IPR003594,IPR006290,IPR005467,IPR003661,IPR003660,MetalDRAFT_1975,ZP_08485250.1,0004673	JGI_MetalDRAFT_2099		two-component sensor histidine kinase	WP_005372059.1
Malb_191	METAL_RS09000	2508548201	kb|g.2969.peg.191	MetalDRAFT_1168	Putative diguanylate cyclase (GGDEF domain)	334110166,ZP_08484443.1,IPR000160,MetalDRAFT_1168	JGI_MetalDRAFT_1854		diguanylate cyclase	WP_005371618.1
Malb_1910	METAL_RS05150	2508547396	kb|g.2969.peg.1910	MetalDRAFT_2299	diguanylate cyclase/phosphodiesterase (GGDEF & EAL domains) with PAS/PAC sensor(s)	334111303,MetalDRAFT_2299,IPR000160,0004871,ZP_08485574.1,IPR000700,IPR013655,IPR013656,IPR001610,IPR000014,IPR001789	JGI_MetalDRAFT_1048		PAS domain S-box/diguanylate cyclase (GGDEF) domain-containing protein	WP_005370271.1
Malb_1911	METAL_RS15985	2508549645	kb|g.2969.peg.1911	MetalDRAFT_1851	LSU ribosomal protein L6p (L9e)	334110852,IPR019906,ZP_08485126.1,0019843,0003735,MetalDRAFT_1851,IPR020040,IPR000702,IPR002358	JGI_MetalDRAFT_3298		50S ribosomal protein L6	WP_005373939.1
Malb_1912	METAL_RS17390	2508549931	kb|g.2969.peg.1912	MetalDRAFT_0243	Heat shock protein 60 family chaperone GroEL	334109238,IPR002423,IPR001844,MetalDRAFT_0243,ZP_08483518.1,IPR018370	JGI_MetalDRAFT_3584	groEL	molecular chaperone GroEL	WP_005374459.1
Malb_1913	METAL_RS15725	2508549591	kb|g.2969.peg.1913	MetalDRAFT_1798	Putative sulfate permease	334110799,MetalDRAFT_1798,ZP_08485073.1,IPR002781	JGI_MetalDRAFT_3244		membrane protein	WP_031429780.1
Malb_1914	METAL_RS04795	2508547327	kb|g.2969.peg.1914	MetalDRAFT_2368	Biopolymer transport protein ExbD/TolR	334111372,0005215,ZP_08485643.1,IPR003400,MetalDRAFT_2368	JGI_MetalDRAFT_0979		biopolymer transporter ExbD	WP_005370144.1
Malb_1915	METAL_RS05010	2508547370	kb|g.2969.peg.1915	MetalDRAFT_2325	hypothetical protein	334111329,ZP_08485600.1,MetalDRAFT_2325	JGI_MetalDRAFT_1022		hypothetical protein	WP_005370225.1
Malb_1916	METAL_RS05085	2508547384	kb|g.2969.peg.1916	MetalDRAFT_2311	hypothetical protein	334111315,0008168,ZP_08485586.1,IPR013216,MetalDRAFT_2311	JGI_MetalDRAFT_1036		methylase involved in ubiquinone/menaquinone biosynthesis	WP_005370254.1
Malb_1917	METAL_RS09935	2508548393	kb|g.2969.peg.1917	MetalDRAFT_2024	Chaperone protein DnaK	334111026,MetalDRAFT_2024,0005524,IPR001023,IPR018181,ZP_08485299.1,IPR013126,0051082,IPR012725	JGI_MetalDRAFT_2046	dnaK	molecular chaperone DnaK	WP_005371983.1
Malb_1918	METAL_RS04560	2508547279	kb|g.2969.peg.1918	MetalDRAFT_2241	hypothetical protein	334111245,IPR007280,IPR000209,0008233,MetalDRAFT_2241,ZP_08485516.1,IPR003961,0004252	JGI_MetalDRAFT_0931		hypothetical protein	pseudo=true
Malb_1919	METAL_RS04610	2508547290	kb|g.2969.peg.1919	MetalDRAFT_2231	hypothetical protein	334111235,IPR010710,MetalDRAFT_2231,ZP_08485506.1	JGI_MetalDRAFT_0942		Fe-S protein	WP_031431008.1
Malb_192	METAL_RS03120	2508546982	kb|g.2969.peg.192	MetalDRAFT_1666	Tyrosine recombinase XerC	334110666,ZP_08484941.1,IPR002104,0003677,MetalDRAFT_1666,IPR006162	JGI_MetalDRAFT_0634		integrase	WP_040578443.1
Malb_1920	METAL_RS08755	2508548150	kb|g.2969.peg.1920	MetalDRAFT_2440	hypothetical protein	334111445,MetalDRAFT_2440,ZP_08485715.1	JGI_MetalDRAFT_1803		hypothetical protein	WP_005371524.1
Malb_1921	METAL_RS05050	2508547378	kb|g.2969.peg.1921	MetalDRAFT_2317	hypothetical protein	334111321,ZP_08485592.1,MetalDRAFT_2317	JGI_MetalDRAFT_1030		hypothetical protein	WP_005370243.1
Malb_1922	METAL_RS04660	2508547300	kb|g.2969.peg.1922	MetalDRAFT_2221	Glucose-1-phosphate adenylyltransferase (EC 2.7.7.27)	334111225,IPR005835,IPR005836,0016779,ZP_08485496.1,MetalDRAFT_2221	JGI_MetalDRAFT_0952		hypothetical protein	WP_040578288.1
Malb_1923	METAL_RS03870	2508547135	kb|g.2969.peg.1923	MetalDRAFT_2582	dim6/ntab flavoprotein family	334111588,ZP_08485857.1,MetalDRAFT_2582,IPR002563	JGI_MetalDRAFT_0787		flavin reductase	WP_005369819.1
Malb_1924	METAL_RS08625	2508548124	kb|g.2969.peg.1924	MetalDRAFT_2466	GGDEF domain protein	334111471,MetalDRAFT_2466,IPR000160,ZP_08485741.1,IPR001789,IPR013976	JGI_MetalDRAFT_1777		diguanylate cyclase response regulator	WP_005371474.1
Malb_1925	METAL_RS11065	2508548626	kb|g.2969.peg.1925	MetalDRAFT_2182	FIG00860194: hypothetical protein	334111185,ZP_08485457.1,IPR011486,MetalDRAFT_2182	JGI_MetalDRAFT_2279		hypothetical protein	WP_005372337.1
Malb_1926	METAL_RS13045	2508549040	kb|g.2969.peg.1926	MetalDRAFT_2121	Formamidopyrimidine-DNA glycosylase (EC 3.2.2.23)	334111124,IPR000191,IPR015886,IPR015887,0008270,IPR000214,IPR012319,0008534,0003906,IPR020629,ZP_08485396.1,MetalDRAFT_2121,3.2.2.23	JGI_MetalDRAFT_2693		DNA-formamidopyrimidine glycosylase	WP_005373002.1
Malb_1927	METAL_RS12655	2508548963	kb|g.2969.peg.1927	MetalDRAFT_2554	Mobile element protein	334111559,MetalDRAFT_2554,ZP_08485829.1	JGI_MetalDRAFT_2616		transposase	WP_005371083.1
Malb_1928	METAL_RS04825	2508547333	kb|g.2969.peg.1928	MetalDRAFT_2362	Threonine synthase (EC 4.2.3.1)	334111366,ZP_08485637.1,IPR004450,IPR000634,0004795,MetalDRAFT_2362,IPR001926	JGI_MetalDRAFT_0985		threonine synthase	WP_005370157.1
Malb_1929	METAL_RS05200	2508547406	kb|g.2969.peg.1929	MetalDRAFT_2289	Diacylglycerol kinase (EC 2.7.1.107)	334111293,IPR000829,MetalDRAFT_2289,0004143,ZP_08485564.1	JGI_MetalDRAFT_1058		diacylglycerol kinase	WP_005370284.1
Malb_193	METAL_RS05945	2508547557	kb|g.2969.peg.193	MetalDRAFT_1218	Molybdenum transport system permease protein ModB (TC 3.A.1.8.1)	334110216,0015098,IPR011867,MetalDRAFT_1218,IPR000515,ZP_08484493.1	JGI_MetalDRAFT_1209		molybdenum ABC transporter permease subunit	WP_005370572.1
Malb_1930	METAL_RS12965	2508549023	kb|g.2969.peg.1930	MetalDRAFT_2105	Type IV pilus biogenesis protein PilP	334111108,MetalDRAFT_2105,ZP_08485380.1,IPR007446	JGI_MetalDRAFT_2676		pilus assembly protein PilP	WP_005372984.1
Malb_1931	METAL_RS17090	2508549871	kb|g.2969.peg.1931	MetalDRAFT_0183	N(5),N(10)-methenyltetrahydromethanopterin cyclohydrolase (EC 3.5.4.27)	334109178,IPR003209,3.5.4.27,ZP_08483458.1,MetalDRAFT_0183,0018759	JGI_MetalDRAFT_3524		methenyltetrahydromethanopterin cyclohydrolase	WP_005374340.1
Malb_1932	NA	2508548528	kb|g.2969.peg.1932	MetalDRAFT_1894	Type I restriction-modification system, restriction subunit R (EC 3.1.21.3)	334110896,ZP_08485169.1,IPR007409,0003677,0004519,MetalDRAFT_1894	JGI_MetalDRAFT_2181	NA	NA	NA
Malb_1933	METAL_RS03940	2508547149	kb|g.2969.peg.1933	MetalDRAFT_2567	hypothetical protein	334111573,ZP_08485842.1,MetalDRAFT_2567	JGI_MetalDRAFT_0801		hypothetical protein	WP_005369854.1
Malb_1934	METAL_RS03535	2508547068	kb|g.2969.peg.1934	MetalDRAFT_2648	Type I restriction-modification system, restriction subunit R (EC 3.1.21.3)	334111654,0016787,0004519,IPR007409,0005524,IPR006935,MetalDRAFT_2648,IPR014021,ZP_08485923.1,0003677,IPR014001	JGI_MetalDRAFT_0720		DEAD/DEAH box helicase	WP_005369681.1
Malb_1935	METAL_RS10910	NA	kb|g.2969.peg.1935	NA	hypothetical protein		NA		hypothetical protein	WP_040578331.1
Malb_1936	METAL_RS08415	2508548078	kb|g.2969.peg.1936	MetalDRAFT_2510	Flagellar biosynthesis protein FliS	334111515,IPR003713,ZP_08485785.1,MetalDRAFT_2510	JGI_MetalDRAFT_1731		flagellar protein FliS	WP_005371398.1
Malb_1937	METAL_RS09880	2508548382	kb|g.2969.peg.1937	NA	hypothetical protein		JGI_MetalDRAFT_2035		hydroxymethylpyrimidine/phosphomethylpyrimidine kinase	WP_005371950.1
Malb_1938	METAL_RS10415	2508548493	kb|g.2969.peg.1938	MetalDRAFT_1931	Transcription elongation factor GreA	334110933,ZP_08485206.1,IPR001437,IPR018151,MetalDRAFT_1931,0003677,IPR006359,0003711	JGI_MetalDRAFT_2146	greA	transcription elongation factor GreA	WP_005372133.1
Malb_1939	NA	NA	kb|g.2969.peg.1939	NA	hypothetical protein		NA	NA	NA	NA
Malb_194	METAL_RS14685	2508549381	kb|g.2969.peg.194	NA	hypothetical protein		JGI_MetalDRAFT_3034		hypothetical protein	WP_031429631.1
Malb_1940	METAL_RS08665	2508548132	kb|g.2969.peg.1940	MetalDRAFT_2458	Flagellar basal-body rod protein FlgG	334111463,ZP_08485733.1,IPR010930,IPR012834,IPR019776,IPR001444,IPR020013,MetalDRAFT_2458	JGI_MetalDRAFT_1785	flgG	flagellar basal body rod protein FlgG	WP_005371499.1
Malb_1941	METAL_RS12975	2508549025	kb|g.2969.peg.1941	MetalDRAFT_2107	Type IV pilus biogenesis protein PilN	334111110,ZP_08485382.1,MetalDRAFT_2107,IPR007813	JGI_MetalDRAFT_2678		pilus assembly protein PilN	WP_005372986.1
Malb_1942	METAL_RS10160	2508548443	kb|g.2969.peg.1942	MetalDRAFT_1978	Thymidine phosphorylase (EC 2.4.2.4)	334110980,IPR017872,0009032,IPR013102,IPR000053,MetalDRAFT_1978,IPR013466,IPR017459,ZP_08485253.1,2.4.2.4	JGI_MetalDRAFT_2096		thymidine phosphorylase	WP_005372056.1
Malb_1943	METAL_RS05230	2508547412	kb|g.2969.peg.1943	MetalDRAFT_2282	Histone acetyltransferase HPA2 and related acetyltransferases	334111286,IPR000182,MetalDRAFT_2282,ZP_08485557.1	JGI_MetalDRAFT_1064		GNAT family acetyltransferase	WP_005370293.1
Malb_1944	METAL_RS16100	2508549669	kb|g.2969.peg.1944	MetalDRAFT_1874	LSU ribosomal protein L10p (P0)	334110875,ZP_08485149.1,IPR002363,MetalDRAFT_1874,IPR001790	JGI_MetalDRAFT_3322		50S ribosomal protein L10	WP_005373986.1
Malb_1945	METAL_RS08435	2508548082	kb|g.2969.peg.1945	MetalDRAFT_2506	Flagellar biosynthesis protein FliL	334111511,ZP_08485781.1,IPR005503,MetalDRAFT_2506	JGI_MetalDRAFT_1735		flagellar basal body protein FliL	WP_005371405.1
Malb_1946	METAL_RS10440	2508548497	kb|g.2969.peg.1946	MetalDRAFT_1927	Protein export cytoplasm protein SecA ATPase RNA helicase (TC 3.A.5.1.1)	334110929,IPR014018,IPR004027,IPR000185,0005524,IPR011130,IPR001650,MetalDRAFT_1927,IPR020937,IPR011116,IPR011115,ZP_08485202.1,IPR016192	JGI_MetalDRAFT_2150	secA	preprotein translocase subunit SecA	WP_005372139.1
Malb_1947	METAL_RS03925	2508547146	kb|g.2969.peg.1947	MetalDRAFT_2570	Nitric-oxide reductase subunit B (EC 1.7.99.7)	334111576,IPR000169,ZP_08485845.1,MetalDRAFT_2570,1.7.99.7	JGI_MetalDRAFT_0798		nitric oxide reductase	WP_036304415.1
Malb_1948	METAL_RS04790	2508547326	kb|g.2969.peg.1948	MetalDRAFT_2369	MotA/TolQ/ExbB proton channel family protein	334111373,0008565,ZP_08485644.1,MetalDRAFT_2369,IPR002898	JGI_MetalDRAFT_0978		biopolymer transporter ExbB	WP_005370143.1
Malb_1949	METAL_RS08600	2508548116	kb|g.2969.peg.1949	MetalDRAFT_2472	Flagellar basal-body P-ring formation protein FlgA	334111477,ZP_08485747.1,IPR013974,MetalDRAFT_2472,IPR017585	JGI_MetalDRAFT_1769		flagella basal body P-ring formation protein FlgA	WP_005371463.1
Malb_195	METAL_RS14100	2508549264	kb|g.2969.peg.195	MetalDRAFT_1309	Adenylosuccinate synthetase (EC 6.3.4.4)	334110308,6.3.4.4,0005525,IPR001114,IPR018220,0004019,MetalDRAFT_1309,ZP_08484584.1,0000287	JGI_MetalDRAFT_2917		adenylosuccinate synthase	WP_005373290.1
Malb_1950	NA	2508547271	kb|g.2969.peg.1950	NA	hypothetical protein		JGI_MetalDRAFT_0923	NA	NA	NA
Malb_1951	METAL_RS15670	2508549579	kb|g.2969.peg.1951	MetalDRAFT_1786	hypothetical protein	334110787,MetalDRAFT_1786,ZP_08485061.1	JGI_MetalDRAFT_3232		DNA-binding protein	WP_005373829.1
Malb_1952	METAL_RS04875	2508547343	kb|g.2969.peg.1952	MetalDRAFT_2352	Exodeoxyribonuclease III (EC 3.1.11.2)	334111356,IPR005135,IPR020848,IPR000097,0004519,0004518,4.2.99.18,0003677,MetalDRAFT_2352,IPR004808,ZP_08485627.1	JGI_MetalDRAFT_0995		exodeoxyribonuclease III	WP_005370176.1
Malb_1953	METAL_RS09975	2508548401	kb|g.2969.peg.1953	MetalDRAFT_2016	hypothetical protein	334111018,MetalDRAFT_2016,ZP_08485291.1	JGI_MetalDRAFT_2054		hypothetical protein	WP_005371996.1
Malb_1954	METAL_RS15870	2508549620	kb|g.2969.peg.1954	MetalDRAFT_1827	Phosphate transport system permease protein PstC (TC 3.A.1.7.1)	334110828,MetalDRAFT_1827,0005215,ZP_08485102.1,IPR000515	JGI_MetalDRAFT_3273		phosphate ABC transporter permease	WP_005373895.1
Malb_1955	METAL_RS05110	2508547389	kb|g.2969.peg.1955	MetalDRAFT_2306	Pyruvate,phosphate dikinase (EC 2.7.9.1)	334111310,ZP_08485581.1,MetalDRAFT_2306,IPR008279,IPR010121,IPR018274,0004871,IPR002192,IPR000121	JGI_MetalDRAFT_1041		pyruvate: phosphate dikinase	WP_040578462.1
Malb_1956	METAL_RS05310	2508547428	kb|g.2969.peg.1956	MetalDRAFT_2266	putative membrane protein	334111270,ZP_08485541.1,IPR000620,MetalDRAFT_2266	JGI_MetalDRAFT_1080		membrane protein	WP_005370335.1
Malb_1957	NA	2508549002	kb|g.2969.peg.1957	NA	hypothetical protein		JGI_MetalDRAFT_2655	NA	NA	NA
Malb_1958	METAL_RS17360	2508549925	kb|g.2969.peg.1958	MetalDRAFT_0237	Coenzyme PQQ synthesis protein B	334109232,IPR011842,ZP_08483512.1,MetalDRAFT_0237	JGI_MetalDRAFT_3578		pyrroloquinoline quinone biosynthesis protein B	WP_005374449.1
Malb_1959	METAL_RS17125	2508549878	kb|g.2969.peg.1959	MetalDRAFT_0190	hypothetical protein	334109185,ZP_08483465.1,MetalDRAFT_0190	JGI_MetalDRAFT_3531		DUF2934 domain-containing protein	WP_005374352.1
Malb_196	METAL_RS14515	2508549346	kb|g.2969.peg.196	MetalDRAFT_1391	PpiC-type peptidyl-prolyl cis-trans isomerase	334110390,IPR000297,ZP_08484666.1,0016853,MetalDRAFT_1391	JGI_MetalDRAFT_2999		peptidyl-prolyl cis-trans isomerase	WP_005373421.1
Malb_1960	METAL_RS15740	2508549594	kb|g.2969.peg.1960	MetalDRAFT_1801	Diaminopimelate epimerase (EC 5.1.1.7)	334110802,0008837,IPR001653,IPR018510,ZP_08485076.1,MetalDRAFT_1801	JGI_MetalDRAFT_3247	dapF	diaminopimelate epimerase	WP_005373852.1
Malb_1961	METAL_RS08515	2508548098	kb|g.2969.peg.1961	MetalDRAFT_2490	Signal transduction histidine kinase CheA (EC 2.7.3.-)	334111495,0000155,IPR004358,MetalDRAFT_2490,0005524,IPR002545,IPR003594,IPR008207,IPR004105,IPR005467,0004871,ZP_08485765.1,0004673	JGI_MetalDRAFT_1751		chemotaxis protein CheA	WP_005371429.1
Malb_1962	METAL_RS17245	2508549902	kb|g.2969.peg.1962	MetalDRAFT_0214	Probable transmembrane protein	334109209,MetalDRAFT_0214,ZP_08483489.1	JGI_MetalDRAFT_3555		membrane protein	WP_005374398.1
Malb_1963	METAL_RS12770	2508548986	kb|g.2969.peg.1963	MetalDRAFT_2067	Aspartate-semialdehyde dehydrogenase (EC 1.2.1.11)	334111070,0004073,1.2.1.11,ZP_08485342.1,IPR012280,IPR005986,MetalDRAFT_2067,IPR000534,IPR012080	JGI_MetalDRAFT_2639		aspartate-semialdehyde dehydrogenase	WP_005372921.1
Malb_1964	METAL_RS08570	2508548110	kb|g.2969.peg.1964	MetalDRAFT_2478	Flagellar M-ring protein FliF	334111483,IPR000067,ZP_08485753.1,0003774,IPR013556,IPR006182,MetalDRAFT_2478	JGI_MetalDRAFT_1763		flagellar M-ring protein FliF	WP_005371452.1
Malb_1965	METAL_RS08345	2508548062	kb|g.2969.peg.1965	MetalDRAFT_2525	Flavoprotein WrbA	334111530,IPR001226,ZP_08485800.1,0010181,IPR008254,MetalDRAFT_2525,IPR010089	JGI_MetalDRAFT_1715		NAD(P)H quinone oxidoreductase	WP_005371377.1
Malb_1966	METAL_RS16055	2508549660	kb|g.2969.peg.1966	MetalDRAFT_1865	LSU ribosomal protein L3p (L3e)	334110866,ZP_08485140.1,0003735,MetalDRAFT_1865,IPR019927,IPR019926,IPR000597	JGI_MetalDRAFT_3313		50S ribosomal protein L3	WP_005373964.1
Malb_1967	METAL_RS17130	2508549879	kb|g.2969.peg.1967	MetalDRAFT_0191	UDP-N-acetylmuramate--alanine ligase (EC 6.3.2.8)	334109186,MetalDRAFT_0191,ZP_08483466.1	JGI_MetalDRAFT_3532		hypothetical protein	WP_005374354.1
Malb_1968	METAL_RS12800	2508548991	kb|g.2969.peg.1968	MetalDRAFT_2073	Hemolysins and related proteins containing CBS domains	334111076,IPR005170,IPR002550,IPR000644,MetalDRAFT_2073,ZP_08485348.1	JGI_MetalDRAFT_2644		membrane protein	WP_005372927.1
Malb_1969	METAL_RS10965	2508548606	kb|g.2969.peg.1969	MetalDRAFT_2162	tellurium resistance protein, putative	334111165,ZP_08485437.1,IPR003325,IPR002035,MetalDRAFT_2162	JGI_MetalDRAFT_2259		tellurium resistance protein	WP_005372308.1
Malb_197	METAL_RS09535	2508548313	kb|g.2969.peg.197	MetalDRAFT_1057	NADH-ubiquinone oxidoreductase chain M (EC 1.6.5.3)	334110055,ZP_08484332.1,IPR003918,0008137,IPR010227,IPR001750,MetalDRAFT_1057	JGI_MetalDRAFT_1966		oxidoreductase	WP_005371818.1
Malb_1970	METAL_RS10170	2508548445	kb|g.2969.peg.1970	MetalDRAFT_1976	Ribose-phosphate pyrophosphokinase (EC 2.7.6.1)	334110978,ZP_08485251.1,IPR000836,IPR005946,0004749,0000287,MetalDRAFT_1976,2.7.6.1	JGI_MetalDRAFT_2098		phosphoribosylpyrophosphate synthetase	WP_005372058.1
Malb_1971	NA	2508549089	kb|g.2969.peg.1971	NA	Iron siderophore sensor protein		JGI_MetalDRAFT_2742	NA	NA	NA
Malb_1972	METAL_RS12830	2508548997	kb|g.2969.peg.1972	MetalDRAFT_2079	TonB-dependent receptor	334111082,0005215,IPR012910,ZP_08485354.1,MetalDRAFT_2079,0004872,IPR000531	JGI_MetalDRAFT_2650		biopolymer transporter TonB	WP_005372937.1
Malb_1973	METAL_RS15945	2508549636	kb|g.2969.peg.1973	MetalDRAFT_1843	SSU ribosomal protein S4p (S9e) @ SSU ribosomal protein S4p (S9e), zinc-independent	334110844,IPR018079,IPR001912,IPR002942,0003735,MetalDRAFT_1843,IPR005709,ZP_08485118.1	JGI_MetalDRAFT_3289		30S ribosomal protein S4	WP_005373918.1
Malb_1974	METAL_RS13210	2508549077	kb|g.2969.peg.1974	MetalDRAFT_2419	MotA/TolQ/ExbB proton channel family protein	334111424,ZP_08485694.1,MetalDRAFT_2419,0008565,IPR002898	JGI_MetalDRAFT_2730		biopolymer transporter ExbB	WP_005373046.1
Malb_1975	METAL_RS08295	2508548051	kb|g.2969.peg.1975	MetalDRAFT_2536	DNA-directed RNA polymerase omega subunit (EC 2.7.7.6)	334111541,0003899,IPR003716,MetalDRAFT_2536,ZP_08485811.1,IPR006110	JGI_MetalDRAFT_1704		DNA-directed RNA polymerase subunit omega	WP_005371353.1
Malb_1976	METAL_RS08445	2508548084	kb|g.2969.peg.1976	MetalDRAFT_2504	Flagellar motor switch protein FliN	334111509,IPR001172,IPR001543,IPR012826,ZP_08485779.1,MetalDRAFT_2504	JGI_MetalDRAFT_1737		flagellar motor switch protein FliN	WP_005371407.1
Malb_1977	METAL_RS03755	2508547112	kb|g.2969.peg.1977	MetalDRAFT_2605	Penicillin-binding protein 2 (PBP-2)	334111611,IPR005311,IPR017790,IPR000890,2.4.1.129,IPR001460,ZP_08485880.1,MetalDRAFT_2605	JGI_MetalDRAFT_0764		penicillin-binding protein 2	WP_005369771.1
Malb_1978	METAL_RS11435	2508548705	kb|g.2969.peg.1978	MetalDRAFT_2219	unknown in ISEc8	334111223,MetalDRAFT_2219,IPR008878,ZP_08485494.1	JGI_MetalDRAFT_2358		cytochrome o ubiquinol oxidase	WP_005368390.1
Malb_1979	NA	NA	kb|g.2969.peg.1979	NA	hypothetical protein		NA	NA	NA	NA
Malb_198	METAL_RS17035	2508549859	kb|g.2969.peg.198	MetalDRAFT_0172	Cell division protein MraZ	334109167,MetalDRAFT_0172,IPR003444,IPR020603,ZP_08483447.1	JGI_MetalDRAFT_3512		division/cell wall cluster transcriptional repressor MraZ	WP_005374321.1
Malb_1980	METAL_RS11025	2508548618	kb|g.2969.peg.1980	MetalDRAFT_2174	Heme d1 biosynthesis protein NirG	334111177,MetalDRAFT_2174,ZP_08485449.1	JGI_MetalDRAFT_2271		protein nirG	WP_005372323.1
Malb_1981	METAL_RS12805	2508548992	kb|g.2969.peg.1981	MetalDRAFT_2074	Protein of unknown function UPF0060	334111077,MetalDRAFT_2074,ZP_08485349.1,IPR003844	JGI_MetalDRAFT_2645		hypothetical protein	WP_005372929.1
Malb_1982	METAL_RS16265	2508549703	kb|g.2969.peg.1982	MetalDRAFT_0024	Periplasmic thiol:disulfide oxidoreductase DsbB, required for DsbA reoxidation	334109019,MetalDRAFT_0024,IPR003752,ZP_08483299.1,0015035	JGI_MetalDRAFT_3356		disulfide bond formation protein DsbB	WP_051040503.1
Malb_1983	METAL_RS10535	2508548515	kb|g.2969.peg.1983	MetalDRAFT_1908	Folate transporter 3	334110910,MetalDRAFT_1908,ZP_08485183.1	JGI_MetalDRAFT_2168		membrane protein	WP_005372164.1
Malb_1984	METAL_RS04940	2508547356	kb|g.2969.peg.1984	MetalDRAFT_2339	Biosynthetic arginine decarboxylase (EC 4.1.1.19)	334111343,IPR000183,ZP_08485614.1,0008792,IPR002985,MetalDRAFT_2339	JGI_MetalDRAFT_1008		arginine decarboxylase	WP_005370202.1
Malb_1985	METAL_RS11155	2508548645	kb|g.2969.peg.1985	MetalDRAFT_2203	CRISPR-associated protein, Csx3 family	334111206,IPR019092,IPR013413,MetalDRAFT_2203,ZP_08485478.1	JGI_MetalDRAFT_2298		CRISPR-associated protein: NE0113 family	WP_005372376.1
Malb_1986	METAL_RS03640	2508547088	kb|g.2969.peg.1986	MetalDRAFT_2627	hypothetical protein	334111633,ZP_08485902.1,MetalDRAFT_2627	JGI_MetalDRAFT_0740		hypothetical protein	WP_005369728.1
Malb_1987	METAL_RS08235	2508548038	kb|g.2969.peg.1987	MetalDRAFT_2549	Ribosome-associated heat shock protein implicated in the recycling of the 50S subunit (S4 paralog)	334111554,0003723,MetalDRAFT_2549,ZP_08485824.1,IPR002942	JGI_MetalDRAFT_1691		RNA-binding protein	WP_005371326.1
Malb_1988	METAL_RS13075	2508549046	kb|g.2969.peg.1988	MetalDRAFT_2127	Serine/threonine protein kinase	334111130,ZP_08485402.1,IPR001932,IPR000719,IPR008266,0005524,IPR017442,IPR002290,0004672,MetalDRAFT_2127,IPR020635	JGI_MetalDRAFT_2699		protein kinase	WP_005373011.1
Malb_1989	METAL_RS19785	2508547069	kb|g.2969.peg.1989	NA	hypothetical protein		JGI_MetalDRAFT_0721		protein TolA	WP_031430803.1
Malb_199	METAL_RS02510	2508546859	kb|g.2969.peg.199	MetalDRAFT_1547	hypothetical protein	334110547,ZP_08484822.1,IPR002696,MetalDRAFT_1547	JGI_MetalDRAFT_0511		hypothetical protein	WP_005369329.1
Malb_1990	METAL_RS15770	2508549600	kb|g.2969.peg.1990	MetalDRAFT_1807	G:T/U mismatch-specific uracil/thymine DNA-glycosylase	334110808,ZP_08485082.1,MetalDRAFT_1807	JGI_MetalDRAFT_3253		DNA-deoxyinosine glycosylase	WP_005373861.1
Malb_1991	METAL_RS17290	2508549911	kb|g.2969.peg.1991	MetalDRAFT_0223	hypothetical protein	334109218,MetalDRAFT_0223,ZP_08483498.1	JGI_MetalDRAFT_3564		hypothetical protein	WP_005374413.1
Malb_1992	METAL_RS13275	2508549092	kb|g.2969.peg.1992	MetalDRAFT_2405	Hydroxylamine oxidoreductase precursor (EC 1.7.3.4)	334111410,ZP_08485680.1,MetalDRAFT_2405,IPR011031,IPR012138,1.7.3.4	JGI_MetalDRAFT_2745		hydroxylamine reductase	WP_005373065.1
Malb_1993	METAL_RS10265	2508548463	kb|g.2969.peg.1993	MetalDRAFT_1958	Phage integrase	334110960,ZP_08485233.1,MetalDRAFT_1958	JGI_MetalDRAFT_2116		hypothetical protein	WP_040578325.1
Malb_1994	METAL_RS10230	2508548456	kb|g.2969.peg.1994	MetalDRAFT_1965	hypothetical protein	334110967,ZP_08485240.1,MetalDRAFT_1965	JGI_MetalDRAFT_2109		hypothetical protein	WP_005372071.1
Malb_1995	METAL_RS17200	2508549893	kb|g.2969.peg.1995	MetalDRAFT_0205	hypothetical protein	334109200,MetalDRAFT_0205,ZP_08483480.1	JGI_MetalDRAFT_3546		hypothetical protein	WP_005374375.1
Malb_1996	NA	2508548057	kb|g.2969.peg.1996	MetalDRAFT_2530	hypothetical protein	334111535,MetalDRAFT_2530,ZP_08485805.1	JGI_MetalDRAFT_1710	NA	NA	NA
Malb_1997	METAL_RS13170	2508549070	kb|g.2969.peg.1997	NA	hypothetical protein		JGI_MetalDRAFT_2723		RNA polymerase subunit sigma-24	WP_005373040.1
Malb_1998	METAL_RS13260	2508549088	kb|g.2969.peg.1998	MetalDRAFT_2408	hypothetical protein	334111413,MetalDRAFT_2408,ZP_08485683.1	JGI_MetalDRAFT_2741		hypothetical protein	WP_005373060.1
Malb_1999	METAL_RS05035	2508547375	kb|g.2969.peg.1999	MetalDRAFT_2320	Cytochrome c-type biogenesis protein CcmG/DsbE, thiol:disulfide oxidoreductase	334111324,IPR017936,MetalDRAFT_2320,0015036,IPR004799,IPR013740,ZP_08485595.1	JGI_MetalDRAFT_1027		thiol:disulfide interchange protein	WP_005370236.1
Malb_2	NA	NA	kb|g.2969.peg.2	NA	hypothetical protein		NA	NA	NA	NA
Malb_20	METAL_RS02985	2508546954	kb|g.2969.peg.20	MetalDRAFT_1638	hypothetical protein	334110638,ZP_08484913.1,MetalDRAFT_1638	JGI_MetalDRAFT_0606		hypothetical protein	WP_005369491.1
Malb_200	METAL_RS09040	2508548209	kb|g.2969.peg.200	MetalDRAFT_1160	Glycyl-tRNA synthetase alpha chain (EC 6.1.1.14)	334110158,6.1.1.14,0005524,MetalDRAFT_1160,IPR006194,IPR002310,ZP_08484435.1,0004820,0000166	JGI_MetalDRAFT_1862		glycine--tRNA ligase subunit alpha	WP_005371633.1
Malb_2000	METAL_RS17840	2508550021	kb|g.2969.peg.2000	MetalDRAFT_0332	Z-ring-associated protein ZapA	334109327,MetalDRAFT_0332,ZP_08483607.1,IPR007838	JGI_MetalDRAFT_3674		hypothetical protein	WP_005374618.1
Malb_2001	METAL_RS18915	2508550244	kb|g.2969.peg.2001	MetalDRAFT_3276	Hemin transport protein HmuS	334112288,MetalDRAFT_3276,IPR007845,ZP_08486551.1	JGI_MetalDRAFT_3897		heme degradation protein	WP_005374949.1
Malb_2002	METAL_RS13500	2508549140	kb|g.2969.peg.2002	MetalDRAFT_2873	RsbS, negative regulator of sigma-B	334111881,ZP_08486148.1,MetalDRAFT_2873,IPR002645	JGI_MetalDRAFT_2793		anti-anti-sigma factor	WP_005373112.1
Malb_2003	METAL_RS07740	2508547940	kb|g.2969.peg.2003	MetalDRAFT_3056	CRISPR-associated protein, Cse2 family	334112065,ZP_08486331.1,MetalDRAFT_3056,IPR013382	JGI_MetalDRAFT_1592		type I-E CRISPR-associated protein Cse2/CasB	WP_005371168.1
Malb_2004	METAL_RS08075	2508548006	kb|g.2969.peg.2004	MetalDRAFT_2990	hypothetical protein	334111999,ZP_08486265.1,MetalDRAFT_2990	JGI_MetalDRAFT_1658		hypothetical protein	pseudo=true
Malb_2005	METAL_RS13445	2508549129	kb|g.2969.peg.2005	MetalDRAFT_2862	RND efflux system, outer membrane lipoprotein CmeC	334111870,MetalDRAFT_2862,0005215,IPR003423,0008289,ZP_08486137.1,IPR010131	JGI_MetalDRAFT_2782		hypothetical protein	WP_051040499.1
Malb_2006	METAL_RS00225	2508546395	kb|g.2969.peg.2006	MetalDRAFT_2731	Cobalt-zinc-cadmium resistance protein CzcD	334111738,MetalDRAFT_2731,ZP_08486006.1,0008324,IPR002524	JGI_MetalDRAFT_0047		cobalt transporter	WP_005368434.1
Malb_2007	METAL_RS13410	2508549123	kb|g.2969.peg.2007	MetalDRAFT_2855	hypothetical protein	334111863,IPR011545,ZP_08486130.1,IPR001650,MetalDRAFT_2855,IPR014021,IPR006474,IPR014001,IPR013444,IPR006483	JGI_MetalDRAFT_2776		CRISPR-associated helicase/endonuclease Cas3	WP_031429482.1
Malb_2008	METAL_RS12450	2508548913	kb|g.2969.peg.2008	MetalDRAFT_3381	ABC transporter, transmembrane region:ABC transporter:Peptidase C39, bacteriocin processing	334112394,IPR005074,IPR017750,IPR003439,MetalDRAFT_3381,ZP_08486656.1,IPR017940,IPR001140,IPR003593	JGI_MetalDRAFT_2566		ABC transporter	WP_051040496.1
Malb_2009	METAL_RS08000	2508547992	kb|g.2969.peg.2009	MetalDRAFT_3005	hypothetical protein	334112014,MetalDRAFT_3005,IPR012373,IPR006860,ZP_08486280.1	JGI_MetalDRAFT_1644		Fe2+-dicitrate sensor: membrane component	WP_005371257.1
Malb_201	METAL_RS15560	2508549556	kb|g.2969.peg.201	MetalDRAFT_1764	S-formylglutathione hydrolase (EC 3.1.2.12)	334110765,IPR014186,IPR000801,0018738,ZP_08485039.1,0004091,MetalDRAFT_1764,3.1.2.12	JGI_MetalDRAFT_3209		S-formylglutathione hydrolase	WP_005373800.1
Malb_2010	METAL_RS11645	2508548751	kb|g.2969.peg.2010	MetalDRAFT_3110	1-deoxy-D-xylulose 5-phosphate reductoisomerase (EC 1.1.1.267)	334112120,MetalDRAFT_3110,IPR013644,IPR013512,IPR003821,1.1.1.267,ZP_08486385.1,0030604,IPR001969,0046872	JGI_MetalDRAFT_2404		1-deoxy-D-xylulose-5-phosphate reductoisomerase	WP_005372547.1
Malb_2011	METAL_RS11960	2508548813	kb|g.2969.peg.2011	MetalDRAFT_3174	Sensor histidine kinase	334112185,ZP_08486449.1,0000155,IPR011712,0005524,IPR003594,0046983,IPR005467,0004871,IPR003660,MetalDRAFT_3174	JGI_MetalDRAFT_2466		histidine kinase	WP_005372664.1
Malb_2012	METAL_RS07910	2508547974	kb|g.2969.peg.2012	MetalDRAFT_3023	Sulfate transporter	334112032,0005215,IPR011547,ZP_08486298.1,MetalDRAFT_3023	JGI_MetalDRAFT_1626		sulfate transporter	WP_005371223.1
Malb_2013	METAL_RS08150	2508548019	kb|g.2969.peg.2013	MetalDRAFT_2979	Siphovirus Gp157	334111988,ZP_08486254.1,MetalDRAFT_2979,IPR008840	JGI_MetalDRAFT_1671		hypothetical protein	WP_005371296.1
Malb_2014	METAL_RS13765	2508549193	kb|g.2969.peg.2014	MetalDRAFT_2925	hypothetical protein	334111933,IPR007419,MetalDRAFT_2925,ZP_08486200.1	JGI_MetalDRAFT_2846		(2Fe-2S)-binding protein	WP_005373188.1
Malb_2015	METAL_RS13455	2508549131	kb|g.2969.peg.2015	MetalDRAFT_2864	Elongation factor-1 alpha	334111872,ZP_08486139.1,MetalDRAFT_2864	JGI_MetalDRAFT_2784		hypothetical protein	WP_005373103.1
Malb_2016	METAL_RS17485	2508549951	kb|g.2969.peg.2016	MetalDRAFT_0262	Cobalt-zinc-cadmium resistance protein CzcA; Cation efflux system protein CusA	334109257,MetalDRAFT_0262,ZP_08483537.1,0005215,IPR001036	JGI_MetalDRAFT_3604		acriflavin resistance protein	WP_005374491.1
Malb_2017	METAL_RS00315	2508546413	kb|g.2969.peg.2017	MetalDRAFT_2749	FxsA protein	334111756,ZP_08486024.1,IPR007313,MetalDRAFT_2749	JGI_MetalDRAFT_0065		exclusion protein FxsA	WP_005368476.1
Malb_2018	METAL_RS17660	2508549984	kb|g.2969.peg.2018	MetalDRAFT_0295	DNA-binding response regulator KdpE	334109290,0000156,0003677,IPR001867,ZP_08483570.1,IPR001789,MetalDRAFT_0295	JGI_MetalDRAFT_3637		DNA-binding response regulator	WP_005374547.1
Malb_2019	METAL_RS19110	2508550284	kb|g.2969.peg.2019	MetalDRAFT_3315	hypothetical protein	334112327,MetalDRAFT_3315,ZP_08486590.1	JGI_MetalDRAFT_3937		hypothetical protein	WP_005375018.1
Malb_202	NA	2508546817	kb|g.2969.peg.202	NA	hypothetical protein		JGI_MetalDRAFT_0469	NA	NA	NA
Malb_2020	METAL_RS06170	2508547610	kb|g.2969.peg.2020	MetalDRAFT_3229	Phosphodiesterase/alkaline phosphatase D	334112240,ZP_08486504.1,IPR006311,MetalDRAFT_3229,IPR017909	JGI_MetalDRAFT_1262		alkaline phosphatase	WP_005370653.1
Malb_2021	METAL_RS19165	2508550295	kb|g.2969.peg.2021	MetalDRAFT_3478	Quinone oxidoreductase (EC 1.6.5.5)	334112492,MetalDRAFT_3478,IPR014189,IPR013149,ZP_08486752.1,IPR013154	JGI_MetalDRAFT_3948		NAD(P)H quinone oxidoreductase	WP_005375029.1
Malb_2022	METAL_RS04045	2508547171	kb|g.2969.peg.2022	MetalDRAFT_3415	duf556 family protein	334112429,ZP_08486690.1,MetalDRAFT_3415,IPR007565	JGI_MetalDRAFT_0823		hypothetical protein	WP_005369902.1
Malb_2023	METAL_RS00255	2508546401	kb|g.2969.peg.2023	MetalDRAFT_2737	tRNA dihydrouridine synthase B (EC 1.-.-.-)	334111744,IPR001269,0050660,0016491,ZP_08486012.1,IPR004652,IPR018517,MetalDRAFT_2737	JGI_MetalDRAFT_0053		tRNA dihydrouridine synthase DusB	WP_005368447.1
Malb_2024	METAL_RS17900	2508550033	kb|g.2969.peg.2024	MetalDRAFT_2651	Mobile element protein	334111657,IPR002559,MetalDRAFT_2651,0003677,0004803,ZP_08485926.1	JGI_MetalDRAFT_3686		transposase	WP_031429484.1
Malb_2025	METAL_RS11670	2508548756	kb|g.2969.peg.2025	MetalDRAFT_3115	Translation elongation factor Ts	334112125,0003746,MetalDRAFT_3115,ZP_08486390.1,IPR000449,IPR018101,IPR001816,IPR014039	JGI_MetalDRAFT_2409		elongation factor Ts	WP_005372568.1
Malb_2026	METAL_RS00385	2508546428	kb|g.2969.peg.2026	MetalDRAFT_2763	Ribulosamine/erythrulosamine 3-kinase potentially involved in protein deglycation	334111770,MetalDRAFT_2763,ZP_08486038.1,IPR016477	JGI_MetalDRAFT_0080		hypothetical protein	WP_005368504.1
Malb_2027	METAL_RS19085	2508550279	kb|g.2969.peg.2027	MetalDRAFT_3310	FIG110192: hypothetical protein	334112322,ZP_08486585.1,IPR007434,MetalDRAFT_3310	JGI_MetalDRAFT_3932		hypothetical protein	WP_005375005.1
Malb_2028	METAL_RS18995	2508550260	kb|g.2969.peg.2028	MetalDRAFT_3292	2-keto-3-deoxy-D-arabino-heptulosonate-7-phosphate synthase I alpha (EC 2.5.1.54)	334112304,2.5.1.54,MetalDRAFT_3292,0003849,IPR006219,IPR006218,ZP_08486567.1	JGI_MetalDRAFT_3913		phospho-2-dehydro-3-deoxyheptonate aldolase	WP_005374973.1
Malb_2029	METAL_RS00155	2508546381	kb|g.2969.peg.2029	MetalDRAFT_2717	Methyl-accepting chemotaxis protein	334111724,ZP_08485992.1,MetalDRAFT_2717	JGI_MetalDRAFT_0033		methyl-accepting chemotaxis protein	WP_005368411.1
Malb_203	METAL_RS17060	2508549865	kb|g.2969.peg.203	MetalDRAFT_0177	COG1548 family protein	334109172,ZP_08483452.1,IPR002756,IPR002821,MetalDRAFT_0177	JGI_MetalDRAFT_3518		H4MPT-linked C1 transfer pathway protein	WP_005374329.1
Malb_2030	METAL_RS18725	2508550205	kb|g.2969.peg.2030	MetalDRAFT_3240	Cobalt/zinc/cadmium efflux RND transporter, membrane fusion protein, CzcB family	334112252,MetalDRAFT_3240,IPR006143,ZP_08486515.1,0008565	JGI_MetalDRAFT_3858		RND family efflux transporter MFP subunit	WP_005374893.1
Malb_2031	METAL_RS07715	2508547935	kb|g.2969.peg.2031	MetalDRAFT_3061	hypothetical protein	334112070,ZP_08486336.1,MetalDRAFT_3061	JGI_MetalDRAFT_1587		DNA-binding protein	WP_005371159.1
Malb_2032	METAL_RS12470	2508548917	kb|g.2969.peg.2032	MetalDRAFT_3386	Dihydropteroate synthase (EC 2.5.1.15)	334112399,ZP_08486661.1,IPR006390,IPR000489,2.5.1.15,MetalDRAFT_3386,0004156	JGI_MetalDRAFT_2570		dihydropteroate synthase	WP_040578543.1
Malb_2033	NA	2508550322	kb|g.2969.peg.2033	MetalDRAFT_3507	hypothetical protein	334112521,ZP_08486781.1,MetalDRAFT_3507	JGI_MetalDRAFT_3975	NA	NA	NA
Malb_2034	METAL_RS08145	2508548018	kb|g.2969.peg.2034	MetalDRAFT_2980	FIG00856585: hypothetical protein	334111989,ZP_08486255.1,MetalDRAFT_2980	JGI_MetalDRAFT_1670		hypothetical protein	WP_005371294.1
Malb_2035	METAL_RS17895	2508550033	kb|g.2969.peg.2035	MetalDRAFT_3209	Mobile element protein	334112220,MetalDRAFT_3209,ZP_08486484.1	JGI_MetalDRAFT_3686		transposase	WP_031429487.1
Malb_2036	METAL_RS11780	2508548778	kb|g.2969.peg.2036	MetalDRAFT_3136	Dihydrolipoamide dehydrogenase of pyruvate dehydrogenase complex (EC 1.8.1.4)	334112146,IPR006258,0050660,ZP_08486411.1,MetalDRAFT_3136,IPR000815,IPR004099,0004148,IPR012999,IPR013027	JGI_MetalDRAFT_2431		dihydrolipoyl dehydrogenase	WP_005372607.1
Malb_2037	METAL_RS07770	2508547946	kb|g.2969.peg.2037	MetalDRAFT_3050	pentapeptide repeat family protein	334112059,MetalDRAFT_3050,IPR001646,ZP_08486325.1	JGI_MetalDRAFT_1598		hypothetical protein	WP_005371176.1
Malb_2038	NA	NA	kb|g.2969.peg.2038	NA	hypothetical protein		NA	NA	NA	NA
Malb_2039	METAL_RS17875	2508550028	kb|g.2969.peg.2039	MetalDRAFT_0339	hypothetical protein	334109334,MetalDRAFT_0339,ZP_08483614.1	JGI_MetalDRAFT_3681		hypothetical protein	WP_005374625.1
Malb_204	METAL_RS19840	2508547552	kb|g.2969.peg.204	MetalDRAFT_1223	hypothetical protein	334110221,IPR001760,ZP_08484498.1,MetalDRAFT_1223	JGI_MetalDRAFT_1204		hypothetical protein	WP_051040339.1
Malb_2040	METAL_RS12265	2508548875	kb|g.2969.peg.2040	MetalDRAFT_3343	hypothetical protein	334112356,ZP_08486618.1,MetalDRAFT_3343	JGI_MetalDRAFT_2528		hypothetical protein	WP_005372785.1
Malb_2041	METAL_RS00115	2508546372	kb|g.2969.peg.2041	NA	hypothetical protein		JGI_MetalDRAFT_0024		hypothetical protein	WP_005368396.1
Malb_2042	NA	NA	kb|g.2969.peg.2042	NA	hypothetical protein		NA	NA	NA	NA
Malb_2043	METAL_RS12335	2508548890	kb|g.2969.peg.2043	MetalDRAFT_3358	ATP synthase beta chain (EC 3.6.3.14)	334112371,IPR000194,IPR005722,IPR000793,IPR003593,MetalDRAFT_3358,IPR004100,0008168,ZP_08486633.1	JGI_MetalDRAFT_2543		F0F1 ATP synthase subunit beta	WP_005372816.1
Malb_2044	METAL_RS19095	2508550281	kb|g.2969.peg.2044	MetalDRAFT_3312	RNA-2',3'-PO4:RNA-5'-OH ligase	334112324,ZP_08486587.1,MetalDRAFT_3312,IPR001233	JGI_MetalDRAFT_3934		RNA-splicing ligase RtcB	WP_005375009.1
Malb_2045	METAL_RS12180	2508548857	kb|g.2969.peg.2045	MetalDRAFT_3326	Valyl-tRNA synthetase (EC 6.1.1.9)	334112339,MetalDRAFT_3326,IPR019754,0005524,IPR001412,ZP_08486601.1,IPR002303,IPR002300,0000166,0004832,IPR013155,IPR019499	JGI_MetalDRAFT_2510		valine--tRNA ligase	WP_005372752.1
Malb_2046	METAL_RS13655	2508549171	kb|g.2969.peg.2046	MetalDRAFT_2904	Ornithine cyclodeaminase (EC 4.3.1.12)	334111912,ZP_08486179.1,MetalDRAFT_2904,IPR003462,4.3.1.12	JGI_MetalDRAFT_2824		ornithine cyclodeaminase	WP_005373155.1
Malb_2047	METAL_RS00420	2508546437	kb|g.2969.peg.2047	MetalDRAFT_2772	hypothetical protein	334111779,ZP_08486047.1,MetalDRAFT_2772	JGI_MetalDRAFT_0089		hypothetical protein	WP_005368523.1
Malb_2048	METAL_RS18950	2508550251	kb|g.2969.peg.2048	MetalDRAFT_3283	ATPase	334112295,ZP_08486558.1,IPR005654,MetalDRAFT_3283,0005524	JGI_MetalDRAFT_3904		AFG1 family ATPase	WP_005374962.1
Malb_2049	METAL_RS18945	2508550250	kb|g.2969.peg.2049	MetalDRAFT_3282	Aconitate hydratase 2 (EC 4.2.1.3)	334112294,IPR001030,ZP_08486557.1,0003994,IPR004406,MetalDRAFT_3282,IPR018136,0005515,IPR015929	JGI_MetalDRAFT_3903		aconitate hydratase B	WP_005374961.1
Malb_205	METAL_RS06030	2508547574	kb|g.2969.peg.205	MetalDRAFT_1200	hypothetical protein	334110198,MetalDRAFT_1200,ZP_08484475.1,IPR016048	JGI_MetalDRAFT_1226		hypothetical protein	WP_051040346.1
Malb_2050	METAL_RS00455	2508546444	kb|g.2969.peg.2050	MetalDRAFT_2779	cobalamin synthesis protein P47K	334111786,IPR003495,ZP_08486054.1,IPR011629,MetalDRAFT_2779	JGI_MetalDRAFT_0096		cobalamin biosynthesis protein	WP_005368537.1
Malb_2051	METAL_RS12185	2508548858	kb|g.2969.peg.2051	NA	hypothetical protein		JGI_MetalDRAFT_2511		DUF3368 domain-containing protein	WP_005372753.1
Malb_2052	METAL_RS00165	2508546383	kb|g.2969.peg.2052	MetalDRAFT_2719	Predicted signal transduction protein	334111726,IPR013976,MetalDRAFT_2719,ZP_08485994.1	JGI_MetalDRAFT_0035		histidine kinase	WP_005368415.1
Malb_2053	METAL_RS12075	2508548837	kb|g.2969.peg.2053	MetalDRAFT_3198	Lipase (EC 3.1.1.3)	334112209,MetalDRAFT_3198,ZP_08486473.1	JGI_MetalDRAFT_2490		acetyltransferase	WP_031431924.1
Malb_2054	METAL_RS11725	2508548768	kb|g.2969.peg.2054	MetalDRAFT_3126	Siroheme synthase / Precorrin-2 oxidase (EC 1.3.1.76) / Sirohydrochlorin ferrochelatase (EC 4.99.1.4) / Uroporphyrinogen-III methyltransferase (EC 2.1.1.107)	334112136,IPR006367,IPR006366,IPR003043,MetalDRAFT_3126,ZP_08486401.1,IPR019478,IPR000878,0008168	JGI_MetalDRAFT_2421		sirohydrochlorin ferrochelatase	WP_040578343.1
Malb_2055	METAL_RS19145	2508550291	kb|g.2969.peg.2055	MetalDRAFT_3474	Tyrosyl-tRNA synthetase (EC 6.1.1.1)	334112488,MetalDRAFT_3474,IPR002942,ZP_08486748.1,0005524,IPR001412,IPR002307,IPR002305,0004831,0000166	JGI_MetalDRAFT_3944		tyrosine--tRNA ligase	WP_005375021.1
Malb_2056	METAL_RS12205	2508548863	kb|g.2969.peg.2056	MetalDRAFT_3331	FIG000988: Predicted permease	334112344,MetalDRAFT_3331,ZP_08486606.1,IPR005495	JGI_MetalDRAFT_2516		LPS export ABC transporter permease LptF	WP_005372760.1
Malb_2057	METAL_RS11870	2508548795	kb|g.2969.peg.2057	MetalDRAFT_3155	Transposase	334112165,MetalDRAFT_3155,IPR002513,0003677,ZP_08486430.1,0004803	JGI_MetalDRAFT_2448		transposase	WP_005372630.1
Malb_2058	METAL_RS04105	2508547183	kb|g.2969.peg.2058	MetalDRAFT_3427	ATPase	334112441,MetalDRAFT_3427,ZP_08486702.1,IPR008571	JGI_MetalDRAFT_0835		hypothetical protein	WP_005369924.1
Malb_2059	METAL_RS00340	2508546418	kb|g.2969.peg.2059	MetalDRAFT_2754	2,3,4,5-tetrahydropyridine-2,6-dicarboxylate N-succinyltransferase (EC 2.3.1.117)	334111761,IPR005664,MetalDRAFT_2754,ZP_08486029.1,IPR001451,IPR018357,0008666	JGI_MetalDRAFT_0070	dapD	2:3:4:5-tetrahydropyridine-2:6-dicarboxylate N-succinyltransferase	WP_005368485.1
Malb_206	METAL_RS20110	2508549438	kb|g.2969.peg.206	MetalDRAFT_1480	hypothetical protein	334110479,ZP_08484755.1,MetalDRAFT_1480	JGI_MetalDRAFT_3091		hypothetical protein	WP_051040406.1
Malb_2060	METAL_RS11750	2508548773	kb|g.2969.peg.2060	MetalDRAFT_3131	ParB-like nuclease domain	334112141,IPR006530,MetalDRAFT_3131,ZP_08486406.1	JGI_MetalDRAFT_2426		RHS repeat-associated core domain protein	WP_005372594.1
Malb_2061	METAL_RS18855	2508550232	kb|g.2969.peg.2061	MetalDRAFT_3264	Prevent-host-death protein	334112276,ZP_08486539.1,MetalDRAFT_3264,IPR006442	JGI_MetalDRAFT_3885		prevent-host-death protein	WP_005374926.1
Malb_2062	METAL_RS11730	2508548769	kb|g.2969.peg.2062	MetalDRAFT_3127	hypothetical protein	334112137,IPR009056,MetalDRAFT_3127,ZP_08486402.1	JGI_MetalDRAFT_2422		hypothetical protein	WP_005372583.1
Malb_2063	METAL_RS04155	2508547194	kb|g.2969.peg.2063	MetalDRAFT_3438	nucleoprotein/polynucleotide-associated enzyme	334112452,MetalDRAFT_3438,IPR018636,ZP_08486713.1	JGI_MetalDRAFT_0846		hypothetical protein	WP_005369941.1
Malb_2064	METAL_RS00450	2508546443	kb|g.2969.peg.2064	MetalDRAFT_2778	hypothetical protein	334111785,ZP_08486053.1,IPR003735,MetalDRAFT_2778	JGI_MetalDRAFT_0095		hypothetical protein	WP_005368535.1
Malb_2065	METAL_RS04320	2508547227	kb|g.2969.peg.2065	MetalDRAFT_3467	type I secretion outer membrane protein, TolC family	334112480,ZP_08486741.1,IPR003423,MetalDRAFT_3467,IPR010130	JGI_MetalDRAFT_0879		type I secretion outer membrane protein: TolC family	WP_005369969.1
Malb_2066	METAL_RS12570	2508548941	kb|g.2969.peg.2066	MetalDRAFT_3405	hypothetical protein	334112418,ZP_08486680.1,MetalDRAFT_3405	JGI_MetalDRAFT_2594		hypothetical protein	WP_040578545.1
Malb_2067	METAL_RS12250	2508548872	kb|g.2969.peg.2067	MetalDRAFT_3340	hypothetical protein	334112353,IPR017969,MetalDRAFT_3340,IPR001802,IPR006121,ZP_08486615.1,0046872	JGI_MetalDRAFT_2525		mercuric reductase	WP_005372780.1
Malb_2068	METAL_RS04185	2508547201	kb|g.2969.peg.2068	MetalDRAFT_3445	Zinc ABC transporter, periplasmic-binding protein ZnuA	334112459,IPR011706,0005507,0016491,ZP_08486720.1,MetalDRAFT_3445	JGI_MetalDRAFT_0853		multicopper oxidase	WP_005369948.1
Malb_2069	NA	NA	kb|g.2969.peg.2069	NA	hypothetical protein		NA	NA	NA	NA
Malb_207	METAL_RS06710	2508547726	kb|g.2969.peg.207	MetalDRAFT_0962	GENE II AND X PROTEINS	334109959,ZP_08484237.1,IPR007272,MetalDRAFT_0962	JGI_MetalDRAFT_1378		transporter component	WP_005370844.1
Malb_2070	METAL_RS12305	2508548883	kb|g.2969.peg.2070	MetalDRAFT_3351	Protein YigP (COG3165) clustered with ubiquinone biosynthetic genes	334112364,IPR003033,MetalDRAFT_3351,0032934,ZP_08486626.1	JGI_MetalDRAFT_2536		sterol-binding protein	WP_005372801.1
Malb_2071	METAL_RS13665	2508549173	kb|g.2969.peg.2071	MetalDRAFT_2906	hypothetical protein	334111914,MetalDRAFT_2906,ZP_08486181.1	JGI_MetalDRAFT_2826		hypothetical protein	WP_005373159.1
Malb_2072	METAL_RS13635	2508549167	kb|g.2969.peg.2072	MetalDRAFT_2900	Tol-Pal system peptidoglycan-associated lipoprotein PAL	334111908,IPR014169,ZP_08486175.1,IPR006664,IPR006665,MetalDRAFT_2900	JGI_MetalDRAFT_2820		peptidoglycan-associated lipoprotein	WP_005373146.1
Malb_2073	METAL_RS03420	2508547046	kb|g.2969.peg.2073	MetalDRAFT_2669	LSU ribosomal protein L20p	334111675,MetalDRAFT_2669,0019843,0003735,IPR005813,ZP_08485944.1	JGI_MetalDRAFT_0698	rplT	50S ribosomal protein L20	WP_005369647.1
Malb_2074	NA	NA	kb|g.2969.peg.2074	NA	hypothetical protein		NA	NA	NA	NA
Malb_2075	METAL_RS13515	2508549143	kb|g.2969.peg.2075	MetalDRAFT_2876	Serine phosphatase RsbU, regulator of sigma subunit	334111884,IPR001932,ZP_08486151.1,0004871,IPR013767,IPR000700,IPR001610,MetalDRAFT_2876,IPR000014,IPR010822	JGI_MetalDRAFT_2796		PAS domain-containing protein	WP_005373115.1
Malb_2076	NA	2508550223	kb|g.2969.peg.2076	MetalDRAFT_3258	hypothetical protein	334112270,ZP_08486533.1,MetalDRAFT_3258	JGI_MetalDRAFT_3876	NA	NA	NA
Malb_2077	METAL_RS07935	2508547979	kb|g.2969.peg.2077	MetalDRAFT_3018	DNA topoisomerase III (EC 5.99.1.2)	334112027,IPR006154,IPR005738,IPR003601,IPR003602,MetalDRAFT_3018,0003677,IPR000380,0003916,IPR006171,ZP_08486293.1,IPR013497	JGI_MetalDRAFT_1631		DNA topoisomerase III	WP_005371229.1
Malb_2078	METAL_RS17675	2508549987	kb|g.2969.peg.2078	MetalDRAFT_0298	MotA/TolQ/ExbB proton channel family protein	334109293,ZP_08483573.1,MetalDRAFT_0298,0008565,IPR002898	JGI_MetalDRAFT_3640		flagellar motor protein MotA	WP_005374551.1
Malb_2079	METAL_RS18980	2508550257	kb|g.2969.peg.2079	MetalDRAFT_3289	FMN reductase (EC 1.5.1.29)	334112301,MetalDRAFT_3289,ZP_08486564.1,1.5.1.29,IPR019912,IPR005025	JGI_MetalDRAFT_3910		FMN reductase	WP_005374969.1
Malb_208	METAL_RS02475	2508546852	kb|g.2969.peg.208	MetalDRAFT_1540	Transport-associated	334110540,MetalDRAFT_1540,IPR014004,IPR007055,ZP_08484815.1	JGI_MetalDRAFT_0504		BON domain-containing protein	WP_051040273.1
Malb_2080	METAL_RS11590	2508548740	kb|g.2969.peg.2080	MetalDRAFT_3099	Acylphosphate phosphohydrolase (EC 3.6.1.7), putative	334112109,IPR017968,ZP_08486374.1,MetalDRAFT_3099,IPR001792	JGI_MetalDRAFT_2393		acylphosphatase	WP_005372530.1
Malb_2081	METAL_RS11910	2508548803	kb|g.2969.peg.2081	MetalDRAFT_3164	Putative histidine ammonia-lyase protein	334112175,4.3.1.3,MetalDRAFT_3164,ZP_08486439.1,IPR001106	JGI_MetalDRAFT_2456		histidine ammonia-lyase	WP_005372651.1
Malb_2082	NA	NA	kb|g.2969.peg.2082	NA	hypothetical protein		NA	NA	NA	NA
Malb_2083	METAL_RS00200	2508546390	kb|g.2969.peg.2083	MetalDRAFT_2726	Phosphate transport regulator (distant homolog of PhoU)	334111733,ZP_08486001.1,MetalDRAFT_2726	JGI_MetalDRAFT_0042		phosphate transport regulator related to PhoU	WP_005368425.1
Malb_2084	METAL_RS06195	2508547616	kb|g.2969.peg.2084	MetalDRAFT_3224	Response regulator BaeR	334112235,0000156,0003677,ZP_08486499.1,IPR001867,IPR001789,MetalDRAFT_3224	JGI_MetalDRAFT_1268		DNA-binding response regulator	WP_005370667.1
Malb_2085	METAL_RS11835	2508548789	kb|g.2969.peg.2085	MetalDRAFT_3149	hypothetical protein	334112159,IPR006530,MetalDRAFT_3149,ZP_08486424.1	JGI_MetalDRAFT_2442		RHS repeat-associated core domain protein	WP_005372621.1
Malb_2086	METAL_RS13555	2508549151	kb|g.2969.peg.2086	MetalDRAFT_2884	Cytidylate kinase (EC 2.7.4.25)	334111892,MetalDRAFT_2884,ZP_08486159.1	JGI_MetalDRAFT_2804		cytidylate kinase	WP_005373122.1
Malb_2087	METAL_RS00670	2508546485	kb|g.2969.peg.2087	MetalDRAFT_2820	hypothetical protein	334111827,ZP_08486095.1,MetalDRAFT_2820	JGI_MetalDRAFT_0137		terpene synthase	WP_005368616.1
Malb_2088	METAL_RS12370	2508548897	kb|g.2969.peg.2088	MetalDRAFT_3365	ATP synthase gamma chain	334112378,ZP_08486640.1,IPR000131,MetalDRAFT_3365	JGI_MetalDRAFT_2550		hypothetical protein	WP_005372830.1
Malb_2089	METAL_RS13855	2508549212	kb|g.2969.peg.2089	MetalDRAFT_2935	1-deoxy-D-xylulose 5-phosphate synthase (EC 2.2.1.7)	334111943,MetalDRAFT_2935,0003824,IPR005475,IPR005476,IPR020826,ZP_08486210.1	JGI_MetalDRAFT_2865		1-deoxy-D-xylulose-5-phosphate synthase	WP_005373214.1
Malb_209	METAL_RS09335	2508548271	kb|g.2969.peg.209	MetalDRAFT_1098	Lipopolysaccharide biosynthesis protein WzxC	334110096,ZP_08484373.1,MetalDRAFT_1098,IPR002797	JGI_MetalDRAFT_1924		lipopolysaccharide biosynthesis protein	WP_005371744.1
Malb_2090	METAL_RS07840	2508547960	kb|g.2969.peg.2090	MetalDRAFT_3037	Type IV pilus biogenesis protein PilZ	334112046,MetalDRAFT_3037,ZP_08486312.1,IPR009875	JGI_MetalDRAFT_1612		Tfp pilus assembly protein PilZ	WP_005371196.1
Malb_2091	METAL_RS12400	2508548903	kb|g.2969.peg.2091	MetalDRAFT_3371	COG0398: uncharacterized membrane protein / PF00070 family, FAD-dependent NAD(P)-disulphide oxidoreductase	334112384,IPR004099,0050660,ZP_08486646.1,0016491,MetalDRAFT_3371	JGI_MetalDRAFT_2556		hypothetical protein	WP_031431944.1
Malb_2092	METAL_RS11810	2508548784	kb|g.2969.peg.2092	MetalDRAFT_3142	Paraquat-inducible protein A	334112152,MetalDRAFT_3142,IPR007498,ZP_08486417.1	JGI_MetalDRAFT_2437		paraquat-inducible protein A	WP_005372615.1
Malb_2093	METAL_RS07870	2508547966	kb|g.2969.peg.2093	MetalDRAFT_3031	Acyl carrier protein	334112040,IPR006163,IPR003231,IPR009081,IPR006162,ZP_08486306.1,0000036,MetalDRAFT_3031	JGI_MetalDRAFT_1618		acyl carrier protein	WP_005371208.1
Malb_2094	METAL_RS03480	2508547059	kb|g.2969.peg.2094	MetalDRAFT_2659	RNA 3'-terminal phosphate cyclase (EC 6.5.1.4)	334111665,IPR017770,MetalDRAFT_2659,IPR000228,IPR013796,0003963,6.5.1.4,IPR020723,ZP_08485934.1	JGI_MetalDRAFT_0711		RNA 3&apos;-terminal-phosphate cyclase	WP_005369671.1
Malb_2095	METAL_RS08170	2508548023	kb|g.2969.peg.2095	MetalDRAFT_2974	hypothetical protein	334111983,MetalDRAFT_2974,ZP_08486249.1	JGI_MetalDRAFT_1675		hypothetical protein	WP_040578307.1
Malb_2096	METAL_RS00695	2508546490	kb|g.2969.peg.2096	MetalDRAFT_2824	Outer membrane chaperone Skp (OmpH) precursor @ Outer membrane protein H precursor	334111831,MetalDRAFT_2824,0005515,IPR005632,ZP_08486099.1	JGI_MetalDRAFT_0142		membrane protein	WP_005368624.1
Malb_2097	METAL_RS03475	2508547058	kb|g.2969.peg.2097	MetalDRAFT_2660	hypothetical protein	334111666,ZP_08485935.1,MetalDRAFT_2660	JGI_MetalDRAFT_0710		hypothetical protein	WP_005369668.1
Malb_2098	METAL_RS16270	2508549704	kb|g.2969.peg.2098	MetalDRAFT_0025	Protein of unknown function DUF81	334109020,MetalDRAFT_0025,IPR002781,ZP_08483300.1	JGI_MetalDRAFT_3357		membrane protein	WP_005374054.1
Malb_2099	METAL_RS11450	2508548709	kb|g.2969.peg.2099	MetalDRAFT_3071	NrtR-regulated hypothetical NrtX, Band 7 protein domain	334112081,ZP_08486346.1,MetalDRAFT_3071,IPR001107	JGI_MetalDRAFT_2362		hypothetical protein	WP_005372475.1
Malb_21	METAL_RS05820	2508547530	kb|g.2969.peg.21	MetalDRAFT_1245	Iron-sulfur cluster assembly protein SufD	334110243,ZP_08484520.1,IPR000825,MetalDRAFT_1245,0005515,IPR011542	JGI_MetalDRAFT_1182		Fe-S cluster assembly protein SufD	WP_005370516.1
Malb_210	METAL_RS14150	2508549274	kb|g.2969.peg.210	MetalDRAFT_1319	hypothetical protein	334110318,MetalDRAFT_1319,ZP_08484594.1	JGI_MetalDRAFT_2927		hypothetical protein	WP_005373310.1
Malb_2100	METAL_RS19325	2508550328	kb|g.2969.peg.2100	MetalDRAFT_3513	Citrate synthase (si) (EC 2.3.3.1)	334112527,IPR002020,IPR010953,0004108,ZP_08486787.1,IPR019810,MetalDRAFT_3513	JGI_MetalDRAFT_3981	gltA	citrate (Si)-synthase	WP_005375076.1
Malb_2101	METAL_RS12000	2508548822	kb|g.2969.peg.2101	MetalDRAFT_3183	MxaA protein	334112194,ZP_08486458.1,MetalDRAFT_3183	JGI_MetalDRAFT_2475		hypothetical protein	WP_005372681.1
Malb_2102	METAL_RS00375	2508546425	kb|g.2969.peg.2102	MetalDRAFT_2761	hypothetical protein	334111768,MetalDRAFT_2761,ZP_08486036.1,IPR000305	JGI_MetalDRAFT_0077		DNA-directed RNA polymerase specialized sigma subunit: sigma24	WP_005368500.1
Malb_2103	METAL_RS19770	2508547011	kb|g.2969.peg.2103	MetalDRAFT_2702	Rare lipoprotein A precursor	334111708,MetalDRAFT_2702,ZP_08485977.1,IPR012997,IPR005132	JGI_MetalDRAFT_0663		hypothetical protein	pseudo=true
Malb_2104	METAL_RS08045	2508548000	kb|g.2969.peg.2104	MetalDRAFT_2996	hypothetical protein	334112005,ZP_08486271.1,MetalDRAFT_2996	JGI_MetalDRAFT_1652		hypothetical protein	WP_005371265.1
Malb_2105	METAL_RS00280	2508546406	kb|g.2969.peg.2105	MetalDRAFT_2742	Ribosomal protein L11 methyltransferase (EC 2.1.1.-)	334111749,0008276,MetalDRAFT_2742,ZP_08486017.1,IPR010456,IPR004498	JGI_MetalDRAFT_0058	prmA	ribosomal protein L11 methyltransferase	WP_005368462.1
Malb_2106	METAL_RS11550	2508548732	kb|g.2969.peg.2106	MetalDRAFT_3092	hypothetical protein	334112102,ZP_08486367.1,MetalDRAFT_3092	JGI_MetalDRAFT_2385		hypothetical protein	WP_040578342.1
Malb_2107	METAL_RS00335	2508546417	kb|g.2969.peg.2107	MetalDRAFT_2753	N-succinyl-L,L-diaminopimelate aminotransferase (EC 2.6.1.17), type 2	334111760,IPR019878,IPR004839,ZP_08486028.1,MetalDRAFT_2753	JGI_MetalDRAFT_0069		succinyldiaminopimelate transaminase	WP_005368483.1
Malb_2108	METAL_RS03445	2508547050	kb|g.2969.peg.2108	MetalDRAFT_2665	Transcriptional regulator, MerR family	334111671,MetalDRAFT_2665,0003700,IPR000551,ZP_08485940.1	JGI_MetalDRAFT_0702		MerR family transcriptional regulator	WP_005369656.1
Malb_2109	METAL_RS11895	2508548800	kb|g.2969.peg.2109	MetalDRAFT_3161	Sensor histidine kinase PhoQ (EC 2.7.13.3)	334112172,IPR004358,0005524,IPR003594,IPR005467,0004871,MetalDRAFT_3161,IPR003660,ZP_08486436.1	JGI_MetalDRAFT_2453		two-component sensor histidine kinase	WP_005372641.1
Malb_211	METAL_RS09490	2508548303	kb|g.2969.peg.211	MetalDRAFT_1066	Catalase (EC 1.11.1.6) / Peroxidase (EC 1.11.1.7)	334110064,IPR019794,IPR002016,ZP_08484341.1,IPR019793,0004601,MetalDRAFT_1066,0020037,IPR000763,0004096	JGI_MetalDRAFT_1956		catalase-peroxidase	WP_005371793.1
Malb_2110	METAL_RS12490	2508548921	kb|g.2969.peg.2110	MetalDRAFT_3390	2-isopropylmalate synthase (EC 2.3.3.13)	334112403,IPR013709,IPR005671,IPR002034,0003852,2.3.3.13,IPR000891,MetalDRAFT_3390,ZP_08486665.1	JGI_MetalDRAFT_2574		2-isopropylmalate synthase	WP_005372853.1
Malb_2111	METAL_RS07710	2508547934	kb|g.2969.peg.2111	MetalDRAFT_3062	hypothetical protein	334112071,ZP_08486337.1,0016779,IPR002934,MetalDRAFT_3062	JGI_MetalDRAFT_1586		nucleotidyltransferase	WP_005371158.1
Malb_2112	NA	NA	kb|g.2969.peg.2112	NA	hypothetical protein		NA	NA	NA	NA
Malb_2113	METAL_RS13685	2508549177	kb|g.2969.peg.2113	MetalDRAFT_2910	FIG00641605: hypothetical protein	334111918,0016787,ZP_08486185.1,0005524,IPR006935,0003677,MetalDRAFT_2910	JGI_MetalDRAFT_2830		type III restriction endonuclease subunit R	WP_005373166.1
Malb_2114	METAL_RS17770	2508550007	kb|g.2969.peg.2114	MetalDRAFT_0318	ABC transporter permease protein	334109313,MetalDRAFT_0318,ZP_08483593.1,IPR003838	JGI_MetalDRAFT_3660		peptide ABC transporter permease	WP_005374583.1
Malb_2115	NA	NA	kb|g.2969.peg.2115	NA	hypothetical protein		NA	NA	NA	NA
Malb_2116	METAL_RS08020	2508547996	kb|g.2969.peg.2116	MetalDRAFT_2693	Mobile element protein	334111699,MetalDRAFT_2693,0003677,ZP_08485968.1,0004803,IPR001207	JGI_MetalDRAFT_1648		transposase	WP_005369597.1
Malb_2117	METAL_RS00410	2508546434	kb|g.2969.peg.2117	MetalDRAFT_2769	Sulfate permease	334111776,MetalDRAFT_2769,0005215,IPR011547,ZP_08486044.1,IPR002645	JGI_MetalDRAFT_0086		membrane protein	WP_005368518.1
Malb_2118	METAL_RS18885	2508550238	kb|g.2969.peg.2118	MetalDRAFT_3270	RND efflux system, outer membrane lipoprotein, NodT family	334112282,0005215,MetalDRAFT_3270,IPR003423,0008289,ZP_08486545.1,IPR010131	JGI_MetalDRAFT_3891		RND transporter	WP_005374937.1
Malb_2119	METAL_RS19220	2508550306	kb|g.2969.peg.2119	MetalDRAFT_3489	Glucose-6-phosphate 1-dehydrogenase (EC 1.1.1.49)	334112503,IPR001282,MetalDRAFT_3489,0004345,1.1.1.49,ZP_08486763.1	JGI_MetalDRAFT_3959		glucose-6-phosphate dehydrogenase	WP_005375049.1
Malb_212	METAL_RS02635	2508546883	kb|g.2969.peg.212	MetalDRAFT_1570	Two-component response regulator	334110570,0000156,IPR000792,0043565,0003700,ZP_08484845.1,IPR001789,MetalDRAFT_1570	JGI_MetalDRAFT_0535		DNA-binding response regulator	WP_005369370.1
Malb_2120	NA	NA	kb|g.2969.peg.2120	NA	hypothetical protein		NA	NA	NA	NA
Malb_2121	METAL_RS17845	2508550022	kb|g.2969.peg.2121	MetalDRAFT_0333	GLCG PROTEIN	334109328,ZP_08483608.1,IPR005624,MetalDRAFT_0333	JGI_MetalDRAFT_3675		propanediol utilization protein	WP_005374619.1
Malb_2122	METAL_RS17490	2508549952	kb|g.2969.peg.2122	MetalDRAFT_0263	DedA protein	334109258,MetalDRAFT_0263,ZP_08483538.1,IPR015414	JGI_MetalDRAFT_3605		membrane protein	WP_005374494.1
Malb_2123	METAL_RS03515	2508547066	kb|g.2969.peg.2123	MetalDRAFT_2652	Fic domain protein, Pden_3305 type	334111658,ZP_08485927.1,MetalDRAFT_2652	JGI_MetalDRAFT_0718		hypothetical protein	WP_051040292.1
Malb_2124	METAL_RS00115	2508546372	kb|g.2969.peg.2124	NA	hypothetical protein		JGI_MetalDRAFT_0024		hypothetical protein	WP_005368396.1
Malb_2125	METAL_RS12425	2508548908	kb|g.2969.peg.2125	MetalDRAFT_3376	Ferredoxin, 2Fe-2S	334112389,ZP_08486651.1,MetalDRAFT_3376	JGI_MetalDRAFT_2561		ferredoxin	WP_005372841.1
Malb_2126	METAL_RS00700	2508546491	kb|g.2969.peg.2126	MetalDRAFT_2825	Outer membrane protein assembly factor YaeT precursor	334111832,IPR016474,IPR000184,ZP_08486100.1,MetalDRAFT_2825,IPR010827	JGI_MetalDRAFT_0143		outer membrane protein assembly factor BamA	WP_031430401.1
Malb_2127	METAL_RS04230	2508547210	kb|g.2969.peg.2127	MetalDRAFT_3454	ADP-heptose synthase (EC 2.7.-.-) / D-glycero-beta-D-manno-heptose 7-phosphate kinase	334112468,0016779,ZP_08486729.1,0005524,MetalDRAFT_3454,IPR004820,IPR004821,0003824,IPR002173,IPR011611,IPR011914,IPR011913	JGI_MetalDRAFT_0862		bifunctional heptose 7-phosphate kinase/heptose 1-phosphate adenyltransferase	WP_005369957.1
Malb_2128	METAL_RS12475	2508548918	kb|g.2969.peg.2128	MetalDRAFT_3387	Archaeal flavoprotein COG1036	334112400,0003824,MetalDRAFT_3387,IPR003382,ZP_08486662.1	JGI_MetalDRAFT_2571		flavoprotein	WP_005372850.1
Malb_2129	METAL_RS00190	2508546388	kb|g.2969.peg.2129	MetalDRAFT_2724	hypothetical protein	334111731,MetalDRAFT_2724,ZP_08485999.1	JGI_MetalDRAFT_0040		hypothetical protein	WP_005368423.1
Malb_213	METAL_RS14125	2508549269	kb|g.2969.peg.213	MetalDRAFT_1314	RNA-binding protein Hfq	334110313,ZP_08484589.1,IPR005001,IPR001163,0003723,MetalDRAFT_1314	JGI_MetalDRAFT_2922		RNA-binding protein Hfq	WP_005373302.1
Malb_2130	METAL_RS00395	2508546430	kb|g.2969.peg.2130	MetalDRAFT_2765	Cytochrome c4	334111772,IPR009056,ZP_08486040.1,0005506,MetalDRAFT_2765,0009055,IPR003088,IPR008168,0020037	JGI_MetalDRAFT_0082		cytochrome c	WP_005368508.1
Malb_2131	METAL_RS08080	2508548007	kb|g.2969.peg.2131	NA	Transposase and inactivated derivatives		JGI_MetalDRAFT_1659		transposase	pseudo=true
Malb_2132	METAL_RS18700	2508550200	kb|g.2969.peg.2132	MetalDRAFT_3235	Mercuric resistance operon regulatory protein	334112247,0003700,IPR000551,IPR015358,MetalDRAFT_3235,ZP_08486510.1	JGI_MetalDRAFT_3853		Hg(II)-responsive transcriptional regulator	WP_005374884.1
Malb_2133	METAL_RS07905	2508547973	kb|g.2969.peg.2133	MetalDRAFT_3024	hypothetical protein	334112033,ZP_08486299.1,MetalDRAFT_3024	JGI_MetalDRAFT_1625		alpha/beta hydrolase	WP_005371222.1
Malb_2134	METAL_RS13595	2508549159	kb|g.2969.peg.2134	MetalDRAFT_2892	Crossover junction endodeoxyribonuclease RuvC (EC 3.1.22.4)	334111900,3.1.22.4,IPR020563,MetalDRAFT_2892,ZP_08486167.1,IPR002176,0004520	JGI_MetalDRAFT_2812	ruvC	crossover junction endodeoxyribonuclease RuvC	WP_005373132.1
Malb_2135	METAL_RS06230	2508547623	kb|g.2969.peg.2135	MetalDRAFT_3217	Long-chain-fatty-acid--CoA ligase (EC 6.2.1.3)	334112228,IPR020845,IPR006163,0016874,IPR009081,IPR001242,IPR010071,ZP_08486492.1,MetalDRAFT_3217,IPR000873	JGI_MetalDRAFT_1275		non-ribosomal peptide synthetase	WP_005370680.1
Malb_2136	METAL_RS03310	2508547023	kb|g.2969.peg.2136	MetalDRAFT_2691	Bacterioferritin	334111697,ZP_08485966.1,MetalDRAFT_2691,IPR008331,IPR014490,IPR009040,0008199	JGI_MetalDRAFT_0675		bacterioferritin	WP_005369611.1
Malb_2137	METAL_RS00320	2508546414	kb|g.2969.peg.2137	MetalDRAFT_2750	hypothetical protein	334111757,MetalDRAFT_2750,ZP_08486025.1	JGI_MetalDRAFT_0066		hypothetical protein	WP_005368478.1
Malb_2138	METAL_RS18730	2508550206	kb|g.2969.peg.2138	MetalDRAFT_3241	Heavy metal RND efflux outer membrane protein, CzcC family	334112253,MetalDRAFT_3241,ZP_08486516.1,0005215,IPR003423	JGI_MetalDRAFT_3859		transporter	WP_005374895.1
Malb_2139	METAL_RS19100	2508550282	kb|g.2969.peg.2139	MetalDRAFT_3313	Archease	334112325,ZP_08486588.1,IPR002804,MetalDRAFT_3313	JGI_MetalDRAFT_3935		hypothetical protein	WP_005375010.1
Malb_214	METAL_RS14890	2508549421	kb|g.2969.peg.214	MetalDRAFT_1463	hypothetical protein	334110462,MetalDRAFT_1463,ZP_08484738.1	JGI_MetalDRAFT_3074		hypothetical protein	WP_031429646.1
Malb_2140	METAL_RS18765	2508550212	kb|g.2969.peg.2140	MetalDRAFT_3247	hypothetical protein	334112259,ZP_08486522.1,IPR008538,MetalDRAFT_3247	JGI_MetalDRAFT_3865		hypothetical protein	WP_005374906.1
Malb_2141	METAL_RS03440	2508547049	kb|g.2969.peg.2141	MetalDRAFT_2666	Integration host factor alpha subunit	334111672,MetalDRAFT_2666,0003677,IPR005684,IPR020816,IPR000119,ZP_08485941.1	JGI_MetalDRAFT_0701	ihfA	integration host factor subunit alpha	WP_005369653.1
Malb_2142	METAL_RS19175	2508550297	kb|g.2969.peg.2142	MetalDRAFT_3480	Phosphatidylethanolamine N-methyltransferase (EC 2.1.1.17)	334112494,0008168,ZP_08486754.1,MetalDRAFT_3480,IPR013216	JGI_MetalDRAFT_3950		methyltransferase type 11	WP_005375031.1
Malb_2143	METAL_RS12405	2508548904	kb|g.2969.peg.2143	MetalDRAFT_3372	ATP-dependent helicase HrpA	334112385,IPR007502,0005524,IPR003593,IPR001650,0008026,IPR014021,IPR010222,IPR014001,ZP_08486647.1,IPR011709,MetalDRAFT_3372	JGI_MetalDRAFT_2557		ATP-dependent helicase	WP_005372837.1
Malb_2144	METAL_RS12125	2508548847	kb|g.2969.peg.2144	MetalDRAFT_3208	Mutator mutT protein (7,8-dihydro-8-oxoguanine-triphosphatase) (EC 3.6.1.-) / Thiazole tautomerase TenI-like domain	334112219,IPR003561,ZP_08486483.1,IPR020476,IPR003733,0008413,IPR000086,IPR020084,MetalDRAFT_3208	JGI_MetalDRAFT_2500		DNA mismatch repair protein MutT	WP_005372728.1
Malb_2145	METAL_RS13650	2508549170	kb|g.2969.peg.2145	MetalDRAFT_2903	Queuosine Biosynthesis QueC ATPase	334111911,0008565,IPR018317,ZP_08486178.1,IPR004479,MetalDRAFT_2903	JGI_MetalDRAFT_2823		7-cyano-7-deazaguanine synthase	WP_005373153.1
Malb_2146	METAL_RS00535	2508546459	kb|g.2969.peg.2146	MetalDRAFT_2794	DnaJ domain protein	334111801,0031072,IPR001623,MetalDRAFT_2794,ZP_08486069.1	JGI_MetalDRAFT_0111		molecular chaperone DnaJ	WP_005368566.1
Malb_2147	METAL_RS17755	2508550004	kb|g.2969.peg.2147	MetalDRAFT_0315	Nucleoside 5-triphosphatase RdgB (dHAPTP, dITP, XTP-specific) (EC 3.6.1.15)	334109310,0016787,IPR002637,ZP_08483590.1,MetalDRAFT_0315,IPR020922	JGI_MetalDRAFT_3657		non-canonical purine NTP pyrophosphatase	WP_005374578.1
Malb_2148	METAL_RS19200	2508550302	kb|g.2969.peg.2148	MetalDRAFT_3485	COG1355, Predicted dioxygenase	334112499,ZP_08486759.1,IPR002737,MetalDRAFT_3485	JGI_MetalDRAFT_3955		AmmeMemoRadiSam system protein B	WP_005375040.1
Malb_2149	METAL_RS07795	2508547951	kb|g.2969.peg.2149	MetalDRAFT_3046	ABC transporter, ATP-binding protein	334112055,ZP_08486321.1,0016887,IPR003593,0005524,IPR003439,MetalDRAFT_3046	JGI_MetalDRAFT_1603		2-phenylethanol ABC transporter ATP-binding protein	WP_005371180.1
Malb_215	METAL_RS14470	2508549338	kb|g.2969.peg.215	MetalDRAFT_1383	hypothetical protein	334110382,MetalDRAFT_1383,ZP_08484658.1	JGI_MetalDRAFT_2991		hypothetical protein	WP_005373406.1
Malb_2150	METAL_RS12495	2508548922	kb|g.2969.peg.2150	MetalDRAFT_3391	Uracil-DNA glycosylase, family 4	334112404,ZP_08486666.1,IPR005122,IPR005273,MetalDRAFT_3391	JGI_MetalDRAFT_2575		uracil-DNA glycosylase	WP_005372854.1
Malb_2151	METAL_RS12260	2508548874	kb|g.2969.peg.2151	MetalDRAFT_3342	hypothetical protein	334112355,MetalDRAFT_3342,ZP_08486617.1	JGI_MetalDRAFT_2527		hypothetical protein	WP_005372783.1
Malb_2152	METAL_RS18920	2508550245	kb|g.2969.peg.2152	MetalDRAFT_3277	Periplasmic hemin-binding protein	334112289,ZP_08486552.1,IPR002491,MetalDRAFT_3277,0005381	JGI_MetalDRAFT_3898		hypothetical protein	WP_051040433.1
Malb_2153	NA	NA	kb|g.2969.peg.2153	NA	hypothetical protein		NA	NA	NA	NA
Malb_2154	METAL_RS13520	2508549144	kb|g.2969.peg.2154	MetalDRAFT_2877	Excinuclease ABC subunit B	334111885,MetalDRAFT_2877,0009381,0005524,IPR006935,IPR001650,0003677,IPR014021,IPR004807,IPR014001,IPR001943,ZP_08486152.1	JGI_MetalDRAFT_2797		excinuclease ABC subunit B	WP_005373116.1
Malb_2155	METAL_RS12445	2508548912	kb|g.2969.peg.2155	MetalDRAFT_3380	FIG094192: hypothetical protein	334112393,MetalDRAFT_3380,ZP_08486655.1	JGI_MetalDRAFT_2565		hypothetical protein	WP_005372845.1
Malb_2156	METAL_RS19060	2508550274	kb|g.2969.peg.2156	MetalDRAFT_3305	hypothetical protein	334112317,IPR007421,MetalDRAFT_3305,ZP_08486580.1,0005524	JGI_MetalDRAFT_3927		ATPase AAA	WP_005374992.1
Malb_2157	METAL_RS13415	2508549124	kb|g.2969.peg.2157	MetalDRAFT_2856	Transcriptional regulator	334111864,ZP_08486131.1,MetalDRAFT_2856	JGI_MetalDRAFT_2777		transcriptional regulator	WP_005373094.1
Malb_2158	METAL_RS00675	2508546486	kb|g.2969.peg.2158	NA	hypothetical protein		JGI_MetalDRAFT_0138		hypothetical protein	pseudo=true
Malb_2159	METAL_RS03465	2508547056	kb|g.2969.peg.2159	NA	hypothetical protein		JGI_MetalDRAFT_0708		hypothetical protein	pseudo=true
Malb_216	METAL_RS19940	2508548296	kb|g.2969.peg.216	MetalDRAFT_1073	Formate hydrogenlyase transcriptional activator	334110071,IPR003593,MetalDRAFT_1073,IPR013767,IPR000700,ZP_08484348.1,IPR002078,0004871,IPR002197,IPR000014	JGI_MetalDRAFT_1949		sigma-54-dependent Fis family transcriptional regulator	WP_005371780.1
Malb_2160	METAL_RS17665	2508549985	kb|g.2969.peg.2160	MetalDRAFT_0296	putative Glutathione-regulated potassium-efflux system protein KefB	334109291,IPR006153,IPR003148,0015299,MetalDRAFT_0296,ZP_08483571.1	JGI_MetalDRAFT_3638		potassium transporter KefC	WP_005374549.1
Malb_2161	METAL_RS00250	2508546400	kb|g.2969.peg.2161	MetalDRAFT_2736	DNA-binding protein Fis	334111743,IPR005412,ZP_08486011.1,0003700,IPR020441,MetalDRAFT_2736,IPR002197	JGI_MetalDRAFT_0052		Fis family transcriptional regulator	WP_036303809.1
Malb_2162	METAL_RS17870	2508550027	kb|g.2969.peg.2162	MetalDRAFT_0338	tRNA (adenine37-N(6))-methyltransferase TrmN6 (EC 2.1.1.223)	334109333,ZP_08483613.1,0008168,IPR002052,MetalDRAFT_0338,IPR007848	JGI_MetalDRAFT_3680		O-methyltransferase	WP_005374624.1
Malb_2163	METAL_RS06185	2508547614	kb|g.2969.peg.2163	MetalDRAFT_3226	hypothetical protein	334112237,ZP_08486501.1,MetalDRAFT_3226	JGI_MetalDRAFT_1266		hypothetical protein	WP_005370663.1
Malb_2164	METAL_RS12185	2508548858	kb|g.2969.peg.2164	MetalDRAFT_3327	hypothetical protein	334112340,MetalDRAFT_3327,ZP_08486602.1	JGI_MetalDRAFT_2511		DUF3368 domain-containing protein	WP_005372753.1
Malb_2165	METAL_RS20085	2508549233	kb|g.2969.peg.2165	MetalDRAFT_2955	hypothetical protein	334111963,ZP_08486230.1,MetalDRAFT_2955	JGI_MetalDRAFT_2886		hypothetical protein	WP_005373243.1
Malb_2166	METAL_RS19020	2508550265	kb|g.2969.peg.2166	MetalDRAFT_3297	Radical SAM family enzyme, similar to coproporphyrinogen III oxidase, oxygen-independent, clustered with nucleoside-triphosphatase RdgB	334112309,0004109,ZP_08486572.1,MetalDRAFT_3297,IPR006638,IPR004559,IPR010723,IPR007197	JGI_MetalDRAFT_3918		YggW family oxidoreductase	WP_005374982.1
Malb_2167	METAL_RS00425	2508546438	kb|g.2969.peg.2167	MetalDRAFT_2773	Pyruvate carboxylase subunit A (EC 6.4.1.1)	334111780,MetalDRAFT_2773,IPR004549,IPR011761,ZP_08486048.1,IPR011764,IPR005481,IPR005482,IPR005479,0016874	JGI_MetalDRAFT_0090		acetyl-CoA carboxylase subunit alpha	WP_005368526.1
Malb_2168	METAL_RS13705	2508549181	kb|g.2969.peg.2168	NA	helicase (Snf2/Rad54 family)		JGI_MetalDRAFT_2834		hypothetical protein	WP_040578358.1
Malb_2169	METAL_RS07720	2508547936	kb|g.2969.peg.2169	MetalDRAFT_3060	hypothetical protein	334112069,MetalDRAFT_3060,ZP_08486335.1	JGI_MetalDRAFT_1588		hypothetical protein	WP_005371160.1
Malb_217	METAL_RS15160	2508549476	kb|g.2969.peg.217	MetalDRAFT_1684	RNA methyltransferase, TrmA family	334110685,IPR002792,ZP_08484959.1,IPR010280,IPR001737,0008173,0003723,IPR001566,MetalDRAFT_1684	JGI_MetalDRAFT_3129		23S rRNA (uracil(1939)-C(5))-methyltransferase	WP_005373659.1
Malb_2170	METAL_RS13380	2508549116	kb|g.2969.peg.2170	MetalDRAFT_2848	CRISPR-associated protein Cas2	334111856,MetalDRAFT_2848,ZP_08486123.1,IPR021127	JGI_MetalDRAFT_2769		CRISPR-associated endonuclease Cas2	WP_005373083.1
Malb_2171	METAL_RS13780	2508549196	kb|g.2969.peg.2171	MetalDRAFT_2928	Thiol-disulfide isomerase and thioredoxins	334111936,IPR017936,ZP_08486203.1,MetalDRAFT_2928	JGI_MetalDRAFT_2849		thiol-disulfide isomerase	WP_005373191.1
Malb_2172	METAL_RS00510	2508546455	kb|g.2969.peg.2172	MetalDRAFT_2790	TonB-dependent receptor	334111797,0005215,ZP_08486065.1,MetalDRAFT_2790,IPR012910,0004872,IPR000531	JGI_MetalDRAFT_0107		TonB-dependent receptor	WP_031430381.1
Malb_2173	METAL_RS19150	2508550292	kb|g.2969.peg.2173	MetalDRAFT_3475	Peptidase, M23/M37 family	334112489,IPR016047,MetalDRAFT_3475,ZP_08486749.1	JGI_MetalDRAFT_3945		metalloendopeptidase-like membrane protein	WP_005375022.1
Malb_2174	METAL_RS04130	2508547188	kb|g.2969.peg.2174	MetalDRAFT_3432	Coenzyme PQQ synthesis protein E	334112446,IPR006638,MetalDRAFT_3432,IPR000385,IPR017200,0016831,IPR011843,ZP_08486707.1,IPR007197	JGI_MetalDRAFT_0840		pyrroloquinoline quinone biosynthesis protein PqqE	WP_005369931.1
Malb_2175	METAL_RS19250	2508550313	kb|g.2969.peg.2175	MetalDRAFT_3496	hypothetical protein	334112510,MetalDRAFT_3496,ZP_08486770.1	JGI_MetalDRAFT_3966		hypothetical protein	WP_005375055.1
Malb_2176	METAL_RS11995	2508548821	kb|g.2969.peg.2176	MetalDRAFT_3182	MxaS, protein involved in methanol oxidation	334112193,ZP_08486457.1,MetalDRAFT_3182	JGI_MetalDRAFT_2474		hypothetical protein	WP_005372679.1
Malb_2177	METAL_RS00740	2508546498	kb|g.2969.peg.2177	MetalDRAFT_2833	hypothetical protein	334111840,ZP_08486108.1,MetalDRAFT_2833	JGI_MetalDRAFT_0150		hypothetical protein	WP_005368639.1
Malb_2178	METAL_RS13855	2508549212	kb|g.2969.peg.2178	NA	1-deoxy-D-xylulose 5-phosphate synthase (EC 2.2.1.7)		JGI_MetalDRAFT_2865		1-deoxy-D-xylulose-5-phosphate synthase	WP_005373214.1
Malb_2179	METAL_RS12610	2508548952	kb|g.2969.peg.2179	NA	hypothetical protein		JGI_MetalDRAFT_2605		hypothetical protein	WP_005372883.1
Malb_218	METAL_RS08945	2508548189	kb|g.2969.peg.218	MetalDRAFT_1180	hypothetical protein	334110178,MetalDRAFT_1180,IPR008554,ZP_08484455.1	JGI_MetalDRAFT_1842		glutaredoxin	WP_005371596.1
Malb_2180	METAL_RS18910	2508550243	kb|g.2969.peg.2180	MetalDRAFT_3275	hypothetical protein	334112287,MetalDRAFT_3275,IPR011576,0010181,ZP_08486550.1,IPR014419	JGI_MetalDRAFT_3896		hypothetical protein	WP_051040432.1
Malb_2181	METAL_RS00230	2508546396	kb|g.2969.peg.2181	MetalDRAFT_2732	Xanthine-guanine phosphoribosyltransferase (EC 2.4.2.22)	334111739,MetalDRAFT_2732,IPR000836,ZP_08486007.1	JGI_MetalDRAFT_0048		phosphoribosyltransferase	WP_005368436.1
Malb_2182	NA	NA	kb|g.2969.peg.2182	NA	hypothetical protein		NA	NA	NA	NA
Malb_2183	NA	2508549706	kb|g.2969.peg.2183	NA	hypothetical protein		JGI_MetalDRAFT_3359	NA	NA	NA
Malb_2184	NA	2508548860	kb|g.2969.peg.2184	NA	hypothetical protein		JGI_MetalDRAFT_2513	NA	NA	NA
Malb_2185	METAL_RS12080	2508548838	kb|g.2969.peg.2185	MetalDRAFT_3199	Zinc uptake regulation protein ZUR	334112210,MetalDRAFT_3199,ZP_08486474.1	JGI_MetalDRAFT_2491		Fur family transcriptional regulator	WP_005372711.1
Malb_2186	METAL_RS11915	2508548804	kb|g.2969.peg.2186	MetalDRAFT_3165	FIG143263: Glycosyl transferase / Lysophospholipid acyltransferase	334112176,0008415,IPR014548,ZP_08486440.1,IPR004960,MetalDRAFT_3165	JGI_MetalDRAFT_2457		hypothetical protein	WP_040578348.1
Malb_2187	METAL_RS04315	2508547226	kb|g.2969.peg.2187	MetalDRAFT_3466	Type I secretion membrane fusion protein, HlyD	334112479,IPR003997,IPR006143,MetalDRAFT_3466,ZP_08486740.1,IPR010129	JGI_MetalDRAFT_0878		HlyD family type I secretion periplasmic adaptor subunit	WP_005369968.1
Malb_2188	NA	NA	kb|g.2969.peg.2188	NA	hypothetical protein		NA	NA	NA	NA
Malb_2189	METAL_RS11585	2508548739	kb|g.2969.peg.2189	MetalDRAFT_3098	23S rRNA (guanine-N-2-) -methyltransferase rlmL EC 2.1.1.-)	334112108,2.1.1.171,IPR004114,IPR017244,IPR002052,MetalDRAFT_3098,ZP_08486373.1,IPR000241	JGI_MetalDRAFT_2392		23S rRNA (guanine(2445)-N(2))/(guanine(2069)-N(7))-methyltransferase	WP_005372528.1
Malb_219	METAL_RS14180	2508549280	kb|g.2969.peg.219	MetalDRAFT_1325	Amino acid permease	334110324,IPR000169,MetalDRAFT_1325,IPR002293,ZP_08484600.1,IPR004841	JGI_MetalDRAFT_2933		amino acid permease	WP_005373319.1
Malb_2190	METAL_RS11865	2508548794	kb|g.2969.peg.2190	MetalDRAFT_3154	Resolvase, N-terminal	334112164,0000150,ZP_08486429.1,MetalDRAFT_3154,IPR006120,0003677,IPR006118,IPR006119	JGI_MetalDRAFT_2447		recombinase	WP_005372628.1
Malb_2191	METAL_RS18800	2508550219	kb|g.2969.peg.2191	MetalDRAFT_3254	Anthranilate phosphoribosyltransferase like (EC 2.4.2.18)	334112266,IPR017459,MetalDRAFT_3254,ZP_08486529.1	JGI_MetalDRAFT_3872		hypothetical protein	WP_005374913.1
Malb_2192	METAL_RS11940	2508548808	kb|g.2969.peg.2192	MetalDRAFT_3170	Acyl carrier protein (ACP1)	334112181,IPR006163,0048037,IPR009081,ZP_08486445.1,MetalDRAFT_3170	JGI_MetalDRAFT_2461		acyl carrier protein	WP_005372655.1
Malb_2193	METAL_RS11860	2508548793	kb|g.2969.peg.2193	MetalDRAFT_3153	hypothetical protein	334112163,ZP_08486428.1,MetalDRAFT_3153	JGI_MetalDRAFT_2446		hypothetical protein	WP_040578537.1
Malb_2194	METAL_RS13550	2508549150	kb|g.2969.peg.2194	MetalDRAFT_2883	FIG00858089: hypothetical protein	334111891,0008199,IPR008331,MetalDRAFT_2883,ZP_08486158.1	JGI_MetalDRAFT_2803		bacterioferritin	WP_005373121.1
Malb_2195	NA	NA	kb|g.2969.peg.2195	NA	hypothetical protein		NA	NA	NA	NA
Malb_2196	METAL_RS13760	2508549192	kb|g.2969.peg.2196	MetalDRAFT_2924	Dna binding response regulator PrrA (RegA)	334111932,0000156,MetalDRAFT_2924,0003700,IPR001789,IPR020441,IPR002197,ZP_08486199.1	JGI_MetalDRAFT_2845		two-component system response regulator	WP_005373187.1
Malb_2197	METAL_RS03375	2508547037	kb|g.2969.peg.2197	MetalDRAFT_2677	Ferredoxin	334111683,MetalDRAFT_2677,ZP_08485952.1	JGI_MetalDRAFT_0689		ferredoxin	WP_031430794.1
Malb_2198	METAL_RS12410	2508548905	kb|g.2969.peg.2198	MetalDRAFT_3373	hypothetical protein	334112386,IPR008538,MetalDRAFT_3373,ZP_08486648.1	JGI_MetalDRAFT_2558		hypothetical protein	WP_005372838.1
Malb_2199	METAL_RS13795	2508549200	kb|g.2969.peg.2199	MetalDRAFT_2933	(2E,6E)-farnesyl diphosphate synthase (EC 2.5.1.10)	334111941,ZP_08486208.1,MetalDRAFT_2933,IPR000092	JGI_MetalDRAFT_2853		farnesyl-diphosphate synthase	WP_005373193.1
Malb_22	METAL_RS02370	2508546831	kb|g.2969.peg.22	MetalDRAFT_1519	Multimodular transpeptidase-transglycosylase (EC 2.4.1.129) (EC 3.4.-.-)	334110519,MetalDRAFT_1519,ZP_08484794.1,IPR001264,2.4.1.129,IPR009647,IPR011815,IPR001460	JGI_MetalDRAFT_0483		penicillin-binding protein 1C	WP_005369276.1
Malb_220	METAL_RS15485	2508549539	kb|g.2969.peg.220	MetalDRAFT_1747	Related to Dihydropteroate synthase	334110748,ZP_08485022.1,0004156,MetalDRAFT_1747,IPR000489	JGI_MetalDRAFT_3192		dihydropteroate synthase	pseudo=true
Malb_2200	METAL_RS12340	2508548891	kb|g.2969.peg.2200	MetalDRAFT_3359	F0F1-type ATP synthase epsilon subunit-like protein	334112372,0015299,ZP_08486634.1,MetalDRAFT_3359,IPR020546	JGI_MetalDRAFT_2544		hypothetical protein	WP_005372818.1
Malb_2201	METAL_RS13875	2508549216	kb|g.2969.peg.2201	MetalDRAFT_2939	hypothetical protein	334111947,ZP_08486214.1,MetalDRAFT_2939	JGI_MetalDRAFT_2869		hypothetical protein	WP_005373221.1
Malb_2202	METAL_RS04200	2508547204	kb|g.2969.peg.2202	MetalDRAFT_3448	Lipopolysaccharide heptosyltransferase III (EC 2.4.1.-)	334112462,IPR011916,IPR002201,ZP_08486723.1,MetalDRAFT_3448	JGI_MetalDRAFT_0856		LPS heptosyltransferase	WP_005369951.1
Malb_2203	METAL_RS08040	2508547999	kb|g.2969.peg.2203	MetalDRAFT_2997	hypothetical protein	334112006,ZP_08486272.1,MetalDRAFT_2997	JGI_MetalDRAFT_1651		hypothetical protein	WP_005371264.1
Malb_2204	METAL_RS17710	2508549994	kb|g.2969.peg.2204	MetalDRAFT_0305	Serine acetyltransferase (EC 2.3.1.30)	334109300,MetalDRAFT_0305,IPR001451,2.3.1.30,ZP_08483580.1	JGI_MetalDRAFT_3647		serine acetyltransferase	WP_005374559.1
Malb_2205	METAL_RS03305	2508547022	kb|g.2969.peg.2205	MetalDRAFT_2692	transport-associated	334111698,IPR014004,ZP_08485967.1,IPR007055,MetalDRAFT_2692	JGI_MetalDRAFT_0674		transporter	WP_005369609.1
Malb_2206	METAL_RS13990	2508549240	kb|g.2969.peg.2206	MetalDRAFT_2962	hypothetical protein	334111970,ZP_08486237.1,MetalDRAFT_2962	JGI_MetalDRAFT_2893		hypothetical protein	WP_005373255.1
Malb_2207	METAL_RS03340	2508547030	kb|g.2969.peg.2207	MetalDRAFT_2684	protein of unknown function DUF883 ElaB	334111690,MetalDRAFT_2684,ZP_08485959.1	JGI_MetalDRAFT_0682		hypothetical protein	WP_005369621.1
Malb_2208	METAL_RS19320	2508550327	kb|g.2969.peg.2208	MetalDRAFT_3512	4-hydroxy-2-oxoglutarate aldolase (EC 4.1.3.16) @ 2-dehydro-3-deoxyphosphogluconate aldolase (EC 4.1.2.14)	334112526,ZP_08486786.1,0003824,IPR000887,MetalDRAFT_3512	JGI_MetalDRAFT_3980		ketohydroxyglutarate aldolase	WP_005375075.1
Malb_2209	METAL_RS12045	2508548831	kb|g.2969.peg.2209	MetalDRAFT_3192	Propeptide, PepSY amd peptidase M4	334112203,IPR005075,0008270,0008237,MetalDRAFT_3192,ZP_08486467.1	JGI_MetalDRAFT_2484		membrane protein	WP_005372700.1
Malb_221	METAL_RS02410	2508546840	kb|g.2969.peg.221	MetalDRAFT_1528	Malto-oligosyltrehalose synthase (EC 5.4.99.15)	334110528,ZP_08484803.1,IPR006589,MetalDRAFT_1528,IPR012767,IPR006047	JGI_MetalDRAFT_0492		malto-oligosyltrehalose synthase	WP_040578429.1
Malb_2210	METAL_RS11700	2508548763	kb|g.2969.peg.2210	MetalDRAFT_3121	Serine-protein kinase RsbW (EC 2.7.11.1)	334112131,ZP_08486396.1,IPR003594,0005524,MetalDRAFT_3121	JGI_MetalDRAFT_2416		anti-sigma factor	WP_005372577.1
Malb_2211	METAL_RS11720	2508548767	kb|g.2969.peg.2211	MetalDRAFT_3125	Molybdopterin biosynthesis MoeB protein	334112135,MetalDRAFT_3125,0016783,0005515,ZP_08486400.1,IPR001455	JGI_MetalDRAFT_2420		redox protein: regulator of disulfide bond formation	WP_005372581.1
Malb_2212	METAL_RS00705	2508546492	kb|g.2969.peg.2212	MetalDRAFT_2826	Translation elongation factor P Lys34:lysine transferase	334111833,0005524,IPR018149,MetalDRAFT_2826,IPR004364,ZP_08486101.1,IPR006195,IPR004525,0004824	JGI_MetalDRAFT_0144		EF-P lysine aminoacylase GenX	WP_005368630.1
Malb_2213	METAL_RS08155	2508548020	kb|g.2969.peg.2213	MetalDRAFT_2978	hypothetical protein	334111987,0043565,MetalDRAFT_2978,IPR001387,ZP_08486253.1	JGI_MetalDRAFT_1672		transcriptional regulator	WP_005371298.1
Malb_2214	METAL_RS11815	2508548785	kb|g.2969.peg.2214	MetalDRAFT_3143	Paraquat-inducible protein B	334112153,MetalDRAFT_3143,IPR003399,ZP_08486418.1	JGI_MetalDRAFT_2438		mammalian cell entry protein	WP_005372616.1
Malb_2215	METAL_RS19295	2508550322	kb|g.2969.peg.2215	MetalDRAFT_3506	hypothetical protein	334112520,MetalDRAFT_3506,ZP_08486780.1	JGI_MetalDRAFT_3975		hypothetical protein	WP_031430318.1
Malb_2216	METAL_RS11640	2508548750	kb|g.2969.peg.2216	MetalDRAFT_3109	Membrane-associated zinc metalloprotease	334112119,IPR001478,IPR008915,IPR004387,0004222,ZP_08486384.1,MetalDRAFT_3109	JGI_MetalDRAFT_2403		zinc metalloprotease	WP_005372545.1
Malb_2217	METAL_RS04075	2508547177	kb|g.2969.peg.2217	MetalDRAFT_3421	hypothetical protein	334112435,IPR000064,MetalDRAFT_3421,ZP_08486696.1	JGI_MetalDRAFT_0829		hydrolase	WP_051040463.1
Malb_2218	METAL_RS13565	2508549153	kb|g.2969.peg.2218	MetalDRAFT_2886	C-type cytochrome biogenesis protein ResA (thioredoxin)	334111894,IPR017936,ZP_08486161.1,MetalDRAFT_2886,0016491,IPR013740	JGI_MetalDRAFT_2806		thioredoxin	WP_005373124.1
Malb_2219	NA	NA	kb|g.2969.peg.2219	NA	Histidine ABC transporter, ATP-binding protein HisP (TC 3.A.1.3.1)		NA	NA	NA	NA
Malb_222	METAL_RS14635	2508549371	kb|g.2969.peg.222	MetalDRAFT_1416	hypothetical protein	334110415,ZP_08484691.1,MetalDRAFT_1416	JGI_MetalDRAFT_3024		hypothetical protein	WP_005373465.1
Malb_2220	METAL_RS04280	2508547220	kb|g.2969.peg.2220	MetalDRAFT_3460	Isoleucyl-tRNA synthetase (EC 6.1.1.5)	334112473,0005524,MetalDRAFT_3460,IPR001412,IPR002301,IPR002300,IPR015905,ZP_08486734.1,IPR013155,IPR010663,0000166,0004822	JGI_MetalDRAFT_0872	ileS	isoleucine--tRNA ligase	WP_040578285.1
Malb_2221	METAL_RS07875	2508547967	kb|g.2969.peg.2221	MetalDRAFT_3030	3-oxoacyl-[acyl-carrier protein] reductase (EC 1.1.1.100)	334112039,IPR002347,0051287,ZP_08486305.1,IPR011284,IPR002198,IPR020904,MetalDRAFT_3030,0004316	JGI_MetalDRAFT_1619	fabG	beta-ketoacyl-ACP reductase	WP_005371209.1
Malb_2222	METAL_RS04150	2508547193	kb|g.2969.peg.2222	MetalDRAFT_3437	hypothetical protein	334112451,ZP_08486712.1,MetalDRAFT_3437	JGI_MetalDRAFT_0845		hypothetical protein	WP_005369940.1
Malb_2223	METAL_RS07825	2508547957	kb|g.2969.peg.2223	MetalDRAFT_3040	Hypoxanthine-guanine phosphoribosyltransferase (EC 2.4.2.8)	334112049,IPR000836,MetalDRAFT_3040,ZP_08486315.1	JGI_MetalDRAFT_1609		hypoxanthine-guanine phosphoribosyltransferase	WP_005371190.1
Malb_2224	METAL_RS17670	2508549986	kb|g.2969.peg.2224	MetalDRAFT_0297	Ferric siderophore transport system, periplasmic binding protein TonB	334109292,IPR006260,MetalDRAFT_0297,ZP_08483572.1,0008565	JGI_MetalDRAFT_3639		TonB family protein	WP_005374550.1
Malb_2225	METAL_RS00575	2508546467	kb|g.2969.peg.2225	MetalDRAFT_2802	BatA (Bacteroides aerotolerance operon)	334111809,ZP_08486077.1,IPR002035,MetalDRAFT_2802	JGI_MetalDRAFT_0119		Mg-chelatase subunit ChlD	WP_005368583.1
Malb_2226	NA	2508550322	kb|g.2969.peg.2226	NA	hypothetical protein		JGI_MetalDRAFT_3975	NA	NA	NA
Malb_2227	METAL_RS07960	2508547984	kb|g.2969.peg.2227	MetalDRAFT_3013	Sulfate permease	334112022,0005215,MetalDRAFT_3013,IPR011547,ZP_08486288.1,IPR002645	JGI_MetalDRAFT_1636		sodium-independent anion transporter	WP_005371242.1
Malb_2228	METAL_RS20075	2508549227	kb|g.2969.peg.2228	MetalDRAFT_2949	hypothetical protein	334111957,MetalDRAFT_2949,ZP_08486224.1	JGI_MetalDRAFT_2880		hypothetical protein	WP_005373236.1
Malb_2229	METAL_RS04055	2508547173	kb|g.2969.peg.2229	MetalDRAFT_3417	tRNA dimethylallyltransferase (EC 2.5.1.75)	334112431,IPR018022,IPR002627,ZP_08486692.1,MetalDRAFT_3417	JGI_MetalDRAFT_0825		tRNA (adenosine(37)-N6)-dimethylallyltransferase MiaA	WP_005369905.1
Malb_223	METAL_RS09125	2508548227	kb|g.2969.peg.223	MetalDRAFT_1142	Predicted carbamoyl transferase, NodU family	334110140,IPR000318,0003824,ZP_08484417.1,IPR003696,MetalDRAFT_1142	JGI_MetalDRAFT_1880		putative carbamoyl transferase: NodU family	WP_005371672.1
Malb_2230	METAL_RS00275	2508546405	kb|g.2969.peg.2230	MetalDRAFT_2741	hypothetical protein	334111748,ZP_08486016.1,IPR011723,MetalDRAFT_2741	JGI_MetalDRAFT_0057		DUF3426 domain-containing protein	WP_005368455.1
Malb_2231	METAL_RS19225	2508550308	kb|g.2969.peg.2231	MetalDRAFT_3491	conserved hypothetical protein	334112505,MetalDRAFT_3491,IPR013406,ZP_08486765.1	JGI_MetalDRAFT_3961		methylated-DNA--protein-cysteine methyltransferase	WP_005375051.1
Malb_2232	NA	NA	kb|g.2969.peg.2232	NA	hypothetical protein		NA	NA	NA	NA
Malb_2233	METAL_RS17545	2508549962	kb|g.2969.peg.2233	MetalDRAFT_0273	Membrane fusion component of tripartite multidrug resistance system	334109268,0008565,IPR006143,ZP_08483548.1,MetalDRAFT_0273	JGI_MetalDRAFT_3615		secretion protein HlyD	WP_005374514.1
Malb_2234	NA	2508546375	kb|g.2969.peg.2234	MetalDRAFT_2711	hypothetical protein	334111718,MetalDRAFT_2711,ZP_08485986.1	JGI_MetalDRAFT_0027	NA	NA	NA
Malb_2235	METAL_RS00345	2508546419	kb|g.2969.peg.2235	MetalDRAFT_2755	hypothetical protein	334111762,MetalDRAFT_2755,ZP_08486030.1	JGI_MetalDRAFT_0071		hypothetical protein	WP_005368487.1
Malb_2236	METAL_RS08100	2508549420	kb|g.2969.peg.2236	NA	hypothetical protein		JGI_MetalDRAFT_3073		hypothetical protein	WP_040578305.1
Malb_2237	METAL_RS14000	2508549242	kb|g.2969.peg.2237	MetalDRAFT_2964	DNA binding domain protein, excisionase family	334111972,ZP_08486239.1,0003677,MetalDRAFT_2964,IPR010093	JGI_MetalDRAFT_2895		excisionase	WP_005373260.1
Malb_2238	METAL_RS00570	2508546466	kb|g.2969.peg.2238	MetalDRAFT_2801	FIG00758150: hypothetical protein	334111808,MetalDRAFT_2801,ZP_08486076.1	JGI_MetalDRAFT_0118		hypothetical protein	WP_005368580.1
Malb_2239	METAL_RS04040	2508547170	kb|g.2969.peg.2239	MetalDRAFT_3414	diguanylate cyclase/phosphodiesterase (GGDEF & EAL domains) with PAS/PAC sensor(s)	334112428,MetalDRAFT_3414,IPR000160,IPR003607,IPR013976,ZP_08486689.1,IPR006675,IPR003018	JGI_MetalDRAFT_0822		diguanylate cyclase	WP_005369896.1
Malb_224	METAL_RS06805	2508547747	kb|g.2969.peg.224	MetalDRAFT_0942	Cysteinyl-tRNA synthetase (EC 6.1.1.16)	334109939,6.1.1.16,0005524,MetalDRAFT_0942,IPR015803,IPR015273,0004817,ZP_08484217.1,IPR002308	JGI_MetalDRAFT_1399		cysteine--tRNA ligase	WP_005370878.1
Malb_2240	METAL_RS08165	2508548022	kb|g.2969.peg.2240	MetalDRAFT_2975	Transposase	334111984,ZP_08486250.1,MetalDRAFT_2975	JGI_MetalDRAFT_1674		transposase	pseudo=true
Malb_2241	METAL_RS00110	2508546371	kb|g.2969.peg.2241	MetalDRAFT_2707	hypothetical protein	334111714,ZP_08485982.1,MetalDRAFT_2707	JGI_MetalDRAFT_0023		hypothetical protein	WP_005368394.1
Malb_2242	METAL_RS13465	2508549133	kb|g.2969.peg.2242	MetalDRAFT_2866	Beta-glucosidase/6-phospho-beta- glucosidase/beta- galactosidase	334111874,ZP_08486141.1,MetalDRAFT_2866,IPR002636	JGI_MetalDRAFT_2786		hypothetical protein	WP_051040389.1
Malb_2243	METAL_RS03315	2508547025	kb|g.2969.peg.2243	MetalDRAFT_2689	uncharacterized conserved protein, ElaB family protein	334111695,MetalDRAFT_2689,IPR010279,ZP_08485964.1	JGI_MetalDRAFT_0677		hypothetical protein	WP_005369615.1
Malb_2244	METAL_RS18795	2508550218	kb|g.2969.peg.2244	MetalDRAFT_3253	Heme O synthase, protoheme IX farnesyltransferase (EC 2.5.1.-) COX10-CtaB	334112265,0008495,ZP_08486528.1,IPR006369,MetalDRAFT_3253,IPR000537	JGI_MetalDRAFT_3871		protoheme IX farnesyltransferase	WP_005374912.1
Malb_2245	METAL_RS20030	2508549115	kb|g.2969.peg.2245	MetalDRAFT_2844	putative transposase	334111852,IPR001584,MetalDRAFT_2844,0003677,ZP_08486119.1	JGI_MetalDRAFT_2768		hypothetical protein	WP_051040386.1
Malb_2246	METAL_RS17715	2508549995	kb|g.2969.peg.2246	MetalDRAFT_0306	Cys regulon transcriptional activator CysB	334109301,IPR000847,ZP_08483581.1,MetalDRAFT_0306,IPR005119,0003700	JGI_MetalDRAFT_3648		LysR family transcriptional regulator	WP_005374565.1
Malb_2247	NA	2508547593	kb|g.2969.peg.2247	NA	hypothetical protein		JGI_MetalDRAFT_1245	NA	NA	NA
Malb_2248	METAL_RS00470	2508546447	kb|g.2969.peg.2248	MetalDRAFT_2782	GTP cyclohydrolase I (EC 3.5.4.16) type 2	334111789,MetalDRAFT_2782,ZP_08486057.1,IPR003801,3.5.4.16	JGI_MetalDRAFT_0099		GTP cyclohydrolase FolE2	WP_005368543.1
Malb_2249	METAL_RS13560	2508549152	kb|g.2969.peg.2249	MetalDRAFT_2885	Protoporphyrinogen IX oxidase, novel form, HemJ (EC 1.3.-.-)	334111893,IPR005265,MetalDRAFT_2885,ZP_08486160.1,IPR014351	JGI_MetalDRAFT_2805		membrane protein	WP_005373123.1
Malb_225	METAL_RS15100	2508549463	kb|g.2969.peg.225	MetalDRAFT_1671	Probable protease htpX homolog (EC 3.4.24.-)	334110672,ZP_08484946.1,IPR001915,MetalDRAFT_1671,0004222	JGI_MetalDRAFT_3116		zinc metalloprotease HtpX	WP_040578561.1
Malb_2250	METAL_RS17900	2508550033	kb|g.2969.peg.2250	MetalDRAFT_3210	Mobile element protein	334112221,IPR002559,0004803,MetalDRAFT_3210,0003677,ZP_08486485.1	JGI_MetalDRAFT_3686		transposase	WP_031429484.1
Malb_2251	METAL_RS13910	2508549224	kb|g.2969.peg.2251	MetalDRAFT_2946	hypothetical protein	334111954,ZP_08486221.1,MetalDRAFT_2946	JGI_MetalDRAFT_2877		hypothetical protein	WP_005373233.1
Malb_2252	METAL_RS11920	2508548804	kb|g.2969.peg.2252	MetalDRAFT_3166	FIG143263: Glycosyl transferase	334112177,ZP_08486441.1,IPR001173,MetalDRAFT_3166	JGI_MetalDRAFT_2457		glycosyl transferase	WP_031431908.1
Malb_2253	METAL_RS08125	2508548015	kb|g.2969.peg.2253	MetalDRAFT_2983	Outer membrane component of TAM transport system	334111992,ZP_08486258.1,IPR010827,MetalDRAFT_2983,IPR000184	JGI_MetalDRAFT_1667		hypothetical protein	WP_005371289.1
Malb_2254	METAL_RS07990	2508547990	kb|g.2969.peg.2254	MetalDRAFT_3007	hypothetical protein	334112016,MetalDRAFT_3007,IPR014544,ZP_08486282.1	JGI_MetalDRAFT_1642		hypothetical protein	WP_005371254.1
Malb_2255	METAL_RS00155	2508546381	kb|g.2969.peg.2255	NA	hypothetical protein		JGI_MetalDRAFT_0033		methyl-accepting chemotaxis protein	WP_005368411.1
Malb_2256	METAL_RS08065	2508548004	kb|g.2969.peg.2256	MetalDRAFT_2992	hypothetical protein	334112001,MetalDRAFT_2992,ZP_08486267.1	JGI_MetalDRAFT_1656		hypothetical protein	WP_005371272.1
Malb_2257	METAL_RS20010	2508548916	kb|g.2969.peg.2257	MetalDRAFT_3384	hypothetical protein	334112397,MetalDRAFT_3384,ZP_08486659.1,0005215,IPR003423	JGI_MetalDRAFT_2569		hypothetical protein	WP_051040377.1
Malb_2258	METAL_RS12440	2508548911	kb|g.2969.peg.2258	MetalDRAFT_3379	DNA repair protein RadA	334112392,0005524,ZP_08486654.1,IPR003593,MetalDRAFT_3379,IPR004504,0003684	JGI_MetalDRAFT_2564		DNA repair protein RadA	WP_005372844.1
Malb_2259	METAL_RS13435	2508549127	kb|g.2969.peg.2259	MetalDRAFT_2860	Multidrug efflux membrane fusion protein MexE	334111868,ZP_08486135.1,0008565,IPR006143,MetalDRAFT_2860	JGI_MetalDRAFT_2780		MexE family multidrug efflux RND transporter periplasmic adaptor subunit	WP_005373096.1
Malb_226	METAL_RS02920	2508546941	kb|g.2969.peg.226	MetalDRAFT_1625	Mobile element protein	334110625,IPR002559,MetalDRAFT_1625,ZP_08484900.1,0003677,0004803	JGI_MetalDRAFT_0593		transposase	WP_005369466.1
Malb_2260	METAL_RS07815	2508547955	kb|g.2969.peg.2260	MetalDRAFT_3042	hypothetical protein	334112051,MetalDRAFT_3042,ZP_08486317.1	JGI_MetalDRAFT_1607		hypothetical protein	WP_005371186.1
Malb_2261	METAL_RS12115	2508548845	kb|g.2969.peg.2261	MetalDRAFT_3206	Rhodanese-like domain protein	334112217,0016783,0005515,MetalDRAFT_3206,ZP_08486481.1,IPR001455	JGI_MetalDRAFT_2498		redox protein: regulator of disulfide bond formation	WP_005372724.1
Malb_2262	METAL_RS11820	2508548786	kb|g.2969.peg.2262	MetalDRAFT_3144	protein of unknown function DUF330	334112154,ZP_08486419.1,IPR005586,MetalDRAFT_3144	JGI_MetalDRAFT_2439		hypothetical protein	WP_005372617.1
Malb_2263	METAL_RS08020	2508547996	kb|g.2969.peg.2263	MetalDRAFT_2703	Mobile element protein	334111709,MetalDRAFT_2703,0003677,0004803,ZP_08485978.1,IPR001207	JGI_MetalDRAFT_1648		transposase	WP_005369597.1
Malb_2264	NA	2508547192	kb|g.2969.peg.2264	MetalDRAFT_3436	hypothetical protein	334112450,ZP_08486711.1,MetalDRAFT_3436	JGI_MetalDRAFT_0844	NA	NA	NA
Malb_2265	METAL_RS07790	2508547950	kb|g.2969.peg.2265	MetalDRAFT_3047	ABC transporter permease protein	334112056,ZP_08486322.1,IPR013525,IPR013526,IPR000412,MetalDRAFT_3047	JGI_MetalDRAFT_1602		multidrug ABC transporter permease	WP_005371179.1
Malb_2266	METAL_RS11555	2508548733	kb|g.2969.peg.2266	MetalDRAFT_3093	Integrase	334112103,ZP_08486368.1,IPR002104,0003677,MetalDRAFT_3093	JGI_MetalDRAFT_2386		integrase	WP_005372523.1
Malb_2267	METAL_RS19890	2508547986	kb|g.2969.peg.2267	MetalDRAFT_3011	Hydroxyacylglutathione hydrolase (EC 3.1.2.6)	334112020,ZP_08486286.1,IPR001763,MetalDRAFT_3011	JGI_MetalDRAFT_1638		MBL fold metallo-hydrolase	WP_005371248.1
Malb_2268	METAL_RS00745	2508546499	kb|g.2969.peg.2268	MetalDRAFT_2834	possible bacteriophage Mu G-like protein	334111841,ZP_08486109.1,MetalDRAFT_2834,IPR006522	JGI_MetalDRAFT_0151		virion morphogenesis protein	WP_005368642.1
Malb_2269	METAL_RS17900	2508550033	kb|g.2969.peg.2269	NA	Mobile element protein		JGI_MetalDRAFT_3686		transposase	WP_031429484.1
Malb_227	METAL_RS02895	2508546936	kb|g.2969.peg.227	MetalDRAFT_1620	Allophanate hydrolase (EC 3.5.1.54)	334110620,MetalDRAFT_1620,IPR014085,IPR000120,ZP_08484895.1	JGI_MetalDRAFT_0588		allophanate hydrolase	WP_005369456.1
Malb_2270	METAL_RS13945	2508549231	kb|g.2969.peg.2270	MetalDRAFT_2953	hypothetical protein	334111961,MetalDRAFT_2953,ZP_08486228.1	JGI_MetalDRAFT_2884		hypothetical protein	WP_005373240.1
Malb_2271	METAL_RS18735	2508550207	kb|g.2969.peg.2271	NA	hypothetical protein		JGI_MetalDRAFT_3860		hypothetical protein	WP_005374902.1
Malb_2272	METAL_RS17750	2508550003	kb|g.2969.peg.2272	MetalDRAFT_0314	putative lipoprotein	334109309,ZP_08483589.1,IPR014004,IPR007055,MetalDRAFT_0314	JGI_MetalDRAFT_3656		transporter	WP_005374577.1
Malb_2273	METAL_RS11685	2508548760	kb|g.2969.peg.2273	MetalDRAFT_3118	[Protein-PII] uridylyltransferase (EC 2.7.7.59)	334112128,IPR002934,IPR002912,MetalDRAFT_3118,IPR003607,ZP_08486393.1,IPR010043,IPR006674,IPR013546,2.7.7.59,0008773	JGI_MetalDRAFT_2413	glnD	bifunctional uridylyltransferase/uridylyl-removing protein	WP_051040491.1
Malb_2274	METAL_RS07830	2508547958	kb|g.2969.peg.2274	MetalDRAFT_3039	Beta N-acetyl-glucosaminidase (EC 3.2.1.52)	334112048,ZP_08486314.1,0005524,IPR001764,MetalDRAFT_3039	JGI_MetalDRAFT_1610		beta-N-acetylhexosaminidase	WP_040578303.1
Malb_2275	METAL_RS00660	2508546483	kb|g.2969.peg.2275	MetalDRAFT_2818	hypothetical protein	334111825,ZP_08486093.1,MetalDRAFT_2818	JGI_MetalDRAFT_0135		hypothetical protein	WP_005368613.1
Malb_2276	METAL_RS00175	2508546385	kb|g.2969.peg.2276	MetalDRAFT_2721	hypothetical protein	334111728,ZP_08485996.1,MetalDRAFT_2721	JGI_MetalDRAFT_0037		hypothetical protein	WP_005368418.1
Malb_2277	METAL_RS12290	2508548880	kb|g.2969.peg.2277	MetalDRAFT_3348	ATP-dependent hsl protease ATP-binding subunit HslU	334112361,ZP_08486623.1,0005524,MetalDRAFT_3348,IPR003593,0016887,IPR013093,0005515,IPR004491	JGI_MetalDRAFT_2533	hslU	ATP-dependent protease ATP-binding subunit HslU	WP_005372795.1
Malb_2278	METAL_RS04335	2508547229	kb|g.2969.peg.2278	NA	hypothetical protein		JGI_MetalDRAFT_0881		hypothetical protein	WP_005369973.1
Malb_2279	METAL_RS17885	2508550030	kb|g.2969.peg.2279	MetalDRAFT_0341	Translation elongation factor P-related protein	334109336,IPR013852,ZP_08483616.1,IPR001059,IPR013185,MetalDRAFT_0341,IPR011768,0003746,IPR015365,IPR020599	JGI_MetalDRAFT_3683		elongation factor P	WP_005374627.1
Malb_228	METAL_RS02545	2508546866	kb|g.2969.peg.228	MetalDRAFT_1554	Probable cytochrome c-552	334110554,IPR009056,ZP_08484829.1,IPR011031,MetalDRAFT_1554	JGI_MetalDRAFT_0518		cytochrome c	WP_005369343.1
Malb_2280	METAL_RS11440	2508548706	kb|g.2969.peg.2280	MetalDRAFT_3069	putative transposase	334112079,ZP_08486344.1,MetalDRAFT_3069	JGI_MetalDRAFT_2359		hypothetical protein	WP_005368392.1
Malb_2281	METAL_RS12360	2508548895	kb|g.2969.peg.2281	MetalDRAFT_3363	Sodium-transporting ATPase subunit F	334112376,MetalDRAFT_3363,IPR002146,0015078,ZP_08486638.1	JGI_MetalDRAFT_2548		ATP synthase subunit B	WP_005372827.1
Malb_2282	METAL_RS00305	2508546411	kb|g.2969.peg.2282	MetalDRAFT_2747	Cytochrome c-type biogenesis protein DsbD, protein-disulfide reductase (EC 1.8.1.8)	334111754,IPR017936,MetalDRAFT_2747,1.8.1.8,IPR013766,IPR003834,ZP_08486022.1	JGI_MetalDRAFT_0063		thiol:disulfide interchange protein	WP_005368472.1
Malb_2283	METAL_RS11655	2508548753	kb|g.2969.peg.2283	MetalDRAFT_3112	Undecaprenyl diphosphate synthase (EC 2.5.1.31)	334112122,2.5.1.31,ZP_08486387.1,MetalDRAFT_3112,IPR018520,IPR001441,0046872	JGI_MetalDRAFT_2406		di-trans:poly-cis-decaprenylcistransferase	WP_005372556.1
Malb_2284	METAL_RS13730	2508549186	kb|g.2969.peg.2284	MetalDRAFT_2918	BarA-associated response regulator UvrY (= GacA = SirA)	334111926,0000156,ZP_08486193.1,0043565,0003700,MetalDRAFT_2918,IPR001789,IPR000792	JGI_MetalDRAFT_2839		DNA-binding response regulator	WP_005373179.1
Malb_2285	METAL_RS19155	2508550293	kb|g.2969.peg.2285	MetalDRAFT_3476	probable iron binding protein from the HesB_IscA_SufA family	334112490,MetalDRAFT_3476,IPR017870,ZP_08486750.1,0005198,IPR016092,IPR000361,0051536	JGI_MetalDRAFT_3946		iron-sulfur cluster insertion protein ErpA	WP_036303796.1
Malb_2286	METAL_RS13710	2508549182	kb|g.2969.peg.2286	MetalDRAFT_2914	Membrane alanine aminopeptidase N (EC 3.4.11.2)	334111922,0008270,IPR014782,IPR012779,ZP_08486189.1,MetalDRAFT_2914	JGI_MetalDRAFT_2835	pepN	aminopeptidase N	WP_005373171.1
Malb_2287	METAL_RS12235	2508548869	kb|g.2969.peg.2287	MetalDRAFT_3337	ABC-type transport system involved in multi-copper enzyme maturation, permease component	334112350,ZP_08486612.1,MetalDRAFT_3337	JGI_MetalDRAFT_2522		ABC transporter permease	WP_031431937.1
Malb_2288	METAL_RS17760	2508550005	kb|g.2969.peg.2288	MetalDRAFT_0316	Ribonuclease PH (EC 2.7.7.56)	334109311,IPR015847,IPR001247,IPR002381,MetalDRAFT_0316,IPR018336,ZP_08483591.1,0000049,0004549,2.7.7.56	JGI_MetalDRAFT_3658	rph	ribonuclease PH	WP_005374579.1
Malb_2289	METAL_RS18705	2508550201	kb|g.2969.peg.2289	MetalDRAFT_3236	hypothetical protein	334112248,ZP_08486511.1,0015097,MetalDRAFT_3236,IPR003457	JGI_MetalDRAFT_3854		mercury transporter MerT	WP_005374886.1
Malb_229	METAL_RS06670	NA	kb|g.2969.peg.229	NA	YD repeat protein		NA		hypothetical protein	WP_031431339.1
Malb_2290	METAL_RS00625	2508546476	kb|g.2969.peg.2290	MetalDRAFT_2811	Undecaprenyl-diphosphatase (EC 3.6.1.27)	334111818,0050380,ZP_08486086.1,IPR003824,MetalDRAFT_2811	JGI_MetalDRAFT_0128		undecaprenyl-diphosphatase	WP_005368598.1
Malb_2291	METAL_RS08020	2508547996	kb|g.2969.peg.2291	MetalDRAFT_3001	Mobile element protein	334112010,0004803,MetalDRAFT_3001,0003677,ZP_08486276.1,IPR001207	JGI_MetalDRAFT_1648		transposase	WP_005369597.1
Malb_2292	METAL_RS04225	2508547209	kb|g.2969.peg.2292	MetalDRAFT_3453	Phosphoheptose isomerase 1 (EC 5.3.1.-)	334112467,ZP_08486728.1,IPR001347,0005529,MetalDRAFT_3453,IPR020620	JGI_MetalDRAFT_0861		phosphoheptose isomerase	WP_051040464.1
Malb_2293	NA	2508550001	kb|g.2969.peg.2293	MetalDRAFT_0312	hypothetical protein	334109307,MetalDRAFT_0312,IPR018743,ZP_08483587.1	JGI_MetalDRAFT_3654	NA	NA	NA
Malb_2294	METAL_RS17500	2508549954	kb|g.2969.peg.2294	MetalDRAFT_0265	Nucleotidase YfbR, HD superfamily	334109260,ZP_08483540.1,IPR006674,IPR003607,3.1.3.5,IPR006675,MetalDRAFT_0265	JGI_MetalDRAFT_3607		5&apos;-deoxynucleotidase	WP_005374496.1
Malb_2295	METAL_RS06215	2508547620	kb|g.2969.peg.2295	MetalDRAFT_3220	COG2885: Outer membrane protein and related peptidoglycan-associated (lipo)proteins	334112231,MetalDRAFT_3220,ZP_08486495.1	JGI_MetalDRAFT_1272		outer membrane protein/peptidoglycan-associated (lipo)protein	WP_005370674.1
Malb_2296	METAL_RS11990	2508548820	kb|g.2969.peg.2296	MetalDRAFT_3181	Methanol dehydrogenase regulatory protein MoxR	334112192,IPR011703,0005524,IPR001270,0016887,ZP_08486456.1,MetalDRAFT_3181,IPR016366,IPR003593	JGI_MetalDRAFT_2473		ATPase AAA	WP_005372677.1
Malb_2297	METAL_RS13390	2508549118	kb|g.2969.peg.2297	MetalDRAFT_2850	hypothetical protein	334111858,MetalDRAFT_2850,ZP_08486125.1	JGI_MetalDRAFT_2771		hypothetical protein	WP_031429478.1
Malb_2298	METAL_RS00480	2508546449	kb|g.2969.peg.2298	MetalDRAFT_2784	Threonyl-tRNA synthetase (EC 6.1.1.3)	334111791,IPR004154,ZP_08486059.1,IPR018158,0005524,MetalDRAFT_2784,IPR002314,IPR006195,0004829,IPR012947,IPR002320	JGI_MetalDRAFT_0101		threonine--tRNA ligase	WP_005368547.1
Malb_2299	METAL_RS00440	2508546441	kb|g.2969.peg.2299	MetalDRAFT_2776	Adenosylmethionine-8-amino-7-oxononanoate aminotransferase (EC 2.6.1.62)	334111783,MetalDRAFT_2776,IPR005814,IPR005815,0004015,ZP_08486051.1	JGI_MetalDRAFT_0093		adenosylmethionine--8-amino-7-oxononanoate aminotransferase BioA	WP_005368531.1
Malb_23	METAL_RS08950	2508548190	kb|g.2969.peg.23	MetalDRAFT_1179	Putative inner membrane protein (Fragment)	334110177,MetalDRAFT_1179,IPR005134,ZP_08484454.1,IPR020761	JGI_MetalDRAFT_1843		TIGR00645 family protein	WP_031431585.1
Malb_230	METAL_RS05915	2508547549	kb|g.2969.peg.230	MetalDRAFT_1226	Dihydroorotase (EC 3.5.2.3)	334110224,IPR006680,MetalDRAFT_1226,IPR004722,ZP_08484501.1	JGI_MetalDRAFT_1201		dihydroorotase	WP_005370561.1
Malb_2300	METAL_RS19780	2508547065	kb|g.2969.peg.2300	MetalDRAFT_2653	Type I restriction-modification system, specificity subunit S (EC 3.1.21.3)	334111659,IPR000055,MetalDRAFT_2653,ZP_08485928.1,0003677	JGI_MetalDRAFT_0717		restriction endonuclease S subunit	WP_005369677.1
Malb_2301	METAL_RS19075	2508550277	kb|g.2969.peg.2301	MetalDRAFT_3308	Nitrite reductase [NAD(P)H] large subunit (EC 1.7.1.4)	334112320,IPR013027,MetalDRAFT_3308,ZP_08486583.1	JGI_MetalDRAFT_3930		NAD(P)H-nitrite reductase	WP_005374996.1
Malb_2302	METAL_RS13570	2508549154	kb|g.2969.peg.2302	MetalDRAFT_2887	D-3-phosphoglycerate dehydrogenase (EC 1.1.1.95)	334111895,IPR006140,IPR002912,MetalDRAFT_2887,0004617,IPR006236,ZP_08486162.1,1.1.1.95,IPR006139	JGI_MetalDRAFT_2807		phosphoglycerate dehydrogenase	WP_005373125.1
Malb_2303	METAL_RS00380	2508546427	kb|g.2969.peg.2303	MetalDRAFT_2762	hypothetical protein	334111769,MetalDRAFT_2762,ZP_08486037.1	JGI_MetalDRAFT_0079		hypothetical protein	WP_005368503.1
Malb_2304	METAL_RS13660	2508549172	kb|g.2969.peg.2304	MetalDRAFT_2905	L-serine dehydratase, beta subunit (EC 4.3.1.17) / L-serine dehydratase, alpha subunit (EC 4.3.1.17)	334111913,ZP_08486180.1,IPR005131,IPR005130,IPR004644,4.3.1.17,MetalDRAFT_2905,0003941	JGI_MetalDRAFT_2825		L-serine ammonia-lyase	WP_005373157.1
Malb_2305	NA	NA	kb|g.2969.peg.2305	NA	hypothetical protein		NA	NA	NA	NA
Malb_2306	METAL_RS17575	2508549968	kb|g.2969.peg.2306	MetalDRAFT_0279	FIG00858285: hypothetical protein	334109274,ZP_08483554.1,MetalDRAFT_0279	JGI_MetalDRAFT_3621		hypothetical protein	WP_005374521.1
Malb_2307	NA	NA	kb|g.2969.peg.2307	NA	hypothetical protein		NA	NA	NA	NA
Malb_2308	METAL_RS00145	2508546379	kb|g.2969.peg.2308	MetalDRAFT_2715	CDP-abequose synthase (Fragment)	334111722,MetalDRAFT_2715,ZP_08485990.1	JGI_MetalDRAFT_0031		MBL fold metallo-hydrolase	WP_005368408.1
Malb_2309	METAL_RS03390	2508547040	kb|g.2969.peg.2309	MetalDRAFT_2674	hypothetical protein	334111680,ZP_08485949.1,MetalDRAFT_2674	JGI_MetalDRAFT_0692		hypothetical protein	WP_005369636.1
Malb_231	METAL_RS02625	2508546881	kb|g.2969.peg.231	MetalDRAFT_1568	FIG056164: rhomboid family serine protease	334110568,MetalDRAFT_1568,ZP_08484843.1,IPR002610	JGI_MetalDRAFT_0533		rhomboid family intramembrane serine protease	WP_005369365.1
Malb_2310	METAL_RS16305	2508549712	kb|g.2969.peg.2310	MetalDRAFT_0030	DNA-binding protein HU-beta	334109025,ZP_08483305.1,0003677,IPR020816,IPR000119,MetalDRAFT_0030	JGI_MetalDRAFT_3365		transcriptional regulator	WP_005374059.1
Malb_2311	METAL_RS18675	2508550196	kb|g.2969.peg.2311	MetalDRAFT_3231	hypothetical protein	334112243,MetalDRAFT_3231,ZP_08486506.1	JGI_MetalDRAFT_3849		hypothetical protein	WP_005374878.1
Malb_2312	NA	NA	kb|g.2969.peg.2312	NA	hypothetical protein		NA	NA	NA	NA
Malb_2313	METAL_RS11965	2508548814	kb|g.2969.peg.2313	MetalDRAFT_3175	MxaD protein	334112186,ZP_08486450.1,IPR019587,MetalDRAFT_3175	JGI_MetalDRAFT_2467		polyketide cyclase / dehydrase and lipid transport	WP_005372667.1
Malb_2314	METAL_RS04270	2508547218	kb|g.2969.peg.2314	MetalDRAFT_3458	Rare lipoprotein A precursor	334112471,ZP_08486732.1,IPR012997,MetalDRAFT_3458,IPR005132	JGI_MetalDRAFT_0870		hypothetical protein	WP_005369960.1
Malb_2315	METAL_RS12325	2508548888	kb|g.2969.peg.2315	MetalDRAFT_3356	FIG139438: lipoprotein B	334112369,ZP_08486631.1,MetalDRAFT_3356	JGI_MetalDRAFT_2541		membrane protein	WP_005372811.1
Malb_2316	METAL_RS18805	2508550220	kb|g.2969.peg.2316	MetalDRAFT_3255	putative beta-glucosidase	334112267,MetalDRAFT_3255,ZP_08486530.1	JGI_MetalDRAFT_3873		glucan 1:3-beta-glucosidase	WP_005374914.1
Malb_2317	METAL_RS20050	2508549197	kb|g.2969.peg.2317	MetalDRAFT_2929	two-component hybrid sensor and regulator	334111937,IPR004358,0005524,MetalDRAFT_2929,IPR003594,ZP_08486204.1,IPR005467	JGI_MetalDRAFT_2850		hypothetical protein	WP_051040393.1
Malb_2318	METAL_RS04095	2508547181	kb|g.2969.peg.2318	MetalDRAFT_3425	ATPases of the AAA+ class	334112439,MetalDRAFT_3425,ZP_08486700.1	JGI_MetalDRAFT_0833		hypothetical protein	WP_005369920.1
Malb_2319	NA	NA	kb|g.2969.peg.2319	NA	hypothetical protein		NA	NA	NA	NA
Malb_232	METAL_RS15500	2508549542	kb|g.2969.peg.232	MetalDRAFT_1751	hypothetical protein	334110752,ZP_08485026.1,MetalDRAFT_1751	JGI_MetalDRAFT_3195		hypothetical protein	pseudo=true
Malb_2320	METAL_RS06255	2508547628	kb|g.2969.peg.2320	MetalDRAFT_3212	Long-chain-fatty-acid--CoA ligase (EC 6.2.1.3)	334112223,IPR020845,IPR006163,IPR006162,IPR009081,ZP_08486487.1,IPR001242,MetalDRAFT_3212,IPR010071,IPR000873,0016874	JGI_MetalDRAFT_1280		non-ribosomal peptide synthase	WP_005370690.1
Malb_2321	METAL_RS20160	2508550242	kb|g.2969.peg.2321	MetalDRAFT_3274	hypothetical protein	334112286,MetalDRAFT_3274,ZP_08486549.1	JGI_MetalDRAFT_3895		hypothetical protein	WP_051040429.1
Malb_2322	METAL_RS19090	2508550280	kb|g.2969.peg.2322	MetalDRAFT_3311	putative membrane protein	334112323,ZP_08486586.1,MetalDRAFT_3311	JGI_MetalDRAFT_3933		hypothetical protein	WP_005375007.1
Malb_2323	METAL_RS13565	2508549153	kb|g.2969.peg.2323	NA	hypothetical protein		JGI_MetalDRAFT_2806		thioredoxin	WP_005373124.1
Malb_2324	METAL_RS18925	2508550246	kb|g.2969.peg.2324	MetalDRAFT_3278	Hemin ABC transporter, permease protein	334112290,0005215,MetalDRAFT_3278,IPR000522,ZP_08486553.1	JGI_MetalDRAFT_3899		hemin ABC transporter permease	WP_005374953.1
Malb_2325	METAL_RS11580	2508548738	kb|g.2969.peg.2325	MetalDRAFT_3097	FKBP-type peptidyl-prolyl cis-trans isomerase FkpA precursor (EC 5.2.1.8)	334112107,5.2.1.8,IPR000774,IPR001179,ZP_08486372.1,MetalDRAFT_3097	JGI_MetalDRAFT_2391		peptidylprolyl isomerase	WP_005372527.1
Malb_2326	METAL_RS12330	2508548889	kb|g.2969.peg.2326	MetalDRAFT_3357	Alkylphosphonate utilization operon protein PhnA	334112370,MetalDRAFT_3357,IPR004624,ZP_08486632.1,IPR013988,IPR013987	JGI_MetalDRAFT_2542		hypothetical protein	WP_005372814.1
Malb_2327	NA	NA	kb|g.2969.peg.2327	NA	hypothetical protein		NA	NA	NA	NA
Malb_2328	METAL_RS04180	2508547200	kb|g.2969.peg.2328	MetalDRAFT_3444	possible (AF047705) unknown [Nitrosococcus oceani]	334112458,MetalDRAFT_3444,ZP_08486719.1	JGI_MetalDRAFT_0852		hypothetical protein	WP_005369947.1
Malb_2329	METAL_RS12535	2508548930	kb|g.2969.peg.2329	MetalDRAFT_3398	hypothetical protein	334112411,IPR002347,ZP_08486673.1,0016491,IPR002198,MetalDRAFT_3398	JGI_MetalDRAFT_2583		short-chain dehydrogenase	WP_005372863.1
Malb_233	METAL_RS14815	2508549407	kb|g.2969.peg.233	MetalDRAFT_1449	O-antigen export system permease protein RfbD	334110448,MetalDRAFT_1449,IPR013525,IPR013526,ZP_08484724.1,IPR000412	JGI_MetalDRAFT_3060		sugar ABC transporter permease	WP_005373534.1
Malb_2330	METAL_RS13490	2508549138	kb|g.2969.peg.2330	MetalDRAFT_2871	Carbamate kinase (EC 2.7.2.2)	334111879,0008804,MetalDRAFT_2871,ZP_08486146.1,IPR003964,IPR001048,2.7.2.2	JGI_MetalDRAFT_2791		carbamate kinase	WP_005373110.1
Malb_2331	METAL_RS12160	2508548853	kb|g.2969.peg.2331	MetalDRAFT_3321	Alkaline phosphatase (EC 3.1.3.1)	334112334,ZP_08486596.1,0005509,MetalDRAFT_3321,IPR001343,IPR018511,IPR018512	JGI_MetalDRAFT_2506		hypothetical protein	WP_031431932.1
Malb_2332	METAL_RS07725	2508547937	kb|g.2969.peg.2332	MetalDRAFT_3059	CRISPR-associated protein, Cse3 family	334112068,MetalDRAFT_3059,IPR010179,ZP_08486334.1	JGI_MetalDRAFT_1589		type I-E CRISPR-associated protein Cas6/Cse3/CasE	WP_005371161.1
Malb_2333	METAL_RS04020	2508547166	kb|g.2969.peg.2333	MetalDRAFT_3411	Putative transport protein	334112425,MetalDRAFT_3411,IPR011701,IPR001958,ZP_08486686.1	JGI_MetalDRAFT_0818		MFS transporter	WP_040578283.1
Malb_2334	METAL_RS18740	NA	kb|g.2969.peg.2334	NA	hypothetical protein		NA		hypothetical protein	WP_040578392.1
Malb_2335	METAL_RS11620	2508548746	kb|g.2969.peg.2335	MetalDRAFT_3105	LPS-assembly lipoprotein RlpB precursor (Rare lipoprotein B)	334112115,IPR007485,MetalDRAFT_3105,ZP_08486380.1	JGI_MetalDRAFT_2399		hypothetical protein	WP_005372537.1
Malb_2336	METAL_RS13675	2508549175	kb|g.2969.peg.2336	MetalDRAFT_2908	Para-aminobenzoate synthase, aminase component (EC 2.6.1.85)	334111916,IPR019999,IPR006805,IPR015890,MetalDRAFT_2908,ZP_08486183.1,IPR005802	JGI_MetalDRAFT_2828	pabB	aminodeoxychorismate synthase component I	WP_005373162.1
Malb_2337	METAL_RS12480	2508548919	kb|g.2969.peg.2337	MetalDRAFT_3388	Related to Dihydropteroate synthase	334112401,IPR005829,IPR000489,ZP_08486663.1,0004156,MetalDRAFT_3388	JGI_MetalDRAFT_2572		dihydropteroate synthase	WP_005372851.1
Malb_2338	METAL_RS11635	2508548749	kb|g.2969.peg.2338	MetalDRAFT_3108	Thiol:disulfide interchange protein DsbC	334112118,IPR018950,MetalDRAFT_3108,ZP_08486383.1	JGI_MetalDRAFT_2402		thiol:disulfide interchange protein DsbC	WP_005372543.1
Malb_2339	METAL_RS12375	2508548898	kb|g.2969.peg.2339	MetalDRAFT_3366	N-acetylmuramoyl-L-alanine amidase	334112379,0008745,ZP_08486641.1,MetalDRAFT_3366,IPR002508	JGI_MetalDRAFT_2551		N-acetylmuramoyl-L-alanine amidase	WP_005372832.1
Malb_234	METAL_RS09135	2508548230	kb|g.2969.peg.234	NA	hypothetical protein		JGI_MetalDRAFT_1883		single-stranded-DNA-specific exonuclease RecJ	WP_005371676.1
Malb_2340	METAL_RS00655	2508546482	kb|g.2969.peg.2340	MetalDRAFT_2817	COGs COG0226	334111824,MetalDRAFT_2817,ZP_08486092.1	JGI_MetalDRAFT_0134		hypothetical protein	WP_005368611.1
Malb_2341	METAL_RS19045	2508550270	kb|g.2969.peg.2341	MetalDRAFT_3302	Alpha-ribazole-5'-phosphate phosphatase (EC 3.1.3.73)	334112314,0043755,IPR017578,IPR013078,ZP_08486577.1,MetalDRAFT_3302	JGI_MetalDRAFT_3923		alpha-ribazole phosphatase	WP_005374989.1
Malb_2342	METAL_RS00780	2508546506	kb|g.2969.peg.2342	MetalDRAFT_2841	glutathione S-transferase domain-containing protein	334111848,MetalDRAFT_2841,IPR017933,ZP_08486116.1,IPR004045	JGI_MetalDRAFT_0158		glutathione S-transferase	WP_005368656.1
Malb_2343	METAL_RS03335	2508547029	kb|g.2969.peg.2343	MetalDRAFT_2685	hypothetical protein	334111691,IPR018247,ZP_08485960.1,IPR018249,MetalDRAFT_2685	JGI_MetalDRAFT_0681		hypothetical protein	WP_005369620.1
Malb_2344	METAL_RS19160	2508550294	kb|g.2969.peg.2344	MetalDRAFT_3477	N-acetyl-gamma-glutamyl-phosphate reductase (EC 1.2.1.38)	334112491,ZP_08486751.1,MetalDRAFT_3477,1.2.1.38,IPR000706,IPR012280,0003942,IPR000534	JGI_MetalDRAFT_3947		N-acetyl-gamma-glutamyl-phosphate reductase	WP_005375028.1
Malb_2345	METAL_RS12105	2508548843	kb|g.2969.peg.2345	MetalDRAFT_3204	Twitching motility protein PilT	334112215,0005524,IPR006321,IPR003593,IPR001482,MetalDRAFT_3204,ZP_08486479.1	JGI_MetalDRAFT_2496		twitching motility protein PilT	WP_005372720.1
Malb_2346	METAL_RS13620	2508549164	kb|g.2969.peg.2346	MetalDRAFT_2897	Tol biopolymer transport system, TolR protein	334111905,MetalDRAFT_2897,0005215,IPR003400,ZP_08486172.1	JGI_MetalDRAFT_2817		protein TolR	WP_005373141.1
Malb_2347	METAL_RS11905	2508548802	kb|g.2969.peg.2347	MetalDRAFT_3163	COG2194: Predicted membrane-associated, metal- dependent hydrolase	334112174,IPR012549,ZP_08486438.1,0008484,IPR000917,MetalDRAFT_3163	JGI_MetalDRAFT_2455		putative membrane-associated: metal-dependent hydrolase	WP_005372650.1
Malb_2348	METAL_RS12215	2508548865	kb|g.2969.peg.2348	MetalDRAFT_3333	hypothetical protein	334112346,MetalDRAFT_3333,ZP_08486608.1	JGI_MetalDRAFT_2518		hypothetical protein	WP_005372764.1
Malb_2349	METAL_RS00365	2508546423	kb|g.2969.peg.2349	MetalDRAFT_2759	putative beta (1-6) glucans synthase	334111766,ZP_08486034.1,0016787,IPR000490,MetalDRAFT_2759	JGI_MetalDRAFT_0075		exo-beta-1:3-glucanase	WP_005368493.1
Malb_235	METAL_RS02725	2508546900	kb|g.2969.peg.235	MetalDRAFT_1587	transposase and inactivated derivatives	334110587,MetalDRAFT_1587,ZP_08484862.1	JGI_MetalDRAFT_0552		hypothetical protein	WP_005369392.1
Malb_2350	METAL_RS08165	2508548022	kb|g.2969.peg.2350	MetalDRAFT_2976	Mobile element protein	334111985,MetalDRAFT_2976,ZP_08486251.1	JGI_MetalDRAFT_1674		transposase	pseudo=true
Malb_2351	METAL_RS17585	2508549970	kb|g.2969.peg.2351	NA	hypothetical protein		JGI_MetalDRAFT_3623		hypothetical protein	WP_005374528.1
Malb_2352	METAL_RS17635	2508549979	kb|g.2969.peg.2352	MetalDRAFT_0290	RND efflux system, outer membrane lipoprotein, NodT family	334109285,0005215,IPR003423,ZP_08483565.1,0008289,IPR010131,MetalDRAFT_0290	JGI_MetalDRAFT_3632		RND transporter	WP_031430035.1
Malb_2353	METAL_RS18860	2508550233	kb|g.2969.peg.2353	MetalDRAFT_3265	Death on curing protein, Doc toxin	334112277,ZP_08486540.1,MetalDRAFT_3265,IPR002716	JGI_MetalDRAFT_3886		twitching motility protein PilT	WP_005374927.1
Malb_2354	METAL_RS13790	2508549199	kb|g.2969.peg.2354	MetalDRAFT_2932	Exodeoxyribonuclease VII small subunit (EC 3.1.11.6)	334111940,MetalDRAFT_2932,ZP_08486207.1,0008855,IPR003761	JGI_MetalDRAFT_2852		exodeoxyribonuclease VII small subunit	WP_005373192.1
Malb_2355	METAL_RS13495	2508549139	kb|g.2969.peg.2355	MetalDRAFT_2872	RsbR, positive regulator of sigma-B	334111880,IPR002645,ZP_08486147.1,MetalDRAFT_2872	JGI_MetalDRAFT_2792		anti-anti-sigma regulatory factor (antagonist of anti-sigma factor)	WP_005373111.1
Malb_2356	METAL_RS18955	2508550252	kb|g.2969.peg.2356	MetalDRAFT_3284	probable transcriptional regulator	334112296,ZP_08486559.1,0005524,MetalDRAFT_3284,IPR003593,0008134,IPR002078	JGI_MetalDRAFT_3905		Fis family transcriptional regulator	WP_005374963.1
Malb_2357	METAL_RS18900	2508550241	kb|g.2969.peg.2357	MetalDRAFT_3273	Chitinase (EC 3.2.1.14)	334112285,ZP_08486548.1,IPR000601,MetalDRAFT_3273	JGI_MetalDRAFT_3894		hypothetical protein	WP_051040427.1
Malb_2358	METAL_RS00435	2508546440	kb|g.2969.peg.2358	MetalDRAFT_2775	TsaC protein (YrdC-Sua5 domains) required for threonylcarbamoyladenosine t(6)A37 modification in tRNA	334111782,IPR006070,MetalDRAFT_2775,IPR004388,ZP_08486050.1,IPR010923,IPR005145	JGI_MetalDRAFT_0092		translation factor Sua5	WP_005368529.1
Malb_2359	METAL_RS12505	2508548924	kb|g.2969.peg.2359	MetalDRAFT_3393	Integron integrase IntIPac	334112406,IPR002104,IPR011946,0003677,MetalDRAFT_3393,ZP_08486668.1	JGI_MetalDRAFT_2577		integron integrase	WP_005372856.1
Malb_236	METAL_RS02840	2508546924	kb|g.2969.peg.236	NA	hypothetical protein		JGI_MetalDRAFT_0576		N-acetyltransferase GCN5	WP_005369440.1
Malb_2360	METAL_RS19290	2508550322	kb|g.2969.peg.2360	MetalDRAFT_3505	hypothetical protein	334112519,ZP_08486779.1,MetalDRAFT_3505	JGI_MetalDRAFT_3975		hypothetical protein	WP_031430317.1
Malb_2361	METAL_RS19105	2508550283	kb|g.2969.peg.2361	MetalDRAFT_3314	hypothetical protein	334112326,ZP_08486589.1,MetalDRAFT_3314,IPR013096	JGI_MetalDRAFT_3936		cupin	WP_005375017.1
Malb_2362	METAL_RS07995	2508547991	kb|g.2969.peg.2362	MetalDRAFT_3006	FIG006045: Sigma factor, ECF subfamily	334112015,MetalDRAFT_3006,IPR014284,0003677,IPR013249,IPR007627,0003700,ZP_08486281.1,0016987	JGI_MetalDRAFT_1643		DNA-directed RNA polymerase sigma-70 factor	WP_031431507.1
Malb_2363	NA	NA	kb|g.2969.peg.2363	NA	hypothetical protein		NA	NA	NA	NA
Malb_2364	METAL_RS07745	2508547941	kb|g.2969.peg.2364	MetalDRAFT_3055	CRISPR-associated protein, Cse1 family	334112064,IPR013381,MetalDRAFT_3055,ZP_08486330.1	JGI_MetalDRAFT_1593		type I-E CRISPR-associated protein Cse1/CasA	WP_005371170.1
Malb_2365	METAL_RS04110	2508547184	kb|g.2969.peg.2365	MetalDRAFT_3428	Proline iminopeptidase (EC 3.4.11.5)	334112442,IPR000073,3.4.11.5,IPR005944,0004177,MetalDRAFT_3428,ZP_08486703.1,IPR002410	JGI_MetalDRAFT_0836		prolyl aminopeptidase	WP_040578451.1
Malb_2366	METAL_RS17900	2508550033	kb|g.2969.peg.2366	MetalDRAFT_2857	Mobile element protein	334111865,IPR002559,MetalDRAFT_2857,0003677,0004803,ZP_08486132.1	JGI_MetalDRAFT_3686		transposase	WP_031429484.1
Malb_2367	METAL_RS17510	2508549956	kb|g.2969.peg.2367	MetalDRAFT_0267	50S ribosomal subunit maturation GTPase RbgA (B. subtilis YlqF)	334109262,IPR016478,IPR002917,IPR019991,ZP_08483542.1,MetalDRAFT_0267	JGI_MetalDRAFT_3609		ribosome biogenesis GTPase YlqF	WP_005374499.1
Malb_2368	NA	NA	kb|g.2969.peg.2368	NA	hypothetical protein		NA	NA	NA	NA
Malb_2369	METAL_RS13540	2508549148	kb|g.2969.peg.2369	NA	hypothetical protein		JGI_MetalDRAFT_2801		LemA family protein	pseudo=true
Malb_237	METAL_RS06380	2508547655	kb|g.2969.peg.237	MetalDRAFT_1027	FIG01199889: hypothetical protein	334110024,MetalDRAFT_1027,ZP_08484302.1,IPR018639	JGI_MetalDRAFT_1307		ATP-binding protein	WP_051040473.1
Malb_2370	METAL_RS19205	2508550303	kb|g.2969.peg.2370	MetalDRAFT_3486	COG1180: Radical SAM, Pyruvate-formate lyase-activating enzyme like	334112500,ZP_08486760.1,MetalDRAFT_3486,0003824,IPR000679,0051536,IPR016431,IPR007197	JGI_MetalDRAFT_3956		AmmeMemoRadiSam system radical SAM enzyme	WP_005375042.1
Malb_2371	METAL_RS04050	2508547172	kb|g.2969.peg.2371	MetalDRAFT_3416	DUF447 family protein	334112430,IPR007386,MetalDRAFT_3416,ZP_08486691.1	JGI_MetalDRAFT_0824		hypothetical protein	WP_005369903.1
Malb_2372	METAL_RS11630	2508548748	kb|g.2969.peg.2372	MetalDRAFT_3107	Zn-dependent hydrolases, including glyoxylases	334112117,ZP_08486382.1,MetalDRAFT_3107	JGI_MetalDRAFT_2401		MBL fold metallo-hydrolase	WP_005372541.1
Malb_2373	METAL_RS17495	2508549953	kb|g.2969.peg.2373	MetalDRAFT_0264	hypothetical protein	334109259,MetalDRAFT_0264,ZP_08483539.1	JGI_MetalDRAFT_3606		hypothetical protein	WP_005374495.1
Malb_2374	METAL_RS12120	2508548846	kb|g.2969.peg.2374	MetalDRAFT_3207	Glutamate N-acetyltransferase (EC 2.3.1.35) / N-acetylglutamate synthase (EC 2.3.1.1)	334112218,0004358,2.3.1.1,ZP_08486482.1,IPR002813,MetalDRAFT_3207	JGI_MetalDRAFT_2499	argJ	bifunctional ornithine acetyltransferase/N-acetylglutamate synthase	WP_005372726.1
Malb_2375	METAL_RS00270	2508546404	kb|g.2969.peg.2375	MetalDRAFT_2740	LSU m5C1962 methyltransferase RlmI	334111747,IPR002478,ZP_08486015.1,MetalDRAFT_2740,0008168,IPR007848	JGI_MetalDRAFT_0056		SAM-dependent methyltransferase	WP_005368453.1
Malb_2376	METAL_RS19895	2508548014	kb|g.2969.peg.2376	MetalDRAFT_2984	hypothetical protein	334111993,MetalDRAFT_2984,ZP_08486259.1,IPR007452	JGI_MetalDRAFT_1666		hypothetical protein	WP_005371282.1
Malb_2377	METAL_RS18895	2508550240	kb|g.2969.peg.2377	MetalDRAFT_3272	TonB-dependent hemin , ferrichrome receptor	334112284,0005215,IPR011276,ZP_08486547.1,MetalDRAFT_3272,IPR010916,IPR012910,0004872,IPR010949,IPR000531	JGI_MetalDRAFT_3893		TonB-dependent heme/hemoglobin receptor family protein	WP_005374941.1
Malb_2378	METAL_RS06200	2508547617	kb|g.2969.peg.2378	MetalDRAFT_3223	Sensory histidine kinase BaeS	334112234,0000155,IPR004358,0005524,IPR003594,ZP_08486498.1,IPR005467,0004871,MetalDRAFT_3223,IPR003661,IPR003660	JGI_MetalDRAFT_1269		two-component sensor histidine kinase	WP_005370669.1
Malb_2379	METAL_RS19680	2508546500	kb|g.2969.peg.2379	MetalDRAFT_2835	hypothetical protein	334111842,ZP_08486110.1,MetalDRAFT_2835	JGI_MetalDRAFT_0152		hydrogenase/urease accessory protein	WP_005368644.1
Malb_238	METAL_RS02420	2508546842	kb|g.2969.peg.238	MetalDRAFT_1530	Trehalose synthase	334110530,MetalDRAFT_1530,IPR001296,ZP_08484805.1	JGI_MetalDRAFT_0494		glycosyl transferase family 1	WP_005369293.1
Malb_2380	METAL_RS07965	2508547985	kb|g.2969.peg.2380	MetalDRAFT_3012	Oxidoreductase (flavoprotein)	334112021,IPR013027,ZP_08486287.1,MetalDRAFT_3012	JGI_MetalDRAFT_1637		pyridine nucleotide-disulfide oxidoreductase	WP_005371245.1
Malb_2381	NA	NA	kb|g.2969.peg.2381	NA	hypothetical protein		NA	NA	NA	NA
Malb_2382	METAL_RS08055	2508548002	kb|g.2969.peg.2382	MetalDRAFT_2994	FIG00860194: hypothetical protein	334112003,ZP_08486269.1,IPR011486,MetalDRAFT_2994	JGI_MetalDRAFT_1654		hypothetical protein	WP_005371269.1
Malb_2383	METAL_RS12465	2508548916	kb|g.2969.peg.2383	MetalDRAFT_3385	Agglutination protein	334112398,MetalDRAFT_3385,ZP_08486660.1,IPR003423,IPR010130	JGI_MetalDRAFT_2569		type I secretion protein TolC	WP_051040378.1
Malb_2384	METAL_RS19050	2508550271	kb|g.2969.peg.2384	MetalDRAFT_3303	Cobalamin synthase	334112315,ZP_08486578.1,IPR003805,0008818,MetalDRAFT_3303	JGI_MetalDRAFT_3924		adenosylcobinamide-GDP ribazoletransferase	WP_005374990.1
Malb_2385	METAL_RS13995	2508549241	kb|g.2969.peg.2385	MetalDRAFT_2963	hypothetical protein	334111971,ZP_08486238.1,MetalDRAFT_2963	JGI_MetalDRAFT_2894		hypothetical protein	WP_005373257.1
Malb_2386	METAL_RS17550	2508549963	kb|g.2969.peg.2386	MetalDRAFT_0274	FIG00455403: hypothetical protein	334109269,MetalDRAFT_0274,IPR007404,ZP_08483549.1	JGI_MetalDRAFT_3616		membrane protein	WP_005374515.1
Malb_2387	METAL_RS00245	2508546399	kb|g.2969.peg.2387	MetalDRAFT_2735	IMP cyclohydrolase (EC 3.5.4.10) / Phosphoribosylaminoimidazolecarboxamide formyltransferase (EC 2.1.2.3)	334111742,IPR002695,ZP_08486010.1,IPR013982,0003937,0004643,2.1.2.3,IPR011607,MetalDRAFT_2735	JGI_MetalDRAFT_0051	purH	bifunctional phosphoribosylaminoimidazolecarboxamide formyltransferase/inosine monophosphate cyclohydrolase	WP_005368443.1
Malb_2388	METAL_RS03240	2508547009	kb|g.2969.peg.2388	MetalDRAFT_2704	Thiopurine S-methyltransferase (EC 2.1.1.67)	334111710,2.1.1.67,IPR008854,MetalDRAFT_2704,ZP_08485979.1	JGI_MetalDRAFT_0661		thiopurine S-methyltransferase	WP_005369596.1
Malb_2389	METAL_RS00310	2508546412	kb|g.2969.peg.2389	MetalDRAFT_2748	Periplasmic divalent cation tolerance protein CutA	334111755,IPR004323,ZP_08486023.1,MetalDRAFT_2748	JGI_MetalDRAFT_0064		divalent-cation tolerance protein CutA	WP_005368473.1
Malb_239	METAL_RS02975	2508546952	kb|g.2969.peg.239	MetalDRAFT_1636	Fic domain protein, PA0574 type	334110636,MetalDRAFT_1636,ZP_08484911.1,IPR003812	JGI_MetalDRAFT_0604		cell division protein Fic	WP_005369487.1
Malb_2390	NA	NA	kb|g.2969.peg.2390	NA	hypothetical protein		NA	NA	NA	NA
Malb_2391	METAL_RS11675	2508548757	kb|g.2969.peg.2391	MetalDRAFT_3116	SSU ribosomal protein S2p (SAe)	334112126,ZP_08486391.1,MetalDRAFT_3116,0003735,IPR005706,IPR001865,IPR018130	JGI_MetalDRAFT_2410		30S ribosomal protein S2	WP_005372570.1
Malb_2392	METAL_RS17815	2508550016	kb|g.2969.peg.2392	MetalDRAFT_0327	2-octaprenyl-3-methyl-6-methoxy-1,4-benzoquinol hydroxylase (EC 1.14.13.-)	334109322,0050660,IPR006076,IPR003042,IPR018168,ZP_08483602.1,0003824,IPR010971,MetalDRAFT_0327	JGI_MetalDRAFT_3669		ubiquinone biosynthesis protein UbiH	WP_005374606.1
Malb_2393	METAL_RS13755	2508549191	kb|g.2969.peg.2393	MetalDRAFT_2923	Sensor histidine kinase PrrB (RegB) (EC 2.7.3.-)	334111931,MetalDRAFT_2923,IPR004358,ZP_08486198.1,0005524,IPR003594,IPR005467	JGI_MetalDRAFT_2844		two-component sensor histidine kinase	WP_005373186.1
Malb_2394	METAL_RS12540	2508548931	kb|g.2969.peg.2394	MetalDRAFT_3399	Nicotinamidase family protein YcaC	334112412,0003824,IPR000868,MetalDRAFT_3399,ZP_08486674.1	JGI_MetalDRAFT_2584		isochorismatase	WP_005372864.1
Malb_2395	NA	NA	kb|g.2969.peg.2395	NA	hypothetical protein		NA	NA	NA	NA
Malb_2396	METAL_RS00615	2508546474	kb|g.2969.peg.2396	MetalDRAFT_2809	Thioredoxin	334111816,IPR005746,IPR017936,IPR017937,ZP_08486084.1,IPR013766,0009055,0015035,IPR006662,MetalDRAFT_2809	JGI_MetalDRAFT_0126		thiol reductase thioredoxin	WP_005368594.1
Malb_2397	METAL_RS07950	2508547982	kb|g.2969.peg.2397	MetalDRAFT_3015	hypothetical protein	334112024,MetalDRAFT_3015,ZP_08486290.1	JGI_MetalDRAFT_1634		hypothetical protein	WP_005371235.1
Malb_2398	METAL_RS11795	2508548781	kb|g.2969.peg.2398	MetalDRAFT_3139	Cyclic beta-1,2-glucan modification transmembrane protein	334112149,ZP_08486414.1,IPR000917,MetalDRAFT_3139,0008484	JGI_MetalDRAFT_2434		sulfatase	WP_005372611.1
Malb_2399	METAL_RS00665	2508546484	kb|g.2969.peg.2399	MetalDRAFT_2819	diguanylate cyclase/phosphodiesterase (GGDEF & EAL domains) with PAS/PAC sensor(s)	334111826,IPR000160,IPR000014,ZP_08486094.1,0004871,MetalDRAFT_2819	JGI_MetalDRAFT_0136		diguanylate cyclase	WP_005368614.1
Malb_24	METAL_RS17525	2508549958	kb|g.2969.peg.24	MetalDRAFT_1133	Mobile element protein	334110131,ZP_08484408.1,MetalDRAFT_1133,0003677,0004803,IPR002559	JGI_MetalDRAFT_3611		transposase	WP_005369238.1
Malb_240	METAL_RS06530	2508547686	kb|g.2969.peg.240	MetalDRAFT_0996	hypothetical protein	334109993,MetalDRAFT_0996,IPR009959,ZP_08484271.1	JGI_MetalDRAFT_1338		SnoaL-like polyketide cyclase	WP_005370781.1
Malb_2400	METAL_RS04285	2508547221	kb|g.2969.peg.2400	MetalDRAFT_3461	Riboflavin kinase (EC 2.7.1.26) / FMN adenylyltransferase (EC 2.7.7.2)	334112474,0008531,IPR002606,IPR015864,IPR015865,MetalDRAFT_3461,ZP_08486735.1,0003919	JGI_MetalDRAFT_0873		bifunctional riboflavin kinase/FMN adenylyltransferase	WP_005369963.1
Malb_2401	METAL_RS12500	2508548923	kb|g.2969.peg.2401	MetalDRAFT_3392	Ribosomal-protein-S18p-alanine acetyltransferase (EC 2.3.1.-)	334112405,IPR000182,ZP_08486667.1,IPR006464,0016407,MetalDRAFT_3392	JGI_MetalDRAFT_2576		ribosomal-protein-alanine N-acetyltransferase RimI	WP_005372855.1
Malb_2402	METAL_RS04335	2508547231	kb|g.2969.peg.2402	MetalDRAFT_3471	hypothetical protein	334112484,ZP_08486745.1,MetalDRAFT_3471	JGI_MetalDRAFT_0883		hypothetical protein	WP_005369973.1
Malb_2403	METAL_RS12285	2508548879	kb|g.2969.peg.2403	MetalDRAFT_3347	ATP-dependent protease HslV (EC 3.4.25.-)	334112360,ZP_08486622.1,0004298,IPR001353,MetalDRAFT_3347	JGI_MetalDRAFT_2532		ATP-dependent protease subunit HslV	WP_005372792.1
Malb_2404	METAL_RS07920	2508547976	kb|g.2969.peg.2404	MetalDRAFT_3021	Sigma-54 dependent DNA-binding response regulator	334112030,MetalDRAFT_3021,0000156,0005524,0003700,IPR003593,0008134,IPR002078,IPR001789,IPR020441,ZP_08486296.1,IPR002197	JGI_MetalDRAFT_1628		sigma-54-dependent Fis family transcriptional regulator	WP_005371225.1
Malb_2405	METAL_RS03320	2508547026	kb|g.2969.peg.2405	MetalDRAFT_2688	putative hyperosmotically inducible periplasmic protein	334111694,ZP_08485963.1,MetalDRAFT_2688,IPR007055	JGI_MetalDRAFT_0678		transporter	WP_005369616.1
Malb_2406	METAL_RS18985	2508550258	kb|g.2969.peg.2406	MetalDRAFT_3290	amidohydrolase 2	334112302,0003824,MetalDRAFT_3290,IPR006992,ZP_08486565.1	JGI_MetalDRAFT_3911		amidohydrolase	WP_005374971.1
Malb_2407	METAL_RS07915	2508547975	kb|g.2969.peg.2407	MetalDRAFT_3022	Sensor histidine kinase	334112031,0000155,IPR004358,MetalDRAFT_3022,0005524,IPR003594,IPR005467,0004871,IPR003661,IPR003660,ZP_08486297.1	JGI_MetalDRAFT_1627		two-component sensor histidine kinase	WP_005371224.1
Malb_2408	METAL_RS08070	2508548005	kb|g.2969.peg.2408	MetalDRAFT_2991	Patatin	334112000,MetalDRAFT_2991,IPR002641,ZP_08486266.1	JGI_MetalDRAFT_1657		patatin	WP_005371274.1
Malb_2409	METAL_RS07855	2508547963	kb|g.2969.peg.2409	MetalDRAFT_3034	FIG004453: protein YceG like	334112043,MetalDRAFT_3034,IPR003770,ZP_08486309.1	JGI_MetalDRAFT_1615		aminodeoxychorismate lyase	WP_005371202.1
Malb_241	METAL_RS15405	2508549523	kb|g.2969.peg.241	MetalDRAFT_1731	hypothetical protein	334110732,ZP_08485006.1,IPR006976,MetalDRAFT_1731	JGI_MetalDRAFT_3176		putative integral membrane protein	WP_005373745.1
Malb_2410	METAL_RS11490	2508548717	kb|g.2969.peg.2410	MetalDRAFT_3077	HicB	334112087,ZP_08486352.1,MetalDRAFT_3077	JGI_MetalDRAFT_2370		DNA repair protein HhH-GPD	WP_005372495.1
Malb_2411	METAL_RS17705	2508549993	kb|g.2969.peg.2411	MetalDRAFT_0304	Major membrane protein I	334109299,MetalDRAFT_0304,ZP_08483579.1	JGI_MetalDRAFT_3646		membrane protein	WP_005374558.1
Malb_2412	METAL_RS00730	2508546496	kb|g.2969.peg.2412	MetalDRAFT_2831	Mu-like prophage FluMu protein gp29	334111838,MetalDRAFT_2831,IPR009279,ZP_08486106.1	JGI_MetalDRAFT_0148		hypothetical protein	WP_040578260.1
Malb_2413	METAL_RS04015	2508547164	kb|g.2969.peg.2413	MetalDRAFT_3409	Carbon starvation protein A	334112423,MetalDRAFT_3409,IPR003706,ZP_08486684.1	JGI_MetalDRAFT_0816		carbon starvation protein CstA	WP_005369883.1
Malb_2414	METAL_RS16315	2508549714	kb|g.2969.peg.2414	MetalDRAFT_0032	Starvation lipoprotein Slp paralog	334109027,ZP_08483307.1,IPR004658,MetalDRAFT_0032	JGI_MetalDRAFT_3367		membrane protein	WP_005374062.1
Malb_2415	METAL_RS00150	2508546380	kb|g.2969.peg.2415	MetalDRAFT_2716	diguanylate cyclase/phosphodiesterase (GGDEF & EAL domains) with PAS/PAC sensor(s)	334111723,IPR018253,MetalDRAFT_2716,IPR000160,ZP_08485991.1,IPR001633	JGI_MetalDRAFT_0032		diguanylate cyclase	WP_005368409.1
Malb_2416	METAL_RS12040	2508548830	kb|g.2969.peg.2416	MetalDRAFT_3191	FIG00443700: hypothetical protein	334112202,MetalDRAFT_3191,ZP_08486466.1,IPR011964	JGI_MetalDRAFT_2483		membrane protein	WP_005372698.1
Malb_2417	METAL_RS07695	2508547931	kb|g.2969.peg.2417	MetalDRAFT_3065	CRISPR-associated protein, Cas2	334112074,MetalDRAFT_3065,ZP_08486340.1,IPR010152	JGI_MetalDRAFT_1583		type I-E CRISPR-associated endoribonuclease Cas2	WP_005371153.1
Malb_2418	METAL_RS00565	2508546465	kb|g.2969.peg.2418	MetalDRAFT_2800	hypothetical protein PA3071	334111807,IPR002881,MetalDRAFT_2800,ZP_08486075.1	JGI_MetalDRAFT_0117		ATPase	WP_005368578.1
Malb_2419	METAL_RS08035	2508547998	kb|g.2969.peg.2419	MetalDRAFT_2998	hypothetical protein	334112007,ZP_08486273.1,MetalDRAFT_2998,IPR010916	JGI_MetalDRAFT_1650		peptidase	WP_005371262.1
Malb_242	NA	NA	kb|g.2969.peg.242	MetalDRAFT_1748	hypothetical protein	334110749,MetalDRAFT_1748,ZP_08485023.1	NA	NA	NA	NA
Malb_2420	METAL_RS13460	2508549132	kb|g.2969.peg.2420	MetalDRAFT_2865	hypothetical protein	334111873,IPR013096,ZP_08486140.1,MetalDRAFT_2865	JGI_MetalDRAFT_2785		cupin	WP_005373104.1
Malb_2421	METAL_RS00445	2508546442	kb|g.2969.peg.2421	MetalDRAFT_2777	Cobalt-zinc-cadmium resistance protein CzcD	334111784,MetalDRAFT_2777,0008324,ZP_08486052.1,IPR002524	JGI_MetalDRAFT_0094		cation transporter	WP_005368533.1
Malb_2422	METAL_RS20070	2508549225	kb|g.2969.peg.2422	MetalDRAFT_2947	Phage-related protein	334111955,IPR017880,ZP_08486222.1,MetalDRAFT_2947,IPR018004	JGI_MetalDRAFT_2878		KilA-N domain-containing protein	WP_005373234.1
Malb_2423	METAL_RS19190	2508550300	kb|g.2969.peg.2423	MetalDRAFT_3483	hypothetical protein	334112497,MetalDRAFT_3483,ZP_08486757.1	JGI_MetalDRAFT_3953		hypothetical protein	WP_005375034.1
Malb_2424	METAL_RS18870	2508550235	kb|g.2969.peg.2424	MetalDRAFT_3267	NAD(FAD)-utilizing dehydrogenases	334112279,MetalDRAFT_3267,IPR003042,IPR004792,ZP_08486542.1	JGI_MetalDRAFT_3888		NAD(FAD)-utilizing dehydrogenase	WP_005374931.1
Malb_2425	METAL_RS00120	2508546373	kb|g.2969.peg.2425	MetalDRAFT_2709	Mobile element protein	334111716,IPR002686,MetalDRAFT_2709,0003677,0004803,ZP_08485984.1	JGI_MetalDRAFT_0025		transposase	WP_005368400.1
Malb_2426	METAL_RS11900	2508548801	kb|g.2969.peg.2426	MetalDRAFT_3162	DNA-binding response regulator	334112173,ZP_08486437.1,0003677,0000156,IPR001867,IPR001789,MetalDRAFT_3162	JGI_MetalDRAFT_2454		DNA-binding response regulator	WP_005372644.1
Malb_2427	METAL_RS19315	2508550326	kb|g.2969.peg.2427	MetalDRAFT_3511	Nitrate/nitrite transporter	334112525,IPR011701,MetalDRAFT_3511,ZP_08486785.1	JGI_MetalDRAFT_3979		membrane protein	WP_005375074.1
Malb_2428	METAL_RS04030	2508547168	kb|g.2969.peg.2428	MetalDRAFT_3413	Phosphoribosylaminoimidazole carboxylase catalytic subunit (EC 4.1.1.21)	334112427,MetalDRAFT_3413,0004638,4.1.1.21,ZP_08486688.1,IPR000031	JGI_MetalDRAFT_0820		5-(carboxyamino)imidazole ribonucleotide mutase	WP_005369894.1
Malb_2429	METAL_RS20080	2508549230	kb|g.2969.peg.2429	MetalDRAFT_2952	VgrG protein	334111960,MetalDRAFT_2952,ZP_08486227.1	JGI_MetalDRAFT_2883		hypothetical protein	WP_051040398.1
Malb_243	METAL_RS16895	NA	kb|g.2969.peg.243	NA	hypothetical protein		NA		hypothetical protein	WP_031429919.1
Malb_2430	NA	2508547053	kb|g.2969.peg.2430	MetalDRAFT_2664	hypothetical protein	334111670,MetalDRAFT_2664,ZP_08485939.1	JGI_MetalDRAFT_0705	NA	NA	NA
Malb_2431	METAL_RS04145	2508547191	kb|g.2969.peg.2431	MetalDRAFT_3435	Gamma-glutamyltranspeptidase (EC 2.3.2.2)	334112449,0003840,ZP_08486710.1,IPR000101,2.3.2.2,MetalDRAFT_3435	JGI_MetalDRAFT_0843		gamma-glutamyltransferase	WP_040578284.1
Malb_2432	METAL_RS08025	2508547995	kb|g.2969.peg.2432	MetalDRAFT_3000	Ferrichrome-iron receptor	334112009,0005215,MetalDRAFT_3000,ZP_08486275.1,0004872,IPR000531	JGI_MetalDRAFT_1647		ligand-gated channel	pseudo=true
Malb_2433	METAL_RS00205	2508546391	kb|g.2969.peg.2433	MetalDRAFT_2727	regulatory protein ArsR	334111734,IPR001845,0003700,MetalDRAFT_2727,ZP_08486002.1	JGI_MetalDRAFT_0043		transcriptional regulator	WP_005368427.1
Malb_2434	METAL_RS12485	2508548920	kb|g.2969.peg.2434	MetalDRAFT_3389	CDP-diacylglycerol--serine O-phosphatidyltransferase (EC 2.7.8.8)	334112402,ZP_08486664.1,MetalDRAFT_3389,IPR000462,0003882,IPR004533	JGI_MetalDRAFT_2573		CDP-diacylglycerol--serine O-phosphatidyltransferase	WP_005372852.1
Malb_2435	METAL_RS12170	2508548855	kb|g.2969.peg.2435	MetalDRAFT_3324	Type IV fimbrial assembly protein PilC	334112337,MetalDRAFT_3324,ZP_08486599.1,IPR018076,IPR003004,IPR001992	JGI_MetalDRAFT_2508		type II secretion system protein F	WP_005372748.1
Malb_2436	METAL_RS17880	2508550029	kb|g.2969.peg.2436	MetalDRAFT_0340	Universal stress protein family COG0589	334109335,MetalDRAFT_0340,ZP_08483615.1,IPR006016,IPR006015	JGI_MetalDRAFT_3682		universal stress protein A	WP_005374626.1
Malb_2437	METAL_RS08030	2508547997	kb|g.2969.peg.2437	MetalDRAFT_2999	Transposase and inactivated derivatives	334112008,ZP_08486274.1,MetalDRAFT_2999	JGI_MetalDRAFT_1649		hypothetical protein	WP_005371260.1
Malb_2438	METAL_RS00630	2508546477	kb|g.2969.peg.2438	MetalDRAFT_2812	hypothetical protein	334111819,MetalDRAFT_2812,ZP_08486087.1	JGI_MetalDRAFT_0129		hypothetical protein	WP_005368600.1
Malb_2439	METAL_RS11440	2508548706	kb|g.2969.peg.2439	MetalDRAFT_2706	putative transposase	334111713,ZP_08485981.1,MetalDRAFT_2706	JGI_MetalDRAFT_2359		hypothetical protein	WP_005368392.1
Malb_244	METAL_RS06545	2508547689	kb|g.2969.peg.244	MetalDRAFT_0993	hypothetical protein	334109990,0043565,ZP_08484268.1,IPR001387,MetalDRAFT_0993	JGI_MetalDRAFT_1341		hypothetical protein	WP_036304004.1
Malb_2440	METAL_RS18710	2508550202	kb|g.2969.peg.2440	MetalDRAFT_3237	mercuric transport protein periplasmic component	334112249,IPR001802,0015097,ZP_08486512.1,IPR006121,0045340,IPR011795,MetalDRAFT_3237	JGI_MetalDRAFT_3855		mercuric transport protein periplasmic component	WP_005374888.1
Malb_2441	METAL_RS14050	2508549252	kb|g.2969.peg.2441	MetalDRAFT_2842	hypothetical protein	334111850,ZP_08486117.1,MetalDRAFT_2842	JGI_MetalDRAFT_2905		integrase	pseudo=true
Malb_2442	METAL_RS13950	2508549232	kb|g.2969.peg.2442	MetalDRAFT_2954	hypothetical protein	334111962,ZP_08486229.1,MetalDRAFT_2954	JGI_MetalDRAFT_2885		hypothetical protein	WP_005373241.1
Malb_2443	METAL_RS11575	2508548737	kb|g.2969.peg.2443	MetalDRAFT_3096	FIG00715062: hypothetical protein	334112106,MetalDRAFT_3096,IPR007437,ZP_08486371.1	JGI_MetalDRAFT_2390		membrane protein	WP_005372526.1
Malb_2444	METAL_RS12165	2508548854	kb|g.2969.peg.2444	MetalDRAFT_3323	hypothetical protein	334112336,MetalDRAFT_3323,ZP_08486598.1	JGI_MetalDRAFT_2507		hypothetical protein	WP_051040375.1
Malb_2445	METAL_RS00520	NA	kb|g.2969.peg.2445	NA	hypothetical protein		NA		hypothetical protein	WP_040578259.1
Malb_2446	METAL_RS12280	2508548878	kb|g.2969.peg.2446	MetalDRAFT_3346	Probable transmembrane protein	334112359,ZP_08486621.1,MetalDRAFT_3346	JGI_MetalDRAFT_2531		membrane protein	WP_005372790.1
Malb_2447	METAL_RS06250	2508547627	kb|g.2969.peg.2447	MetalDRAFT_3213	Long-chain-fatty-acid--CoA ligase (EC 6.2.1.3)	334112224,ZP_08486488.1,IPR006163,IPR006162,IPR009081,IPR001242,MetalDRAFT_3213,IPR010071,IPR000873,0016874	JGI_MetalDRAFT_1279		non-ribosomal peptide synthase	WP_005370688.1
Malb_2448	METAL_RS04340	2508547232	kb|g.2969.peg.2448	MetalDRAFT_3472	hypothetical protein	334112485,ZP_08486746.1,MetalDRAFT_3472	JGI_MetalDRAFT_0884		hypothetical protein	WP_005369974.1
Malb_2449	METAL_RS17630	2508549978	kb|g.2969.peg.2449	MetalDRAFT_0289	Transcriptional regulator, TetR family	334109284,0003700,IPR001647,ZP_08483564.1,MetalDRAFT_0289,IPR015292	JGI_MetalDRAFT_3631		TetR family transcriptional regulator	WP_005374538.1
Malb_245	METAL_RS06655	2508547716	kb|g.2969.peg.245	MetalDRAFT_0972	hypothetical protein	334109969,MetalDRAFT_0972,ZP_08484247.1	JGI_MetalDRAFT_1368		hypothetical protein	WP_031431338.1
Malb_2450	METAL_RS04100	2508547182	kb|g.2969.peg.2450	MetalDRAFT_3426	hypothetical protein	334112440,MetalDRAFT_3426,ZP_08486701.1	JGI_MetalDRAFT_0834		hypothetical protein	WP_005369922.1
Malb_2451	METAL_RS11770	2508548776	kb|g.2969.peg.2451	MetalDRAFT_3134	Fumarate hydratase class I, aerobic (EC 4.2.1.2)	334112144,MetalDRAFT_3134,ZP_08486409.1,IPR004646,IPR004647,IPR011167,0016829	JGI_MetalDRAFT_2429		fumarate hydratase	WP_005372605.1
Malb_2452	METAL_RS00515	2508546456	kb|g.2969.peg.2452	MetalDRAFT_2791	Zinc uptake regulation protein ZUR	334111798,MetalDRAFT_2791,ZP_08486066.1	JGI_MetalDRAFT_0108		Fur family transcriptional regulator	WP_005368560.1
Malb_2453	METAL_RS03275	2508547017	kb|g.2969.peg.2453	MetalDRAFT_2697	Transcriptional regulator, LysR family	334111703,IPR000847,MetalDRAFT_2697,0003700,ZP_08485972.1,IPR005119	JGI_MetalDRAFT_0669		LysR family transcriptional regulator	WP_005369601.1
Malb_2454	METAL_RS12175	2508548856	kb|g.2969.peg.2454	MetalDRAFT_3325	Type IV fimbrial assembly, ATPase PilB	334112338,0008565,MetalDRAFT_3325,0005524,IPR001482,IPR007831,ZP_08486600.1,IPR013374	JGI_MetalDRAFT_2509		type IV-A pilus assembly ATPase PilB	WP_031431933.1
Malb_2455	METAL_RS12100	2508548842	kb|g.2969.peg.2455	MetalDRAFT_3203	Proline dehydrogenase (EC 1.5.99.8) (Proline oxidase) / Delta-1-pyrroline-5-carboxylate dehydrogenase (EC 1.2.1.88)	334112214,0003842,IPR015590,IPR002872,IPR005933,ZP_08486478.1,MetalDRAFT_3203,IPR016160	JGI_MetalDRAFT_2495		bifunctional proline dehydrogenase/L-glutamate gamma-semialdehyde dehydrogenase	WP_005372718.1
Malb_2456	METAL_RS19350	2508550332	kb|g.2969.peg.2456	MetalDRAFT_3517	Phosphate-specific outer membrane porin OprP; Pyrophosphate-specific outer membrane porin OprO	334112531,MetalDRAFT_3517,ZP_08486791.1,IPR010870	JGI_MetalDRAFT_3985		porin	WP_005375086.1
Malb_2457	METAL_RS11680	2508548759	kb|g.2969.peg.2457	MetalDRAFT_3117	Methionine aminopeptidase (EC 3.4.11.18)	334112127,MetalDRAFT_3117,IPR000994,IPR002467,0004177,IPR001714,0008235,ZP_08486392.1	JGI_MetalDRAFT_2412		type I methionyl aminopeptidase	WP_005372572.1
Malb_2458	METAL_RS20060	2508549198	kb|g.2969.peg.2458	MetalDRAFT_2931	hypothetical protein	334111939,MetalDRAFT_2931,IPR010364,ZP_08486206.1	JGI_MetalDRAFT_2851		hypothetical protein	WP_051040397.1
Malb_2459	METAL_RS18960	2508550253	kb|g.2969.peg.2459	MetalDRAFT_3285	3,4-dihydroxy-2-butanone 4-phosphate synthase (EC 4.1.99.12) / GTP cyclohydrolase II (EC 3.5.4.25)	334112297,0003935,IPR016299,ZP_08486560.1,0008686,MetalDRAFT_3285,IPR000422,IPR000926	JGI_MetalDRAFT_3906		bifunctional 3:4-dihydroxy-2-butanone 4-phosphate synthase/GTP cyclohydrolase II	WP_005374964.1
Malb_246	METAL_RS16965	2508549845	kb|g.2969.peg.246	MetalDRAFT_0158	Cell division protein FtsA	334109153,MetalDRAFT_0158,IPR003494,ZP_08483433.1,IPR020823	JGI_MetalDRAFT_3498		cell division protein FtsA	WP_005374290.1
Malb_2460	METAL_RS11825	2508548787	kb|g.2969.peg.2460	MetalDRAFT_3145	hypothetical protein	334112155,ZP_08486420.1,MetalDRAFT_3145	JGI_MetalDRAFT_2440		hypothetical protein	WP_005372619.1
Malb_2461	METAL_RS17810	2508550015	kb|g.2969.peg.2461	MetalDRAFT_0326	hypothetical protein	334109321,MetalDRAFT_0326,ZP_08483601.1	JGI_MetalDRAFT_3668		hypothetical protein	WP_005374604.1
Malb_2462	NA	NA	kb|g.2969.peg.2462	NA	hypothetical protein		NA	NA	NA	NA
Malb_2463	NA	NA	kb|g.2969.peg.2463	NA	hypothetical protein		NA	NA	NA	NA
Malb_2464	METAL_RS13630	2508549166	kb|g.2969.peg.2464	MetalDRAFT_2899	Tol-Pal system beta propeller repeat protein TolB	334111907,MetalDRAFT_2899,IPR007195,IPR014167,ZP_08486174.1,IPR011659	JGI_MetalDRAFT_2819		Tol-Pal system beta propeller repeat protein TolB	WP_005373144.1
Malb_2465	METAL_RS12200	2508548862	kb|g.2969.peg.2465	MetalDRAFT_3330	Cytosol aminopeptidase PepA (EC 3.4.11.1)	334112343,IPR000819,IPR008283,MetalDRAFT_3330,3.4.11.1,ZP_08486605.1	JGI_MetalDRAFT_2515		leucyl aminopeptidase	WP_005372759.1
Malb_2466	METAL_RS07750	2508547942	kb|g.2969.peg.2466	MetalDRAFT_3054	CRISPR-associated helicase Cas3, protein	334112063,IPR006474,IPR014001,ZP_08486329.1,IPR006483,MetalDRAFT_3054	JGI_MetalDRAFT_1594		CRISPR-associated helicase/endonuclease Cas3	WP_005371172.1
Malb_2467	METAL_RS13385	2508549117	kb|g.2969.peg.2467	MetalDRAFT_2849	CRISPR-associated RecB family exonuclease Cas4b / CRISPR-associated protein Cas1	334111857,IPR002729,MetalDRAFT_2849,IPR013343,ZP_08486124.1	JGI_MetalDRAFT_2770		CRISPR-associated endonuclease Cas4/Cas1	WP_005373084.1
Malb_2468	METAL_RS18930	2508550247	kb|g.2969.peg.2468	MetalDRAFT_3279	ABC-type hemin transport system, ATPase component	334112291,IPR017871,0005524,IPR003593,0016887,IPR015863,MetalDRAFT_3279,ZP_08486554.1,IPR003439	JGI_MetalDRAFT_3900		heme ABC transporter ATP-binding protein	WP_005374955.1
Malb_2469	METAL_RS17640	2508549980	kb|g.2969.peg.2469	MetalDRAFT_0291	Na+/H+ antiporter NhaD type	334109286,IPR004680,0015137,MetalDRAFT_0291,ZP_08483566.1	JGI_MetalDRAFT_3633		Na+/H+ antiporter NhaD-like permease	WP_005374542.1
Malb_247	METAL_RS03085	2508546975	kb|g.2969.peg.247	MetalDRAFT_1659	hypothetical protein	334110659,MetalDRAFT_1659,ZP_08484934.1	JGI_MetalDRAFT_0627		hypothetical protein	WP_051040283.1
Malb_2470	METAL_RS12310	2508548884	kb|g.2969.peg.2470	MetalDRAFT_3352	Ubiquinone biosynthesis monooxygenase UbiB	334112365,MetalDRAFT_3352,IPR010232,IPR004147,ZP_08486627.1	JGI_MetalDRAFT_2537		ubiquinone biosynthesis regulatory protein kinase UbiB	WP_005372803.1
Malb_2471	METAL_RS13440	2508549128	kb|g.2969.peg.2471	MetalDRAFT_2861	RND efflux system, inner membrane transporter CmeB	334111869,0005215,MetalDRAFT_2861,IPR000731,IPR001036,IPR004764,ZP_08486136.1	JGI_MetalDRAFT_2781		multidrug efflux RND transporter permease subunit	WP_005373097.1
Malb_2472	METAL_RS00140	2508546378	kb|g.2969.peg.2472	MetalDRAFT_2714	hypothetical protein	334111721,ZP_08485989.1,MetalDRAFT_2714	JGI_MetalDRAFT_0030		hypothetical protein	WP_005368407.1
Malb_2473	METAL_RS17720	2508549996	kb|g.2969.peg.2473	MetalDRAFT_0307	Sulfate and thiosulfate import ATP-binding protein CysA (EC 3.6.3.25)	334109302,IPR017871,IPR005666,IPR003593,IPR003439,ZP_08483582.1,IPR014769,0031071,MetalDRAFT_0307	JGI_MetalDRAFT_3649		sulfate ABC transporter ATP-binding protein	WP_005374566.1
Malb_2474	METAL_RS08130	2508548016	kb|g.2969.peg.2474	MetalDRAFT_2982	Phosphoenolpyruvate synthase (EC 2.7.9.2)	334111991,ZP_08486257.1,IPR000121,MetalDRAFT_2982,IPR006319,0003677,IPR018274,IPR002192,IPR008279,2.7.9.2	JGI_MetalDRAFT_1668		phosphoenolpyruvate synthase	WP_005371291.1
Malb_2475	METAL_RS13540	2508549148	kb|g.2969.peg.2475	MetalDRAFT_2881	LemA protein	334111889,ZP_08486156.1,MetalDRAFT_2881	JGI_MetalDRAFT_2801		LemA family protein	pseudo=true
Malb_2476	METAL_RS07925	2508547977	kb|g.2969.peg.2476	MetalDRAFT_3020	hypothetical protein	334112029,MetalDRAFT_3020,ZP_08486295.1	JGI_MetalDRAFT_1629		hypothetical protein	WP_005371226.1
Malb_2477	METAL_RS18845	2508550229	kb|g.2969.peg.2477	MetalDRAFT_3262	Alkaline phosphatase (EC 3.1.3.1)	334112274,0005509,MetalDRAFT_3262,IPR001343,ZP_08486537.1,IPR018511,IPR018512	JGI_MetalDRAFT_3882		hemolysin-type calcium-binding protein	WP_005374923.1
Malb_2478	METAL_RS12050	2508548832	kb|g.2969.peg.2478	MetalDRAFT_3193	Argininosuccinate lyase (EC 4.3.2.1)	334112204,IPR009049,IPR020557,ZP_08486468.1,0004056,IPR000362,MetalDRAFT_3193,IPR003031	JGI_MetalDRAFT_2485		argininosuccinate lyase	WP_005372702.1
Malb_2479	METAL_RS17505	2508549955	kb|g.2969.peg.2479	MetalDRAFT_0266	hypothetical protein	334109261,MetalDRAFT_0266,ZP_08483541.1	JGI_MetalDRAFT_3608		hypothetical protein	WP_005374498.1
Malb_248	METAL_RS02615	2508546879	kb|g.2969.peg.248	MetalDRAFT_1566	Folate-dependent protein for Fe/S cluster synthesis/repair in oxidative stress	334110566,ZP_08484841.1,MetalDRAFT_1566,IPR017703,IPR006222	JGI_MetalDRAFT_0531		folate-binding protein YgfZ	WP_005369363.1
Malb_2480	METAL_RS04275	2508547219	kb|g.2969.peg.2480	MetalDRAFT_3459	Lipoprotein signal peptidase (EC 3.4.23.36)	334112472,ZP_08486733.1,MetalDRAFT_3459,IPR001872,0004190	JGI_MetalDRAFT_0871		signal peptidase II	WP_040578453.1
Malb_2481	METAL_RS12435	2508548910	kb|g.2969.peg.2481	MetalDRAFT_3378	hypothetical protein	334112391,IPR000253,ZP_08486653.1,MetalDRAFT_3378	JGI_MetalDRAFT_2563		forkhead-associated protein	WP_005372843.1
Malb_2482	METAL_RS00370	2508546424	kb|g.2969.peg.2482	MetalDRAFT_2760	diguanylate cyclase/phosphodiesterase (GGDEF & EAL domains) with PAS/PAC sensor(s)	334111767,IPR000160,0004871,IPR013656,IPR013655,IPR000700,IPR000014,MetalDRAFT_2760,IPR001633,ZP_08486035.1	JGI_MetalDRAFT_0076		hypothetical protein	WP_051040239.1
Malb_2483	NA	2508550231	kb|g.2969.peg.2483	NA	hypothetical protein		JGI_MetalDRAFT_3884	NA	NA	NA
Malb_2484	METAL_RS12255	2508548873	kb|g.2969.peg.2484	MetalDRAFT_3341	Lead, cadmium, zinc and mercury transporting ATPase (EC 3.6.3.3) (EC 3.6.3.5); Copper-translocating P-type ATPase (EC 3.6.3.4)	334112354,IPR005834,IPR017969,IPR008250,ZP_08486616.1,MetalDRAFT_3341,IPR018303,IPR006121,IPR006403,0005524,0004008,IPR006416,0046873,IPR001757,IPR001756	JGI_MetalDRAFT_2526	copA	copper/silver-translocating P-type ATPase	WP_005372781.1
Malb_2485	METAL_RS20040	NA	kb|g.2969.peg.2485	NA	hypothetical protein		NA		hypothetical protein	WP_051040390.1
Malb_2486	METAL_RS11735	2508548770	kb|g.2969.peg.2486	MetalDRAFT_3128	hypothetical protein	334112138,MetalDRAFT_3128,ZP_08486403.1	JGI_MetalDRAFT_2423		hypothetical protein	WP_005372584.1
Malb_2487	METAL_RS13900	2508549222	kb|g.2969.peg.2487	MetalDRAFT_2944	hypothetical protein	334111952,ZP_08486219.1,MetalDRAFT_2944	JGI_MetalDRAFT_2875		hypothetical protein	WP_005373230.1
Malb_2488	METAL_RS04190	2508547202	kb|g.2969.peg.2488	MetalDRAFT_3446	Putative membrane protein	334112460,MetalDRAFT_3446,ZP_08486721.1	JGI_MetalDRAFT_0854		membrane protein	WP_005369949.1
Malb_2489	METAL_RS16155	2508549680	kb|g.2969.peg.2489	MetalDRAFT_0002	LSU ribosomal protein L25p	334108997,ZP_08483277.1,0003735,IPR020055,0008097,MetalDRAFT_0002,IPR001021	JGI_MetalDRAFT_3333		50S ribosomal protein L25/general stress protein Ctc	WP_005374003.1
Malb_249	METAL_RS15605	2508549566	kb|g.2969.peg.249	MetalDRAFT_1774	unknown	334110775,ZP_08485049.1,MetalDRAFT_1774	JGI_MetalDRAFT_3219		hypothetical protein	WP_005373809.1
Malb_2490	METAL_RS13625	2508549165	kb|g.2969.peg.2490	MetalDRAFT_2898	TolA protein	334111906,IPR006260,0008565,ZP_08486173.1,MetalDRAFT_2898,IPR014161	JGI_MetalDRAFT_2818		protein TolA	WP_005373142.1
Malb_2491	METAL_RS17585	2508549970	kb|g.2969.peg.2491	MetalDRAFT_0281	hypothetical protein	334109276,MetalDRAFT_0281,ZP_08483556.1	JGI_MetalDRAFT_3623		hypothetical protein	WP_005374528.1
Malb_2492	METAL_RS00415	2508546435	kb|g.2969.peg.2492	MetalDRAFT_2770	Transcriptional regulator, LysR family	334111777,IPR000847,MetalDRAFT_2770,ZP_08486045.1,0003700,IPR005119	JGI_MetalDRAFT_0087		LysR family transcriptional regulator	WP_005368520.1
Malb_2493	METAL_RS13485	2508549137	kb|g.2969.peg.2493	MetalDRAFT_2870	hypothetical protein	334111878,MetalDRAFT_2870,ZP_08486145.1	JGI_MetalDRAFT_2790		phosphate-starvation-inducible protein PsiE	WP_005373109.1
Malb_2494	METAL_RS06220	2508547621	kb|g.2969.peg.2494	MetalDRAFT_3219	hypothetical protein	334112230,ZP_08486494.1,MetalDRAFT_3219	JGI_MetalDRAFT_1273		hypothetical protein	WP_005370676.1
Malb_2495	METAL_RS07865	2508547965	kb|g.2969.peg.2495	MetalDRAFT_3032	3-oxoacyl-[acyl-carrier-protein] synthase, KASII (EC 2.3.1.179)	334112041,IPR017568,IPR018201,IPR014030,IPR014031,0000036,ZP_08486307.1,MetalDRAFT_3032	JGI_MetalDRAFT_1617		beta-ketoacyl-[acyl-carrier-protein] synthase II	WP_005371206.1
Malb_2496	METAL_RS17740	2508550000	kb|g.2969.peg.2496	MetalDRAFT_0311	FIG00860897: hypothetical protein	334109306,ZP_08483586.1,MetalDRAFT_0311	JGI_MetalDRAFT_3653		hypothetical protein	WP_005374571.1
Malb_2497	METAL_RS11875	2508548796	kb|g.2969.peg.2497	MetalDRAFT_3156	YD repeat protein	334112166,IPR006530,MetalDRAFT_3156,ZP_08486431.1	JGI_MetalDRAFT_2449		hypothetical protein	WP_040578347.1
Malb_2498	METAL_RS08060	2508548003	kb|g.2969.peg.2498	MetalDRAFT_2993	hypothetical protein	334112002,MetalDRAFT_2993,ZP_08486268.1	JGI_MetalDRAFT_1655		hypothetical protein	WP_051040360.1
Malb_2499	NA	NA	kb|g.2969.peg.2499	NA	hypothetical protein		NA	NA	NA	NA
Malb_25	METAL_RS15635	2508549572	kb|g.2969.peg.25	MetalDRAFT_1780	Iron binding protein IscA for iron-sulfur cluster assembly	334110781,IPR017870,MetalDRAFT_1780,0005198,IPR016092,IPR000361,0051536,ZP_08485055.1	JGI_MetalDRAFT_3225		heme biosynthesis protein HemY	WP_005373818.1
Malb_250	METAL_RS14035	2508549248	kb|g.2969.peg.250	NA	hypothetical protein		JGI_MetalDRAFT_2901		hypothetical protein	pseudo=true
Malb_2500	METAL_RS03385	2508547039	kb|g.2969.peg.2500	MetalDRAFT_2675	Mobile element protein	334111681,IPR001584,ZP_08485950.1,MetalDRAFT_2675,0003677	JGI_MetalDRAFT_0691		transposase	WP_005369635.1
Malb_2501	METAL_RS16310	2508549713	kb|g.2969.peg.2501	MetalDRAFT_0031	ATP-dependent protease La (EC 3.4.21.53) Type I	334109026,3.4.21.53,0005524,IPR003593,IPR004815,0004176,IPR003111,IPR003959,IPR001984,MetalDRAFT_0031,ZP_08483306.1	JGI_MetalDRAFT_3366		endopeptidase La	WP_005374060.1
Malb_2502	METAL_RS11970	2508548816	kb|g.2969.peg.2502	MetalDRAFT_3177	Methanol dehydrogenase large subunit protein (EC 1.1.99.8)	334112188,IPR002372,IPR001479,0005509,IPR019551,IPR017512,IPR019556,IPR018391,ZP_08486452.1,MetalDRAFT_3177	JGI_MetalDRAFT_2469		methanol dehydrogenase	WP_005372670.1
Malb_2503	METAL_RS12380	2508548899	kb|g.2969.peg.2503	MetalDRAFT_3367	Electron transport complex protein RnfB	334112380,IPR007202,0051536,ZP_08486642.1,0009055,IPR017896,IPR010207,IPR017900,MetalDRAFT_3367	JGI_MetalDRAFT_2552		electron transporter RnfB	WP_005372833.1
Malb_2504	METAL_RS07820	2508547956	kb|g.2969.peg.2504	MetalDRAFT_3041	5'-methylthioadenosine phosphorylase (EC 2.4.2.28)	334112050,IPR000845,ZP_08486316.1,IPR010044,0008408,MetalDRAFT_3041	JGI_MetalDRAFT_1608		5&apos;-methylthioadenosine phosphorylase	WP_005371188.1
Malb_2505	METAL_RS06225	2508547622	kb|g.2969.peg.2505	MetalDRAFT_3218	hypothetical protein	334112229,ZP_08486493.1,MetalDRAFT_3218	JGI_MetalDRAFT_1274		hypothetical protein	WP_005370678.1
Malb_2506	METAL_RS13510	2508549142	kb|g.2969.peg.2506	MetalDRAFT_2875	Phosphoserine phosphatase RsbX (EC 3.1.3.3)	334111883,MetalDRAFT_2875,IPR001932,ZP_08486150.1,IPR010822,0004721	JGI_MetalDRAFT_2795		Stage II sporulation protein E (SpoIIE)	WP_005373114.1
Malb_2507	METAL_RS08160	2508548021	kb|g.2969.peg.2507	MetalDRAFT_2977	GGDEF family protein	334111986,IPR000160,ZP_08486252.1,MetalDRAFT_2977	JGI_MetalDRAFT_1673		diguanylate cyclase	WP_005371300.1
Malb_2508	METAL_RS11925	2508548805	kb|g.2969.peg.2508	MetalDRAFT_3167	FIGfam138462: Acyl-CoA synthetase, AMP-(fatty) acid ligase / (3R)-hydroxymyristoyl-[ACP] dehydratase (EC 4.2.1.-)	334112178,IPR020845,ZP_08486442.1,0003824,IPR000873,MetalDRAFT_3167	JGI_MetalDRAFT_2458		acyl-CoA synthetase/AMP-acid ligase	WP_005372652.1
Malb_2509	METAL_RS11930	2508548806	kb|g.2969.peg.2509	MetalDRAFT_3168	FIG017861: hypothetical protein	334112179,MetalDRAFT_3168,ZP_08486443.1	JGI_MetalDRAFT_2459		membrane protein	WP_005372653.1
Malb_251	METAL_RS02600	2508546876	kb|g.2969.peg.251	MetalDRAFT_1563	Enoyl-[acyl-carrier-protein] reductase [NADH] (EC 1.3.1.9)	334110563,IPR002347,ZP_08484838.1,0016491,IPR002198,MetalDRAFT_1563	JGI_MetalDRAFT_0528		enoyl-ACP reductase	WP_005369360.1
Malb_2510	METAL_RS08095	2508548010	kb|g.2969.peg.2510	MetalDRAFT_2987	hypothetical protein	334111996,IPR005017,MetalDRAFT_2987,ZP_08486262.1	JGI_MetalDRAFT_1662		aromatic hydrocarbon degradation protein	WP_051040478.1
Malb_2511	METAL_RS17625	2508549977	kb|g.2969.peg.2511	MetalDRAFT_0288	beta-lactamase domain protein	334109283,MetalDRAFT_0288,ZP_08483563.1,IPR000408	JGI_MetalDRAFT_3630		MBL fold metallo-hydrolase	WP_005374536.1
Malb_2512	METAL_RS00290	2508546408	kb|g.2969.peg.2512	MetalDRAFT_2744	Biotin carboxyl carrier protein of acetyl-CoA carboxylase	334111751,IPR000089,IPR001249,0003989,MetalDRAFT_2744,ZP_08486019.1	JGI_MetalDRAFT_0060		acetyl-CoA carboxylase biotin carboxyl carrier protein subunit	WP_005368465.1
Malb_2513	METAL_RS19240	2508550311	kb|g.2969.peg.2513	MetalDRAFT_3494	FIG00857619: hypothetical protein	334112508,ZP_08486768.1,MetalDRAFT_3494	JGI_MetalDRAFT_3964		hypothetical protein	WP_005375053.1
Malb_2514	METAL_RS13580	2508549156	kb|g.2969.peg.2514	MetalDRAFT_2889	hypothetical protein	334111897,MetalDRAFT_2889,ZP_08486164.1	JGI_MetalDRAFT_2809		hypothetical protein	WP_005373128.1
Malb_2515	METAL_RS13470	2508549134	kb|g.2969.peg.2515	MetalDRAFT_2867	FIG00561058: hypothetical protein	334111875,MetalDRAFT_2867,ZP_08486142.1	JGI_MetalDRAFT_2787		GTPase	WP_005373106.1
Malb_2516	METAL_RS12390	2508548901	kb|g.2969.peg.2516	MetalDRAFT_3369	hypothetical protein	334112382,MetalDRAFT_3369,ZP_08486644.1	JGI_MetalDRAFT_2554		membrane protein	WP_005372835.1
Malb_2517	METAL_RS11800	2508548782	kb|g.2969.peg.2517	MetalDRAFT_3140	Formaldehyde activating enzyme	334112150,MetalDRAFT_3140,ZP_08486415.1,0016840,IPR014826	JGI_MetalDRAFT_2435		aldehyde-activating protein	WP_005372613.1
Malb_2518	METAL_RS00645	2508546480	kb|g.2969.peg.2518	MetalDRAFT_2815	Chromosome (plasmid) partitioning protein ParA	334111822,MetalDRAFT_2815,ZP_08486090.1	JGI_MetalDRAFT_0132		chromosome partitioning protein ParA	WP_005368606.1
Malb_2519	NA	2508550032	kb|g.2969.peg.2519	MetalDRAFT_0343	hypothetical protein	334109338,MetalDRAFT_0343,ZP_08483618.1	JGI_MetalDRAFT_3685	NA	NA	NA
Malb_252	METAL_RS05615	2508547488	kb|g.2969.peg.252	MetalDRAFT_1286	hypothetical protein	334110284,ZP_08484561.1,MetalDRAFT_1286	JGI_MetalDRAFT_1140		hypothetical protein	WP_005370433.1
Malb_2520	METAL_RS13745	2508549189	kb|g.2969.peg.2520	MetalDRAFT_2921	33 kDa chaperonin (Heat shock protein 33) (HSP33)	334111929,MetalDRAFT_2921,0051082,IPR000397,ZP_08486196.1	JGI_MetalDRAFT_2842		molecular chaperone Hsp33	WP_005373184.1
Malb_2521	METAL_RS17570	2508549967	kb|g.2969.peg.2521	MetalDRAFT_0278	Septum site-determining protein MinC	334109273,IPR013033,IPR005526,MetalDRAFT_0278,ZP_08483553.1	JGI_MetalDRAFT_3620		septum site-determining protein MinC	WP_005374520.1
Malb_2522	METAL_RS19195	2508550301	kb|g.2969.peg.2522	MetalDRAFT_3484	Alkylated DNA repair protein AlkB	334112498,MetalDRAFT_3484,IPR005123,0016491,ZP_08486758.1	JGI_MetalDRAFT_3954		2OG-Fe(II) oxygenase	WP_005375035.1
Malb_2523	METAL_RS11650	2508548752	kb|g.2969.peg.2523	MetalDRAFT_3111	Phosphatidate cytidylyltransferase (EC 2.7.7.41)	334112121,IPR000374,MetalDRAFT_3111,0046872,ZP_08486386.1	JGI_MetalDRAFT_2405		phosphatidate cytidylyltransferase	WP_005372549.1
Malb_2524	METAL_RS11695	2508548762	kb|g.2969.peg.2524	MetalDRAFT_3120	NAD-specific glutamate dehydrogenase (EC 1.4.1.2), large form	334112130,ZP_08486395.1,IPR007780,MetalDRAFT_3120	JGI_MetalDRAFT_2415		NAD-glutamate dehydrogenase	WP_005372576.1
Malb_2525	METAL_RS07780	2508547948	kb|g.2969.peg.2525	MetalDRAFT_3049	hypothetical protein	334112058,ZP_08486324.1,MetalDRAFT_3049	JGI_MetalDRAFT_1600		hypothetical protein	WP_005371177.1
Malb_2526	METAL_RS00210	2508546392	kb|g.2969.peg.2526	MetalDRAFT_2728	Arsenate reductase (EC 1.20.4.1)	334111735,0004725,ZP_08486003.1,IPR017867,MetalDRAFT_2728	JGI_MetalDRAFT_0044		ArsC family transcriptional regulator	WP_005368428.1
Malb_2527	METAL_RS12210	2508548864	kb|g.2969.peg.2527	MetalDRAFT_3332	hypothetical protein	334112345,ZP_08486607.1,MetalDRAFT_3332,IPR005495	JGI_MetalDRAFT_2517		LPS export ABC transporter permease LptG	WP_005372762.1
Malb_2528	METAL_RS00360	2508546422	kb|g.2969.peg.2528	MetalDRAFT_2758	hypothetical protein	334111765,IPR008538,ZP_08486033.1,MetalDRAFT_2758	JGI_MetalDRAFT_0074		restriction endonuclease	WP_005368491.1
Malb_2529	METAL_RS17685	2508549989	kb|g.2969.peg.2529	MetalDRAFT_0300	Dienelactone hydrolase family	334109295,3.1.1.45,MetalDRAFT_0300,ZP_08483575.1	JGI_MetalDRAFT_3642		dienelactone hydrolase	WP_005374553.1
Malb_253	METAL_RS06305	2508547640	kb|g.2969.peg.253	MetalDRAFT_1042	FIG045511: hypothetical antitoxin (to FIG022160: hypothetical toxin)	334110039,ZP_08484317.1,IPR014057,MetalDRAFT_1042	JGI_MetalDRAFT_1292		transcriptional regulator	WP_005370712.1
Malb_2530	METAL_RS04140	2508547190	kb|g.2969.peg.2530	MetalDRAFT_3434	4'-phosphopantetheinyl transferase (EC 2.7.8.-)	334112448,IPR008278,ZP_08486709.1,0000287,0008897,MetalDRAFT_3434	JGI_MetalDRAFT_0842		4&apos;-phosphopantetheinyl transferase	WP_005369935.1
Malb_2531	METAL_RS17820	2508550017	kb|g.2969.peg.2531	MetalDRAFT_0328	2-octaprenyl-6-methoxyphenol hydroxylase (EC 1.14.13.-)	334109323,IPR018244,0050660,IPR003042,IPR018168,IPR011295,IPR010971,ZP_08483603.1,IPR008671,MetalDRAFT_0328,IPR005479	JGI_MetalDRAFT_3670		2-octaprenyl-6-methoxyphenyl hydroxylase	WP_005374608.1
Malb_2532	METAL_RS07885	2508547969	kb|g.2969.peg.2532	MetalDRAFT_3028	3-oxoacyl-[acyl-carrier-protein] synthase, KASIII (EC 2.3.1.180)	334112037,IPR004655,MetalDRAFT_3028,IPR013747,0004315,IPR013751,ZP_08486303.1	JGI_MetalDRAFT_1621		3-oxoacyl-ACP synthase	WP_005371214.1
Malb_2533	METAL_RS11975	2508548817	kb|g.2969.peg.2533	MetalDRAFT_3178	MxaJ, protein involved in methanol oxidation	334112189,0005215,IPR001638,MetalDRAFT_3178,ZP_08486453.1	JGI_MetalDRAFT_2470		methanol oxidation system protein MoxJ	WP_005372671.1
Malb_2534	METAL_RS03455	2508547054	kb|g.2969.peg.2534	MetalDRAFT_2663	polynucleotide kinase 3-phosphatase-like	334111669,ZP_08485938.1,MetalDRAFT_2663	JGI_MetalDRAFT_0706		kinase	WP_005369662.1
Malb_2535	METAL_RS12245	2508548871	kb|g.2969.peg.2535	MetalDRAFT_3339	FIG002903: a protein of unknown function perhaps involved in purine metabolism	334112352,MetalDRAFT_3339,ZP_08486614.1,IPR007451	JGI_MetalDRAFT_2524		lysogenization protein HflD	WP_005372778.1
Malb_2536	NA	NA	kb|g.2969.peg.2536	NA	hypothetical protein		NA	NA	NA	NA
Malb_2537	METAL_RS00580	2508546468	kb|g.2969.peg.2537	MetalDRAFT_2803	TPR domain protein in aerotolerance operon	334111810,IPR019734,IPR002035,ZP_08486078.1,IPR001440,MetalDRAFT_2803,IPR013026	JGI_MetalDRAFT_0120		hypothetical protein	WP_005368584.1
Malb_2538	METAL_RS03395	2508547041	kb|g.2969.peg.2538	MetalDRAFT_2673	DnaK suppressor protein	334111679,IPR000962,MetalDRAFT_2673,ZP_08485948.1	JGI_MetalDRAFT_0693		DnaK suppressor protein	WP_005369638.1
Malb_2539	METAL_RS07975	2508547987	kb|g.2969.peg.2539	MetalDRAFT_3010	FIG149030: hypothetical protein	334112019,MetalDRAFT_3010,ZP_08486285.1	JGI_MetalDRAFT_1639		hypothetical protein	WP_005371250.1
Malb_254	METAL_RS14440	2508549332	kb|g.2969.peg.254	MetalDRAFT_1377	Coproporphyrinogen III oxidase, oxygen-independent (EC 1.3.99.22)	334110376,ZP_08484652.1,MetalDRAFT_1377,0004109,IPR006638,IPR004558,IPR010723,IPR007197	JGI_MetalDRAFT_2985		coproporphyrinogen III oxidase	WP_005373400.1
Malb_2540	METAL_RS00490	2508546451	kb|g.2969.peg.2540	MetalDRAFT_2786	FIG00954044: hypothetical protein	334111793,IPR014955,MetalDRAFT_2786,ZP_08486061.1	JGI_MetalDRAFT_0103		hypothetical protein	WP_051040437.1
Malb_2541	METAL_RS00555	2508546463	kb|g.2969.peg.2541	MetalDRAFT_2798	Di-/tripeptide transporter	334111805,MetalDRAFT_2798,0005215,IPR018456,IPR000109,ZP_08486073.1	JGI_MetalDRAFT_0115		peptide transporter	WP_005368574.1
Malb_2542	METAL_RS03325	2508547027	kb|g.2969.peg.2542	MetalDRAFT_2687	Succinyl-CoA ligase [ADP-forming] beta chain (EC 6.2.1.5)	334111693,MetalDRAFT_2687,ZP_08485962.1	JGI_MetalDRAFT_0679		hypothetical protein	WP_005369618.1
Malb_2543	METAL_RS13615	2508549163	kb|g.2969.peg.2543	MetalDRAFT_2896	Tol-Pal system protein TolQ	334111904,ZP_08486171.1,MetalDRAFT_2896,IPR014163,IPR002898	JGI_MetalDRAFT_2816		Tol-Pal system subunit TolQ	WP_005373139.1
Malb_2544	METAL_RS00770	2508546504	kb|g.2969.peg.2544	MetalDRAFT_2839	hypothetical protein	334111846,MetalDRAFT_2839,ZP_08486114.1	JGI_MetalDRAFT_0156		hypothetical protein	WP_005368652.1
Malb_2545	METAL_RS18880	2508550237	kb|g.2969.peg.2545	MetalDRAFT_3269	Secretion protein HlyD precursor	334112281,0008565,IPR006143,ZP_08486544.1,MetalDRAFT_3269	JGI_MetalDRAFT_3890		RND transporter	WP_005374934.1
Malb_2546	METAL_RS11955	2508548811	kb|g.2969.peg.2546	MetalDRAFT_3173	hypothetical protein	334112184,MetalDRAFT_3173,ZP_08486448.1	JGI_MetalDRAFT_2464		hypothetical protein	WP_005372662.1
Malb_2547	METAL_RS11500	2508548719	kb|g.2969.peg.2547	MetalDRAFT_3079	hypothetical protein	334112089,MetalDRAFT_3079,ZP_08486354.1,IPR011528	JGI_MetalDRAFT_2372		nuclease-like protein	WP_005372499.1
Malb_2548	METAL_RS12520	2508548927	kb|g.2969.peg.2548	MetalDRAFT_3396	3-oxoacyl-[acyl-carrier protein] reductase (EC 1.1.1.100)	334112409,IPR002347,0016491,MetalDRAFT_3396,IPR002198,IPR020904,ZP_08486671.1	JGI_MetalDRAFT_2580		oxidoreductase	WP_005372860.1
Malb_2549	METAL_RS19080	2508550278	kb|g.2969.peg.2549	MetalDRAFT_3309	Rubredoxin	334112321,ZP_08486584.1,IPR001052,MetalDRAFT_3309,IPR004039,IPR018527,0009055,0046872	JGI_MetalDRAFT_3931		rubredoxin	WP_005375004.1
Malb_255	METAL_RS15010	2508549445	kb|g.2969.peg.255	MetalDRAFT_1486	hypothetical protein	334110485,ZP_08484761.1,MetalDRAFT_1486	JGI_MetalDRAFT_3098		hypothetical protein	WP_005373600.1
Malb_2550	METAL_RS19855	2508547618	kb|g.2969.peg.2550	MetalDRAFT_3222	Membrane-bound lytic murein transglycosylase D precursor (EC 3.2.1.-)	334112233,MetalDRAFT_3222,IPR000189,IPR008258,ZP_08486497.1	JGI_MetalDRAFT_1270		hypothetical protein	WP_051040348.1
Malb_2551	METAL_RS17580	2508549969	kb|g.2969.peg.2551	MetalDRAFT_0280	hypothetical protein	334109275,ZP_08483555.1,MetalDRAFT_0280	JGI_MetalDRAFT_3622		hypothetical protein	WP_005374522.1
Malb_2552	METAL_RS18990	2508550259	kb|g.2969.peg.2552	MetalDRAFT_3291	hypothetical protein	334112303,ZP_08486566.1,IPR005017,MetalDRAFT_3291	JGI_MetalDRAFT_3912		long-chain fatty acid transporter	WP_005374972.1
Malb_2553	METAL_RS03350	2508547032	kb|g.2969.peg.2553	MetalDRAFT_2682	hypothetical protein	334111688,MetalDRAFT_2682,ZP_08485957.1	JGI_MetalDRAFT_0684		hypothetical protein	WP_005369623.1
Malb_2554	METAL_RS17700	2508549992	kb|g.2969.peg.2554	MetalDRAFT_0303	Cysteine desulfurase (EC 2.8.1.7)	334109298,IPR000192,0030170,MetalDRAFT_0303,IPR010970,0031071,ZP_08483578.1	JGI_MetalDRAFT_3645		cysteine desulfurase	WP_005374557.1
Malb_2555	METAL_RS00405	2508546433	kb|g.2969.peg.2555	MetalDRAFT_2768	ADP-ribose pyrophosphatase (EC 3.6.1.13)	334111775,0016787,MetalDRAFT_2768,IPR020476,IPR000086,ZP_08486043.1,IPR020084	JGI_MetalDRAFT_0085		ADP-ribose pyrophosphatase	WP_005368516.1
Malb_2556	METAL_RS00300	2508546410	kb|g.2969.peg.2556	MetalDRAFT_2746	conserved hypothetical thioredoxin	334111753,IPR017936,IPR017937,MetalDRAFT_2746,ZP_08486021.1,0016491,IPR013740	JGI_MetalDRAFT_0062		hypothetical protein	WP_005368470.1
Malb_2557	METAL_RS00725	2508546496	kb|g.2969.peg.2557	MetalDRAFT_2830	Mu-like prophage FluMu protein gp29	334111837,MetalDRAFT_2830,IPR009279,ZP_08486105.1	JGI_MetalDRAFT_0148		hypothetical protein	WP_031430405.1
Malb_2558	METAL_RS12650	2508548962	kb|g.2969.peg.2558	MetalDRAFT_2966	unknown in ISEc8	334111975,MetalDRAFT_2966,IPR008878,ZP_08486241.1	JGI_MetalDRAFT_2615		cytochrome o ubiquinol oxidase	WP_005371080.1
Malb_2559	METAL_RS16290	2508549709	kb|g.2969.peg.2559	MetalDRAFT_0029	Peptidyl-prolyl cis-trans isomerase PpiD (EC 5.2.1.8)	334109024,IPR000297,0016853,ZP_08483304.1,MetalDRAFT_0029	JGI_MetalDRAFT_3362		peptidyl-prolyl cis-trans isomerase	WP_005374058.1
Malb_256	NA	NA	kb|g.2969.peg.256	NA	hypothetical protein		NA	NA	NA	NA
Malb_2560	METAL_RS03505	2508547064	kb|g.2969.peg.2560	MetalDRAFT_2654	Putative cytoplasmic protein	334111660,ZP_08485929.1,MetalDRAFT_2654,IPR009362	JGI_MetalDRAFT_0716		50S ribosomal protein L31	WP_051040454.1
Malb_2561	METAL_RS12035	2508548829	kb|g.2969.peg.2561	MetalDRAFT_3190	hypothetical protein	334112201,0000156,IPR000792,0043565,0003700,ZP_08486465.1,IPR001789,MetalDRAFT_3190	JGI_MetalDRAFT_2482		DNA-binding response regulator	WP_005372696.1
Malb_2562	METAL_RS13670	2508549174	kb|g.2969.peg.2562	MetalDRAFT_2907	delta 1-pyrroline-5-carboxylate synthetase	334111915,MetalDRAFT_2907,ZP_08486182.1	JGI_MetalDRAFT_2827		uridylate kinase	WP_005373160.1
Malb_2563	METAL_RS17865	2508550026	kb|g.2969.peg.2563	MetalDRAFT_0337	hypothetical protein	334109332,ZP_08483612.1,MetalDRAFT_0337	JGI_MetalDRAFT_3679		hypothetical protein	WP_005374623.1
Malb_2564	METAL_RS11890	2508548799	kb|g.2969.peg.2564	MetalDRAFT_3160	hypothetical protein	334112171,IPR000792,0043565,0003700,ZP_08486435.1,MetalDRAFT_3160	JGI_MetalDRAFT_2452		hypothetical protein	WP_005372639.1
Malb_2565	METAL_RS03370	2508547036	kb|g.2969.peg.2565	MetalDRAFT_2678	Hemerythrin HHE cation binding region	334111684,IPR012312,ZP_08485953.1,MetalDRAFT_2678	JGI_MetalDRAFT_0688		hemerythrin	WP_005369628.1
Malb_2566	NA	NA	kb|g.2969.peg.2566	NA	hypothetical protein		NA	NA	NA	NA
Malb_2567	METAL_RS20045	2508549176	kb|g.2969.peg.2567	MetalDRAFT_2909	MORN repeat family protein	334111917,ZP_08486184.1,0004197,MetalDRAFT_2909,IPR001096	JGI_MetalDRAFT_2829		Peptidase C13 family	WP_005373164.1
Malb_2568	METAL_RS19345	NA	kb|g.2969.peg.2568	NA	hypothetical protein		NA		hypothetical protein	WP_040578399.1
Malb_2569	NA	NA	kb|g.2969.peg.2569	NA	hypothetical protein		NA	NA	NA	NA
Malb_257	NA	NA	kb|g.2969.peg.257	NA	hypothetical protein		NA	NA	NA	NA
Malb_2570	METAL_RS12055	2508548833	kb|g.2969.peg.2570	MetalDRAFT_3194	Adenylate cyclase (EC 4.6.1.1)	334112205,IPR000274,IPR001000,ZP_08486469.1,4.6.1.1,MetalDRAFT_3194	JGI_MetalDRAFT_2486		adenylate cyclase	WP_005372703.1
Malb_2571	METAL_RS04085	2508547179	kb|g.2969.peg.2571	MetalDRAFT_3423	tRNA-specific adenosine-34 deaminase (EC 3.5.4.-)	334112437,0016787,IPR002125,ZP_08486698.1,0008270,IPR016192,MetalDRAFT_3423	JGI_MetalDRAFT_0831		tRNA-specific adenosine deaminase	WP_005369915.1
Malb_2572	METAL_RS17760	2508550005	kb|g.2969.peg.2572	NA	hypothetical protein		JGI_MetalDRAFT_3658	rph	ribonuclease PH	WP_005374579.1
Malb_2573	METAL_RS07755	2508547943	kb|g.2969.peg.2573	MetalDRAFT_3053	Transcriptional regulator	334112062,MetalDRAFT_3053,ZP_08486328.1	JGI_MetalDRAFT_1595		WYL domain-containing protein	WP_005371173.1
Malb_2574	METAL_RS18690	2508550198	kb|g.2969.peg.2574	MetalDRAFT_3233	hypothetical protein	334112245,MetalDRAFT_3233,ZP_08486508.1	JGI_MetalDRAFT_3851		hypothetical protein	WP_005374880.1
Malb_2575	METAL_RS00560	2508546464	kb|g.2969.peg.2575	MetalDRAFT_2799	MoxR-like ATPase in aerotolerance operon	334111806,IPR011703,MetalDRAFT_2799,ZP_08486074.1,0016887,0005524,IPR016366	JGI_MetalDRAFT_0116		ATPase AAA	WP_005368576.1
Malb_2576	METAL_RS04210	2508547206	kb|g.2969.peg.2576	MetalDRAFT_3450	putative transferase	334112464,ZP_08486725.1,MetalDRAFT_3450,IPR001173	JGI_MetalDRAFT_0858		glycosyl transferase family 2	WP_005369953.1
Malb_2577	METAL_RS18865	2508550234	kb|g.2969.peg.2577	MetalDRAFT_3266	hypothetical protein	334112278,MetalDRAFT_3266,ZP_08486541.1	JGI_MetalDRAFT_3887		hypothetical protein	WP_005374930.1
Malb_2578	METAL_RS11435	2508548705	kb|g.2969.peg.2578	MetalDRAFT_2705	unknown in ISEc8	334111712,ZP_08485980.1,IPR008878,MetalDRAFT_2705	JGI_MetalDRAFT_2358		cytochrome o ubiquinol oxidase	WP_005368390.1
Malb_2579	METAL_RS17725	2508549997	kb|g.2969.peg.2579	MetalDRAFT_0308	Sulfate transport system permease protein CysW	334109303,IPR011866,MetalDRAFT_0308,IPR005667,ZP_08483583.1,IPR000515,0015116,0015563	JGI_MetalDRAFT_3650	cysW	sulfate ABC transporter permease subunit CysW	WP_005374567.1
Malb_258	METAL_RS14945	2508549431	kb|g.2969.peg.258	MetalDRAFT_1473	Outer membrane protein ImpK/VasF, OmpA/MotB domain	334110472,ZP_08484748.1,IPR006665,IPR017732,MetalDRAFT_1473	JGI_MetalDRAFT_3084		type IV / VI secretion system protein: DotU family	WP_005373571.1
Malb_2580	METAL_RS07700	2508547932	kb|g.2969.peg.2580	MetalDRAFT_3064	CRISPR-associated protein Cas1	334112073,IPR002729,MetalDRAFT_3064,ZP_08486339.1,IPR019851	JGI_MetalDRAFT_1584		subtype I-E CRISPR-associated endonuclease Cas1	WP_005371155.1
Malb_2581	METAL_RS13400	2508549121	kb|g.2969.peg.2581	MetalDRAFT_2853	hypothetical protein	334111861,MetalDRAFT_2853,IPR013403,ZP_08486128.1	JGI_MetalDRAFT_2774		type I-U CRISPR-associated protein Cas7	WP_005373091.1
Malb_2582	METAL_RS00265	2508546403	kb|g.2969.peg.2582	MetalDRAFT_2739	hypothetical protein	334111746,MetalDRAFT_2739,ZP_08486014.1	JGI_MetalDRAFT_0055		metal-binding protein	WP_005368451.1
Malb_2583	METAL_RS19035	2508550268	kb|g.2969.peg.2583	MetalDRAFT_3300	Adenosylcobinamide kinase (EC 2.7.1.156) / Adenosylcobinamide-phosphate guanylyltransferase (EC 2.7.7.62)	334112312,ZP_08486575.1,2.7.7.62,MetalDRAFT_3300,IPR003203	JGI_MetalDRAFT_3921		adenosylcobinamide kinase	WP_005374987.1
Malb_2584	NA	NA	kb|g.2969.peg.2584	NA	hypothetical protein		NA	NA	NA	NA
Malb_2585	METAL_RS18785	2508550216	kb|g.2969.peg.2585	MetalDRAFT_3251	FIG015287: Zinc protease	334112263,0004222,IPR007863,IPR011765,ZP_08486526.1,MetalDRAFT_3251	JGI_MetalDRAFT_3869		zinc protease	WP_005374910.1
Malb_2586	METAL_RS13695	2508549179	kb|g.2969.peg.2586	MetalDRAFT_2912	Type III restriction-modification system methylation subunit (EC 2.1.1.72)	334111920,0008170,IPR002941,0003677,IPR002052,ZP_08486187.1,IPR002295,MetalDRAFT_2912	JGI_MetalDRAFT_2832		adenine specific DNA methylase Mod	WP_005373169.1
Malb_2587	METAL_RS12150	2508548851	kb|g.2969.peg.2587	MetalDRAFT_3319	Dephospho-CoA kinase (EC 2.7.1.24)	334112332,MetalDRAFT_3319,0005524,2.7.1.24,ZP_08486594.1,IPR001977,0004140	JGI_MetalDRAFT_2504	coaE	dephospho-CoA kinase	WP_005372734.1
Malb_2588	METAL_RS00755	2508546501	kb|g.2969.peg.2588	MetalDRAFT_2836	hypothetical protein	334111843,IPR019613,ZP_08486111.1,MetalDRAFT_2836	JGI_MetalDRAFT_0153		cobalt ABC transporter substrate-binding protein	WP_005368646.1
Malb_2589	METAL_RS12300	2508548882	kb|g.2969.peg.2589	MetalDRAFT_3350	2-methoxy-6-polyprenyl-1,4-benzoquinol methylase (EC 2.1.1.201)	334112363,IPR004033,ZP_08486625.1,0008168,MetalDRAFT_3350	JGI_MetalDRAFT_2535	ubiE	bifunctional demethylmenaquinone methyltransferase/2-methoxy-6-polyprenyl-1:4-benzoquinol methylase	WP_005372800.1
Malb_259	METAL_RS05950	2508547558	kb|g.2969.peg.259	MetalDRAFT_1217	Molybdenum transport ATP-binding protein ModC (TC 3.A.1.8.1)	334110215,IPR015852,IPR017871,MetalDRAFT_1217,IPR003593,0005524,0015098,IPR005116,ZP_08484492.1,IPR003439,IPR011868	JGI_MetalDRAFT_1210		molybdenum ABC transporter ATP-binding protein	WP_005370574.1
Malb_2590	METAL_RS19340	2508550331	kb|g.2969.peg.2590	MetalDRAFT_3516	FIG137478: Hypothetical protein	334112530,ZP_08486790.1,MetalDRAFT_3516	JGI_MetalDRAFT_3984		hypothetical protein	WP_005375084.1
Malb_2591	METAL_RS19215	2508550305	kb|g.2969.peg.2591	MetalDRAFT_3488	6-phosphogluconolactonase (EC 3.1.1.31), eukaryotic type	334112502,0017057,MetalDRAFT_3488,IPR005900,ZP_08486762.1	JGI_MetalDRAFT_3958		6-phosphogluconolactonase	WP_005375047.1
Malb_2592	METAL_RS18970	2508550255	kb|g.2969.peg.2592	MetalDRAFT_3287	Coenzyme F420-dependent N5,N10-methylene tetrahydromethanopterin reductase and related flavin-dependent oxidoreductases; sulfonate monooxygenase	334112299,MetalDRAFT_3287,ZP_08486562.1,IPR016048	JGI_MetalDRAFT_3908		dimethyl sulfone monooxygenase SfnG	WP_005374966.1
Malb_2593	METAL_RS11705	2508548764	kb|g.2969.peg.2593	MetalDRAFT_3122	anti-sigma F factor antagonist (spoIIAA-2); anti sigma b factor antagonist RsbV	334112132,IPR003658,MetalDRAFT_3122,ZP_08486397.1,0045152,IPR002645	JGI_MetalDRAFT_2417		anti-anti-sigma factor	WP_005372578.1
Malb_2594	METAL_RS04330	2508547230	kb|g.2969.peg.2594	MetalDRAFT_3470	Transposase and inactivated derivatives	334112483,ZP_08486744.1,MetalDRAFT_3470	JGI_MetalDRAFT_0882		hypothetical protein	WP_005369972.1
Malb_2595	METAL_RS12030	2508548828	kb|g.2969.peg.2595	MetalDRAFT_3189	hypothetical protein	334112200,ZP_08486464.1,MetalDRAFT_3189	JGI_MetalDRAFT_2481		hypothetical protein	WP_005372694.1
Malb_2596	METAL_RS04235	2508547211	kb|g.2969.peg.2596	MetalDRAFT_3455	ADP-L-glycero-D-manno-heptose-6-epimerase (EC 5.1.3.20)	334112469,0008712,0050661,MetalDRAFT_3455,IPR001509,ZP_08486730.1,IPR011912	JGI_MetalDRAFT_0863		ADP-L-glycero-D-mannoheptose-6-epimerase	WP_005369958.1
Malb_2597	METAL_RS18715	2508550203	kb|g.2969.peg.2597	MetalDRAFT_3238	hypothetical protein	334112250,MetalDRAFT_3238,ZP_08486513.1	JGI_MetalDRAFT_3856		hypothetical protein	WP_005374890.1
Malb_2598	METAL_RS03280	2508547018	kb|g.2969.peg.2598	MetalDRAFT_2696	hypothetical protein	334111702,ZP_08485971.1,MetalDRAFT_2696	JGI_MetalDRAFT_0670		hypothetical protein	WP_005369602.1
Malb_2599	METAL_RS12025	2508548827	kb|g.2969.peg.2599	MetalDRAFT_3188	TonB-dependent receptor	334112199,ZP_08486463.1,0005215,IPR018247,IPR012910,0004872,IPR000531,MetalDRAFT_3188	JGI_MetalDRAFT_2480		outer membrane receptor protein	WP_005372692.1
Malb_26	METAL_RS20120	2508549548	kb|g.2969.peg.26	MetalDRAFT_1757	FIG01199025: hypothetical protein	334110758,MetalDRAFT_1757,ZP_08485032.1	JGI_MetalDRAFT_3201		transcriptional regulator	pseudo=true
Malb_260	METAL_RS09100	2508548222	kb|g.2969.peg.260	MetalDRAFT_1147	Multimodular transpeptidase-transglycosylase (EC 2.4.1.129) (EC 3.4.-.-)	334110145,0008955,ZP_08484422.1,IPR002114,0008233,IPR001264,2.4.1.129,IPR011813,MetalDRAFT_1147,IPR001460	JGI_MetalDRAFT_1875		penicillin-binding protein 1B	WP_005371659.1
Malb_2600	METAL_RS07805	2508547953	kb|g.2969.peg.2600	MetalDRAFT_3044	FIG00445410: hypothetical protein	334112053,ZP_08486319.1,MetalDRAFT_3044	JGI_MetalDRAFT_1605		branched-chain amino acid ABC transporter substrate-binding protein	WP_005371183.1
Malb_2601	METAL_RS08010	2508547994	kb|g.2969.peg.2601	MetalDRAFT_3003	hypothetical protein	334112012,MetalDRAFT_3003,ZP_08486278.1,IPR006442	JGI_MetalDRAFT_1646		prevent-host-death protein	WP_031431509.1
[truncated: 2,491 more rows]
